# Supplementary material for: Evaluation the possibility of vortex-induced resonance for a multistage pressure reducing valve
Source: PLoS One. 2022 Apr 1;17(4):e0266414. doi: 10.1371/journal.pone.0266414 (PMC8975139; doi:10.1371/journal.pone.0266414)
Supplement: S1 File — (ZIP) [file pone.0266414.s001.zip]

Archive with 7 entries (6 files):
- Support information/
- Support information/Fig 4.xlsx
- Support information/Fig 8+Table 2.xlsx
- Support information/Fig 9+Table 3.xlsx
- Support information/Table 1.xlsx
- Support information/Table 4.xlsx
- Support information/Table 5.xlsx
