# Supplementary material for: Evaluation the possibility of vortex-induced resonance for a multistage pressure reducing valve
Source: PLoS One. 2022 Apr 1;17(4):e0266414. doi: 10.1371/journal.pone.0266414 (PMC8975139; doi:10.1371/journal.pone.0266414)
Supplement: S1 File — (ZIP) [file pone.0266414.s001.zip › Support information/Fig 4.xlsx]

## Sheet: Sheet1
Opening	The theoretical relative flow coefficient	The simulated relative flow coefficient
10	11.01	10.75
20	21.48	21.04
30	31.09	30.91
40	42.29	40.51
50	53.41	52.02
60	63.65	62.77
70	73.61	73.46
80	82.33	82.54
90	91.54	90.75
100	99.71	98.06
