# Supplementary material for: Evaluation the possibility of vortex-induced resonance for a multistage pressure reducing valve
Source: PLoS One. 2022 Apr 1;17(4):e0266414. doi: 10.1371/journal.pone.0266414 (PMC8975139; doi:10.1371/journal.pone.0266414)
Supplement: S1 File — (ZIP) [file pone.0266414.s001.zip › Support information/Fig 8+Table 2.xlsx]

## Sheet: Sheet1
Opening		10		30		50		70		90		100
	t	CL	t	CL	t	CL	t	CL	t	CL	t	CL
	0	0.8501	0	0.230603	0	0.13868	0	0.104788	0	0.0885997	0	0.03665
	0.00025	0.85389	0.00025	0.230371	0.00025	0.13868	0.00025	0.104802	0.00025	0.0890926	0.00025	0.03714
	0.0005	0.85529	0.0005	0.229732	0.0005	0.13866	0.0005	0.105327	0.0005	0.0892926	0.0005	0.03737
	0.00075	0.85507	0.00075	0.229328	0.00075	0.13876	0.00075	0.105552	0.00075	0.089408	0.00075	0.03752
	0.001	0.86168	0.001	0.228728	0.001	0.13881	0.001	0.105763	0.001	0.0894992	0.001	0.03752
	0.00125	0.85464	0.00125	0.22828	0.00125	0.13882	0.00125	0.105933	0.00125	0.0895757	0.00125	0.03741
	0.0015	0.85567	0.0015	0.228019	0.0015	0.1388	0.0015	0.106011	0.0015	0.0896315	0.0015	0.03719
	0.00175	0.85756	0.00175	0.227966	0.00175	0.13882	0.00175	0.105948	0.00175	0.0896837	0.00175	0.03686
	0.002	0.86007	0.002	0.228143	0.002	0.13892	0.002	0.10574	0.002	0.0897497	0.002	0.03648
	0.00225	0.85587	0.00225	0.228695	0.00225	0.13909	0.00225	0.105478	0.00225	0.0898446	0.00225	0.0361
	0.0025	0.859	0.0025	0.229523	0.0025	0.13928	0.0025	0.105285	0.0025	0.0900336	0.0025	0.0358
	0.00275	0.85495	0.00275	0.230362	0.00275	0.13938	0.00275	0.105245	0.00275	0.0903286	0.00275	0.03557
	0.003	0.85793	0.003	0.230967	0.003	0.13938	0.003	0.10537	0.003	0.0906606	0.003	0.03539
	0.00325	0.86081	0.00325	0.231215	0.00325	0.13931	0.00325	0.105578	0.00325	0.0909729	0.00325	0.03517
	0.0035	0.84989	0.0035	0.231114	0.0035	0.13919	0.0035	0.105845	0.0035	0.0912186	0.0035	0.0349
	0.00375	0.85861	0.00375	0.230793	0.00375	0.13901	0.00375	0.106146	0.00375	0.0913575	0.00375	0.0346
	0.004	0.84787	0.004	0.230496	0.004	0.13871	0.004	0.106444	0.004	0.0913834	0.004	0.03434
	0.00425	0.86001	0.00425	0.23032	0.00425	0.13828	0.00425	0.106768	0.00425	0.0913235	0.00425	0.03413
	0.0045	0.85944	0.0045	0.230129	0.0045	0.13778	0.0045	0.107128	0.0045	0.0912263	0.0045	0.03398
	0.00475	0.86041	0.00475	0.229884	0.00475	0.13735	0.00475	0.107471	0.00475	0.0911369	0.00475	0.03391
	0.005	0.85555	0.005	0.229574	0.005	0.13713	0.005	0.107696	0.005	0.0910671	0.005	0.03389
	0.00525	0.85185	0.00525	0.229393	0.00525	0.13724	0.00525	0.107745	0.00525	0.0910252	0.00525	0.03391
	0.0055	0.84908	0.0055	0.229345	0.0055	0.13753	0.0055	0.107606	0.0055	0.0910461	0.0055	0.03397
	0.00575	0.85424	0.00575	0.229267	0.00575	0.13788	0.00575	0.107429	0.00575	0.0911166	0.00575	0.03408
	0.006	0.85292	0.006	0.229044	0.006	0.13817	0.006	0.107275	0.006	0.0912257	0.006	0.03424
	0.00625	0.85936	0.00625	0.228592	0.00625	0.13836	0.00625	0.107086	0.00625	0.0913259	0.00625	0.03442
	0.0065	0.8593	0.0065	0.227843	0.0065	0.13855	0.0065	0.106676	0.0065	0.0914089	0.0065	0.03467
	0.00675	0.85984	0.00675	0.226956	0.00675	0.13882	0.00675	0.10611	0.00675	0.0915005	0.00675	0.03496
	0.007	0.85382	0.007	0.22617	0.007	0.13917	0.007	0.105611	0.007	0.0915422	0.007	0.03519
	0.00725	0.85539	0.00725	0.225849	0.00725	0.13954	0.00725	0.105355	0.00725	0.0914964	0.00725	0.03533
	0.0075	0.85949	0.0075	0.226058	0.0075	0.13987	0.0075	0.105277	0.0075	0.0913992	0.0075	0.03541
	0.00775	0.85893	0.00775	0.226575	0.00775	0.14011	0.00775	0.105221	0.00775	0.0912872	0.00775	0.0355
	0.008	0.86031	0.008	0.226998	0.008	0.14023	0.008	0.105221	0.008	0.0911387	0.008	0.03568
	0.00825	0.8611	0.00825	0.227125	0.00825	0.1404	0.00825	0.105273	0.00825	0.0909562	0.00825	0.03596
	0.0085	0.8611	0.0085	0.227051	0.0085	0.14069	0.0085	0.105321	0.0085	0.0907813	0.0085	0.0363
	0.00875	0.8603	0.00875	0.226984	0.00875	0.14093	0.00875	0.10527	0.00875	0.090706	0.00875	0.03668
	0.009	0.85887	0.009	0.226976	0.009	0.14086	0.009	0.105152	0.009	0.0906774	0.009	0.03702
	0.00925	0.85715	0.00925	0.227012	0.00925	0.14064	0.00925	0.105089	0.00925	0.0905077	0.00925	0.03731
	0.0095	0.86254	0.0095	0.227103	0.0095	0.14072	0.0095	0.105099	0.0095	0.0901996	0.0095	0.03764
	0.00975	0.8538	0.00975	0.227304	0.00975	0.14093	0.00975	0.105132	0.00975	0.08988	0.00975	0.03807
	0.01	0.85243	0.01	0.22757	0.01	0.14104	0.01	0.105166	0.01	0.0896792	0.01	0.03852
	0.01025	0.85127	0.01025	0.227777	0.01025	0.14098	0.01025	0.105214	0.01025	0.0896277	0.01025	0.03894
	0.0105	0.8502	0.0105	0.227859	0.0105	0.1406	0.0105	0.105282	0.0105	0.0896875	0.0105	0.03937
	0.01075	0.84908	0.01075	0.227809	0.01075	0.13992	0.01075	0.105343	0.01075	0.0898017	0.01075	0.03987
	0.011	0.85478	0.011	0.227722	0.011	0.1392	0.011	0.105366	0.011	0.0899433	0.011	0.0405
	0.01125	0.86718	0.01125	0.227723	0.01125	0.13874	0.01125	0.105357	0.01125	0.0900839	0.01125	0.0413
	0.0115	0.8647	0.0115	0.227902	0.0115	0.13859	0.0115	0.105301	0.0115	0.0901885	0.0115	0.04227
	0.01175	0.8618	0.01175	0.228231	0.01175	0.1387	0.01175	0.105211	0.01175	0.0901904	0.01175	0.04339
	0.012	0.85873	0.012	0.228596	0.012	0.13887	0.012	0.10511	0.012	0.0900794	0.012	0.04459
	0.01225	0.85574	0.01225	0.228854	0.01225	0.13889	0.01225	0.104988	0.01225	0.0898768	0.01225	0.04572
	0.0125	0.85307	0.0125	0.229014	0.0125	0.13873	0.0125	0.104938	0.0125	0.0897072	0.0125	0.04667
	0.01275	0.8509	0.01275	0.229051	0.01275	0.13845	0.01275	0.105054	0.01275	0.0896446	0.01275	0.04738
	0.013	0.84922	0.013	0.229061	0.013	0.13821	0.013	0.105345	0.013	0.0896916	0.013	0.04782
	0.01325	0.84803	0.01325	0.229187	0.01325	0.13819	0.01325	0.10571	0.01325	0.0898382	0.01325	0.04803
	0.0135	0.84719	0.0135	0.229485	0.0135	0.13831	0.0135	0.106206	0.0135	0.0900203	0.0135	0.04804
	0.01375	0.8465	0.01375	0.229746	0.01375	0.13841	0.01375	0.106888	0.01375	0.0901804	0.01375	0.04787
	0.014	0.84567	0.014	0.229879	0.014	0.13851	0.014	0.107668	0.014	0.0902626	0.014	0.04761
	0.01425	0.84457	0.01425	0.229873	0.01425	0.13865	0.01425	0.108297	0.01425	0.0902188	0.01425	0.04735
	0.0145	0.84314	0.0145	0.229705	0.0145	0.13883	0.0145	0.108633	0.0145	0.0900277	0.0145	0.04715
	0.01475	0.84153	0.01475	0.22939	0.01475	0.13914	0.01475	0.10869	0.01475	0.0897519	0.01475	0.0469
	0.015	0.83993	0.015	0.229077	0.015	0.13961	0.015	0.108494	0.015	0.089445	0.015	0.04662
	0.01525	0.83862	0.01525	0.228857	0.01525	0.1402	0.01525	0.108216	0.01525	0.0891614	0.01525	0.0464
	0.0155	0.83761	0.0155	0.228854	0.0155	0.14073	0.0155	0.10804	0.0155	0.0889291	0.0155	0.04627
	0.01575	0.83685	0.01575	0.229052	0.01575	0.14099	0.01575	0.107899	0.01575	0.0887286	0.01575	0.0462
	0.016	0.8362	0.016	0.229435	0.016	0.14103	0.016	0.107592	0.016	0.0884907	0.016	0.04615
	0.01625	0.83548	0.01625	0.229887	0.01625	0.14097	0.01625	0.107127	0.01625	0.0882049	0.01625	0.04607
	0.0165	0.83467	0.0165	0.230312	0.0165	0.1408	0.0165	0.106621	0.0165	0.0879444	0.0165	0.04587
	0.01675	0.83382	0.01675	0.230702	0.01675	0.14079	0.01675	0.106295	0.01675	0.0877746	0.01675	0.04549
	0.017	0.83292	0.017	0.230915	0.017	0.14096	0.017	0.10619	0.017	0.0877047	0.017	0.04492
	0.01725	0.83207	0.01725	0.230834	0.01725	0.14111	0.01725	0.10619	0.01725	0.0878102	0.01725	0.04415
	0.0175	0.83128	0.0175	0.23043	0.0175	0.14097	0.0175	0.106289	0.0175	0.0880916	0.0175	0.04321
	0.01775	0.83077	0.01775	0.229831	0.01775	0.14061	0.01775	0.106496	0.01775	0.0884484	0.01775	0.04213
	0.018	0.83059	0.018	0.229193	0.018	0.14037	0.018	0.106737	0.018	0.0887493	0.018	0.04091
	0.01825	0.83082	0.01825	0.228582	0.01825	0.14049	0.01825	0.106977	0.01825	0.0888931	0.01825	0.03959
	0.0185	0.83145	0.0185	0.227985	0.0185	0.14084	0.0185	0.107157	0.0185	0.0888691	0.0185	0.03827
	0.01875	0.83236	0.01875	0.22742	0.01875	0.14116	0.01875	0.107237	0.01875	0.0887937	0.01875	0.03706
	0.019	0.83327	0.019	0.226872	0.019	0.14136	0.019	0.107276	0.019	0.0887651	0.019	0.03616
	0.01925	0.83405	0.01925	0.226336	0.01925	0.14157	0.01925	0.107314	0.01925	0.0888478	0.01925	0.03566
	0.0195	0.83452	0.0195	0.225812	0.0195	0.14189	0.0195	0.107341	0.0195	0.088992	0.0195	0.03544
	0.01975	0.83465	0.01975	0.225347	0.01975	0.14236	0.01975	0.10733	0.01975	0.0891132	0.01975	0.03543
	0.02	0.83452	0.02	0.225018	0.02	0.14284	0.02	0.107285	0.02	0.0891835	0.02	0.03565
	0.02025	0.83427	0.02025	0.224864	0.02025	0.14324	0.02025	0.107267	0.02025	0.0892296	0.02025	0.03614
	0.0205	0.83406	0.0205	0.224834	0.0205	0.14337	0.0205	0.107324	0.0205	0.0892563	0.0205	0.03691
	0.02075	0.83419	0.02075	0.224869	0.02075	0.14313	0.02075	0.107383	0.02075	0.0892514	0.02075	0.03793
	0.021	0.83475	0.021	0.22499	0.021	0.14259	0.021	0.107349	0.021	0.0892196	0.021	0.03917
	0.02125	0.8358	0.02125	0.225194	0.02125	0.14192	0.02125	0.107301	0.02125	0.0891876	0.02125	0.04058
	0.0215	0.83724	0.0215	0.225527	0.0215	0.14136	0.0215	0.107392	0.0215	0.0891705	0.0215	0.04215
	0.022	0.839	0.022	0.225963	0.022	0.14103	0.022	0.107777	0.022	0.0891579	0.022	0.04381
	0.02225	0.84083	0.02225	0.226377	0.02225	0.14088	0.02225	0.108379	0.02225	0.0891567	0.02225	0.04552
	0.0225	0.84253	0.0225	0.226652	0.0225	0.14082	0.0225	0.108905	0.0225	0.0892287	0.0225	0.04726
	0.02275	0.84389	0.02275	0.2267	0.02275	0.14085	0.02275	0.109237	0.02275	0.089465	0.02275	0.04912
	0.023	0.84491	0.023	0.226547	0.023	0.14094	0.023	0.109396	0.023	0.0898417	0.023	0.05115
	0.02325	0.84557	0.02325	0.226292	0.02325	0.1411	0.02325	0.109401	0.02325	0.0902499	0.02325	0.05337
	0.0235	0.84598	0.0235	0.226034	0.0235	0.14124	0.0235	0.109191	0.0235	0.090621	0.0235	0.05574
	0.02375	0.8464	0.02375	0.22582	0.02375	0.14126	0.02375	0.108798	0.02375	0.0909533	0.02375	0.05821
	0.024	0.84682	0.024	0.225777	0.024	0.14117	0.024	0.108343	0.024	0.091234	0.024	0.06066
	0.02425	0.84735	0.02425	0.226043	0.02425	0.1411	0.02425	0.107948	0.02425	0.0914972	0.02425	0.06295
	0.0245	0.84807	0.0245	0.226608	0.0245	0.14121	0.0245	0.107781	0.0245	0.091777	0.0245	0.06498
	0.02475	0.84887	0.02475	0.2274	0.02475	0.14143	0.02475	0.107924	0.02475	0.0920459	0.02475	0.06677
	0.025	0.84962	0.025	0.228277	0.025	0.14163	0.025	0.108218	0.025	0.0922325	0.025	0.06838
	0.02525	0.85011	0.02525	0.229152	0.02525	0.14168	0.02525	0.108385	0.02525	0.0923077	0.02525	0.06972
	0.0255	0.85021	0.0255	0.229806	0.0255	0.14163	0.0255	0.108358	0.0255	0.0922635	0.0255	0.07068
	0.02575	0.84985	0.02575	0.230141	0.02575	0.14155	0.02575	0.108166	0.02575	0.0921719	0.02575	0.07125
	0.026	0.84914	0.026	0.230239	0.026	0.14152	0.026	0.108017	0.026	0.0921606	0.026	0.07151
	0.02625	0.84817	0.02625	0.23021	0.02625	0.14161	0.02625	0.108105	0.02625	0.0922548	0.02625	0.07162
	0.0265	0.84718	0.0265	0.230075	0.0265	0.14174	0.0265	0.108366	0.0265	0.0923685	0.0265	0.07165
	0.02675	0.8462	0.02675	0.229805	0.02675	0.14175	0.02675	0.108632	0.02675	0.092463	0.02675	0.0716
	0.027	0.84527	0.027	0.229499	0.027	0.14157	0.027	0.108812	0.027	0.0925558	0.027	0.07146
	0.02725	0.84437	0.02725	0.229193	0.02725	0.14136	0.02725	0.108847	0.02725	0.0927186	0.02725	0.07125
	0.0275	0.84356	0.0275	0.228813	0.0275	0.14124	0.0275	0.108712	0.0275	0.092969	0.0275	0.07098
	0.02775	0.84282	0.02775	0.22833	0.02775	0.14117	0.02775	0.108479	0.02775	0.0932661	0.02775	0.07067
	0.028	0.84216	0.028	0.227697	0.028	0.14104	0.028	0.108178	0.028	0.0935753	0.028	0.07034
	0.02825	0.84144	0.02825	0.226914	0.02825	0.14091	0.02825	0.107767	0.02825	0.0939103	0.02825	0.07003
	0.0285	0.8406	0.0285	0.226052	0.0285	0.14086	0.0285	0.107248	0.0285	0.0942552	0.0285	0.06973
	0.02875	0.83961	0.02875	0.225263	0.02875	0.14096	0.02875	0.106726	0.02875	0.0945412	0.02875	0.06938
	0.029	0.83855	0.029	0.22468	0.029	0.14109	0.029	0.106335	0.029	0.0947017	0.029	0.069
	0.02925	0.83737	0.02925	0.224276	0.02925	0.14126	0.02925	0.106092	0.02925	0.0947237	0.02925	0.06864
	0.0295	0.83622	0.0295	0.22413	0.0295	0.14142	0.0295	0.105978	0.0295	0.0946579	0.0295	0.06835
	0.02975	0.83525	0.02975	0.224244	0.02975	0.14155	0.02975	0.105912	0.02975	0.0945628	0.02975	0.06815
	0.03	0.83454	0.03	0.224674	0.03	0.14158	0.03	0.105933	0.03	0.0944582	0.03	0.0681
	0.03025	0.83407	0.03025	0.225274	0.03025	0.14149	0.03025	0.106112	0.03025	0.0943592	0.03025	0.06823
	0.0305	0.83393	0.0305	0.225918	0.0305	0.14139	0.0305	0.106472	0.0305	0.0942504	0.0305	0.06851
	0.03075	0.83402	0.03075	0.226607	0.03075	0.14131	0.03075	0.10691	0.03075	0.0941013	0.03075	0.06894
	0.031	0.83433	0.031	0.227358	0.031	0.14126	0.031	0.107245	0.031	0.0939087	0.031	0.0695
	0.03125	0.83468	0.03125	0.228114	0.03125	0.14125	0.03125	0.107462	0.03125	0.093704	0.03125	0.07014
	0.0315	0.83493	0.0315	0.22879	0.0315	0.14133	0.0315	0.1077	0.0315	0.0935424	0.0315	0.07085
	0.03175	0.83497	0.03175	0.229268	0.03175	0.14154	0.03175	0.107964	0.03175	0.0934064	0.03175	0.07169
	0.032	0.83488	0.032	0.22962	0.032	0.14177	0.032	0.10817	0.032	0.0932507	0.032	0.07266
	0.03225	0.83474	0.03225	0.229958	0.03225	0.14189	0.03225	0.108245	0.03225	0.0930703	0.03225	0.07375
	0.0325	0.83468	0.0325	0.230322	0.0325	0.14191	0.0325	0.108272	0.0325	0.0928981	0.0325	0.075
	0.03275	0.83479	0.03275	0.230663	0.03275	0.14192	0.03275	0.108331	0.03275	0.0927848	0.03275	0.07643
	0.033	0.83513	0.033	0.230919	0.033	0.14205	0.033	0.108419	0.033	0.0927981	0.033	0.07795
	0.03325	0.83567	0.03325	0.230961	0.03325	0.14227	0.03325	0.108481	0.03325	0.0929607	0.03325	0.07943
	0.0335	0.83643	0.0335	0.230748	0.0335	0.14253	0.0335	0.10852	0.0335	0.0932388	0.0335	0.08078
	0.03375	0.83726	0.03375	0.230359	0.03375	0.14274	0.03375	0.108567	0.03375	0.0935761	0.03375	0.08196
	0.034	0.83804	0.034	0.229953	0.034	0.14291	0.034	0.108685	0.034	0.0938911	0.034	0.08297
	0.03425	0.83862	0.03425	0.229728	0.03425	0.14308	0.03425	0.109023	0.03425	0.0941363	0.03425	0.08379
	0.0345	0.83899	0.0345	0.229753	0.0345	0.14323	0.0345	0.10956	0.0345	0.0943013	0.0345	0.08441
	0.03475	0.83918	0.03475	0.229939	0.03475	0.14328	0.03475	0.110025	0.03475	0.0944086	0.03475	0.08472
	0.035	0.83943	0.035	0.230159	0.035	0.14322	0.035	0.110242	0.035	0.0944598	0.035	0.08467
	0.03525	0.83988	0.03525	0.230279	0.03525	0.14302	0.03525	0.110305	0.03525	0.0944225	0.03525	0.08436
	0.0355	0.84055	0.0355	0.230237	0.0355	0.14267	0.0355	0.110308	0.0355	0.0942929	0.0355	0.08391
	0.03575	0.8414	0.03575	0.230013	0.03575	0.14222	0.03575	0.110316	0.03575	0.094136	0.03575	0.08347
	0.036	0.84232	0.036	0.22966	0.036	0.14186	0.036	0.110341	0.036	0.0940565	0.036	0.08309
	0.03625	0.84328	0.03625	0.229239	0.03625	0.14169	0.03625	0.110287	0.03625	0.0941437	0.03625	0.08279
	0.0365	0.84412	0.0365	0.228758	0.0365	0.14164	0.0365	0.110018	0.0365	0.0943458	0.0365	0.08252
	0.03675	0.84492	0.03675	0.228113	0.03675	0.14162	0.03675	0.109589	0.03675	0.0945471	0.03675	0.08226
	0.037	0.84576	0.037	0.227333	0.037	0.14157	0.037	0.109212	0.037	0.0946808	0.037	0.08203
	0.03725	0.84665	0.03725	0.22667	0.03725	0.14149	0.03725	0.108918	0.03725	0.094799	0.03725	0.08192
	0.0375	0.8476	0.0375	0.226338	0.0375	0.14139	0.0375	0.108621	0.0375	0.0949744	0.0375	0.08195
	0.03775	0.84845	0.03775	0.226356	0.03775	0.14127	0.03775	0.108235	0.03775	0.0952743	0.03775	0.08212
	0.038	0.84925	0.038	0.226593	0.038	0.14103	0.038	0.107847	0.038	0.0957167	0.038	0.08239
	0.03825	0.85003	0.03825	0.2269	0.03825	0.14067	0.03825	0.107677	0.03825	0.0962497	0.03825	0.08267
	0.0385	0.85086	0.0385	0.227285	0.0385	0.14027	0.0385	0.107693	0.0385	0.0967229	0.0385	0.08283
	0.03875	0.85165	0.03875	0.227718	0.03875	0.13996	0.03875	0.107632	0.03875	0.097016	0.03875	0.08272
	0.039	0.85233	0.039	0.228168	0.039	0.13998	0.039	0.107358	0.039	0.0971052	0.039	0.08224
	0.03925	0.8528	0.03925	0.228527	0.03925	0.1403	0.03925	0.107085	0.03925	0.0971427	0.03925	0.08134
	0.0395	0.85305	0.0395	0.228822	0.0395	0.14064	0.0395	0.107039	0.0395	0.0972367	0.0395	0.07997
	0.03975	0.85317	0.03975	0.229117	0.03975	0.14083	0.03975	0.10727	0.03975	0.0974576	0.03975	0.07802
	0.04	0.85327	0.04	0.229427	0.04	0.14076	0.04	0.107604	0.04	0.0977443	0.04	0.07557
	0.04025	0.85348	0.04025	0.229774	0.04025	0.14057	0.04025	0.107835	0.04025	0.0980648	0.04025	0.07278
	0.0405	0.85393	0.0405	0.230185	0.0405	0.1404	0.0405	0.107781	0.0405	0.098378	0.0405	0.0699
	0.04075	0.85448	0.04075	0.230505	0.04075	0.14028	0.04075	0.107434	0.04075	0.0985997	0.04075	0.06711
	0.041	0.85508	0.041	0.230407	0.041	0.14014	0.041	0.106852	0.041	0.0986369	0.041	0.06465
	0.04125	0.85562	0.04125	0.229716	0.04125	0.13986	0.04125	0.106144	0.04125	0.0985522	0.04125	0.06268
	0.0415	0.85597	0.0415	0.228555	0.0415	0.13949	0.0415	0.10546	0.0415	0.0984195	0.0415	0.06127
	0.04175	0.85602	0.04175	0.227436	0.04175	0.1392	0.04175	0.104964	0.04175	0.0982005	0.04175	0.0604
	0.042	0.85577	0.042	0.226814	0.042	0.13907	0.042	0.104848	0.042	0.0979063	0.042	0.0601
	0.04225	0.85525	0.04225	0.226694	0.04225	0.13903	0.04225	0.105259	0.04225	0.0976557	0.04225	0.06037
	0.0425	0.8547	0.0425	0.226993	0.0425	0.13903	0.0425	0.105951	0.0425	0.0975382	0.0425	0.06119
	0.04275	0.8542	0.04275	0.227538	0.04275	0.13911	0.04275	0.106457	0.04275	0.0976341	0.04275	0.06253
	0.043	0.85387	0.043	0.228033	0.043	0.13936	0.043	0.106495	0.043	0.097902	0.043	0.06441
	0.04325	0.85367	0.04325	0.228012	0.04325	0.1397	0.04325	0.10613	0.04325	0.0982636	0.04325	0.06673
	0.0435	0.85362	0.0435	0.227459	0.0435	0.14009	0.0435	0.105616	0.0435	0.0986248	0.0435	0.06934
	0.04375	0.85367	0.04375	0.226787	0.04375	0.14047	0.04375	0.10517	0.04375	0.0988645	0.04375	0.07216
	0.044	0.8538	0.044	0.226349	0.044	0.14078	0.044	0.104895	0.044	0.0988951	0.044	0.0749
	0.04425	0.85405	0.04425	0.226326	0.04425	0.14098	0.04425	0.10481	0.04425	0.0987425	0.04425	0.07706
	0.0445	0.85439	0.0445	0.226823	0.0445	0.14106	0.0445	0.104868	0.0445	0.0984764	0.0445	0.07816
	0.04475	0.85475	0.04475	0.227733	0.04475	0.14095	0.04475	0.105029	0.04475	0.0981589	0.04475	0.07788
	0.045	0.85507	0.045	0.228792	0.045	0.1405	0.045	0.105185	0.045	0.0979063	0.045	0.07634
	0.04525	0.85526	0.04525	0.22971	0.04525	0.13978	0.04525	0.105249	0.04525	0.0977924	0.04525	0.07394
	0.0455	0.8554	0.0455	0.230265	0.0455	0.13891	0.0455	0.105262	0.0455	0.0977299	0.0455	0.07122
	0.04575	0.8555	0.04575	0.230448	0.04575	0.13795	0.04575	0.105206	0.04575	0.0975613	0.04575	0.06853
	0.046	0.85559	0.046	0.23037	0.046	0.13702	0.046	0.105091	0.046	0.0972603	0.046	0.06612
	0.04625	0.85568	0.04625	0.230176	0.04625	0.13617	0.04625	0.105112	0.04625	0.096949	0.04625	0.06401
	0.0465	0.85578	0.0465	0.230018	0.0465	0.13547	0.0465	0.105368	0.0465	0.0966742	0.0465	0.06196
	0.04675	0.85583	0.04675	0.230017	0.04675	0.13501	0.04675	0.105613	0.04675	0.0963711	0.04675	0.0599
	0.047	0.85597	0.047	0.230182	0.047	0.13476	0.047	0.105576	0.047	0.0959969	0.047	0.05793
	0.04725	0.8562	0.04725	0.2305	0.04725	0.13454	0.04725	0.105208	0.04725	0.0955771	0.04725	0.05614
	0.0475	0.85645	0.0475	0.230843	0.0475	0.13425	0.0475	0.104714	0.0475	0.0951492	0.0475	0.05461
	0.04775	0.85659	0.04775	0.231095	0.04775	0.13397	0.04775	0.104428	0.04775	0.094764	0.04775	0.05344
	0.048	0.8566	0.048	0.231193	0.048	0.13379	0.048	0.104434	0.048	0.0943696	0.048	0.0527
	0.04825	0.85644	0.04825	0.231132	0.04825	0.13374	0.04825	0.104557	0.04825	0.0938913	0.04825	0.05239
	0.0485	0.85624	0.0485	0.230884	0.0485	0.13396	0.0485	0.104647	0.0485	0.0934094	0.0485	0.05265
	0.04875	0.85604	0.04875	0.230438	0.04875	0.13429	0.04875	0.104736	0.04875	0.0930343	0.04875	0.05375
	0.049	0.85587	0.049	0.229934	0.049	0.13474	0.049	0.104907	0.049	0.0927787	0.049	0.05575
	0.04925	0.85565	0.04925	0.229542	0.04925	0.1352	0.04925	0.105087	0.04925	0.0925872	0.04925	0.05857
	0.0495	0.85535	0.0495	0.229389	0.0495	0.13558	0.0495	0.105056	0.0495	0.0924589	0.0495	0.06207
	0.04975	0.85498	0.04975	0.229578	0.04975	0.13586	0.04975	0.104682	0.04975	0.0924193	0.04975	0.06589
	0.05	0.85456	0.05	0.229874	0.05	0.13604	0.05	0.104154	0.05	0.0924659	0.05	0.0697
	0.05025	0.854	0.05025	0.230212	0.05025	0.13615	0.05025	0.103819	0.05025	0.0925477	0.05025	0.0734
	0.0505	0.85322	0.0505	0.230354	0.0505	0.13621	0.0505	0.103832	0.0505	0.0926141	0.0505	0.07679
	0.05075	0.85226	0.05075	0.230031	0.05075	0.13621	0.05075	0.103894	0.05075	0.0926451	0.05075	0.07967
	0.051	0.85118	0.051	0.229356	0.051	0.13611	0.051	0.103752	0.051	0.0926854	0.051	0.0819
	0.05125	0.85002	0.05125	0.228664	0.05125	0.13591	0.05125	0.103493	0.05125	0.092756	0.05125	0.08333
	0.0515	0.84895	0.0515	0.228314	0.0515	0.13565	0.0515	0.103319	0.0515	0.0928587	0.0515	0.08398
	0.05175	0.848	0.05175	0.228552	0.05175	0.13538	0.05175	0.103404	0.05175	0.0929141	0.05175	0.08408
	0.052	0.84713	0.052	0.229199	0.052	0.13519	0.052	0.103655	0.052	0.0928321	0.052	0.08383
	0.05225	0.84636	0.05225	0.229802	0.05225	0.13507	0.05225	0.103814	0.05225	0.0927392	0.05225	0.08325
	0.0525	0.84555	0.0525	0.229951	0.0525	0.13502	0.0525	0.103707	0.0525	0.0927553	0.0525	0.08231
	0.05275	0.8446	0.05275	0.22956	0.05275	0.13507	0.05275	0.103419	0.05275	0.0929389	0.05275	0.08102
	0.053	0.84352	0.053	0.228648	0.053	0.13521	0.053	0.103196	0.053	0.0932512	0.053	0.07956
	0.05325	0.84244	0.05325	0.227453	0.05325	0.13546	0.05325	0.103183	0.05325	0.093623	0.05325	0.07802
	0.0535	0.84153	0.0535	0.226495	0.0535	0.13576	0.0535	0.103291	0.0535	0.0940091	0.0535	0.07646
	0.05375	0.84087	0.05375	0.226137	0.05375	0.136	0.05375	0.103402	0.05375	0.0944245	0.05375	0.0749
	0.054	0.84045	0.054	0.226348	0.054	0.13618	0.054	0.103483	0.054	0.0949277	0.054	0.07336
	0.05425	0.8402	0.05425	0.226961	0.05425	0.13627	0.05425	0.103639	0.05425	0.0955344	0.05425	0.07194
	0.0545	0.8402	0.0545	0.227939	0.0545	0.13627	0.0545	0.1039	0.0545	0.0962034	0.0545	0.07074
	0.05475	0.84048	0.05475	0.229006	0.05475	0.13621	0.05475	0.104057	0.05475	0.0969016	0.05475	0.06978
	0.055	0.8411	0.055	0.229711	0.055	0.13613	0.055	0.103967	0.055	0.0975885	0.055	0.069
	0.0555	0.84206	0.0555	0.229745	0.0555	0.13612	0.0555	0.103768	0.0555	0.0982214	0.0555	0.06825
	0.05575	0.84324	0.05575	0.229371	0.05575	0.13622	0.05575	0.103619	0.05575	0.0987322	0.05575	0.0674
	0.056	0.84452	0.056	0.229041	0.056	0.13644	0.056	0.103527	0.056	0.0991009	0.056	0.06635
	0.05625	0.8458	0.05625	0.228916	0.05625	0.13676	0.05625	0.103416	0.05625	0.0993364	0.05625	0.06505
	0.0565	0.84697	0.0565	0.228958	0.0565	0.13714	0.0565	0.103236	0.0565	0.0994907	0.0565	0.06347
	0.05675	0.84798	0.05675	0.229133	0.05675	0.13756	0.05675	0.103055	0.05675	0.0996446	0.05675	0.06157
	0.057	0.84886	0.057	0.229231	0.057	0.13796	0.057	0.102923	0.057	0.0998688	0.057	0.0595
	0.05725	0.84967	0.05725	0.229195	0.05725	0.1383	0.05725	0.102834	0.05725	0.100129	0.05725	0.05757
	0.0575	0.8504	0.0575	0.229045	0.0575	0.13854	0.0575	0.102693	0.0575	0.100364	0.0575	0.05617
	0.05775	0.85102	0.05775	0.228862	0.05775	0.13862	0.05775	0.10243	0.05775	0.100559	0.05775	0.05541
	0.058	0.8515	0.058	0.22872	0.058	0.13853	0.058	0.102093	0.058	0.100693	0.058	0.05554
	0.05825	0.8518	0.05825	0.22859	0.05825	0.13828	0.05825	0.101809	0.05825	0.10075	0.05825	0.05615
	0.0585	0.85174	0.0585	0.22829	0.0585	0.13794	0.0585	0.101669	0.0585	0.100709	0.0585	0.05677
	0.05875	0.8515	0.05875	0.227752	0.05875	0.13756	0.05875	0.101802	0.05875	0.100586	0.05875	0.05736
	0.059	0.85115	0.059	0.227095	0.059	0.13712	0.059	0.102208	0.059	0.100429	0.059	0.05787
	0.05925	0.85067	0.05925	0.226538	0.05925	0.13662	0.05925	0.102641	0.05925	0.10033	0.05925	0.05827
	0.0595	0.85015	0.0595	0.226344	0.0595	0.13608	0.0595	0.102897	0.0595	0.100349	0.0595	0.05863
	0.05975	0.84946	0.05975	0.226566	0.05975	0.13559	0.05975	0.102953	0.05975	0.100422	0.05975	0.05886
	0.06	0.84862	0.06	0.227045	0.06	0.13519	0.06	0.102871	0.06	0.100446	0.06	0.05877
	0.06025	0.84761	0.06025	0.227617	0.06025	0.1349	0.06025	0.102669	0.06025	0.100323	0.06025	0.05831
	0.0605	0.84638	0.0605	0.22815	0.0605	0.1347	0.0605	0.102354	0.0605	0.100055	0.0605	0.05766
	0.06075	0.8449	0.06075	0.228389	0.06075	0.1346	0.06075	0.101966	0.06075	0.0996413	0.06075	0.05705
	0.061	0.84322	0.061	0.228195	0.061	0.13456	0.061	0.101589	0.061	0.0991479	0.061	0.05657
	0.06125	0.84151	0.06125	0.227741	0.06125	0.13453	0.06125	0.101276	0.06125	0.0986143	0.06125	0.05625
	0.0615	0.83992	0.0615	0.227381	0.0615	0.13443	0.0615	0.101123	0.0615	0.0980523	0.0615	0.05607
	0.06175	0.8386	0.06175	0.227375	0.06175	0.1343	0.06175	0.101122	0.06175	0.0974765	0.06175	0.056
	0.062	0.83772	0.062	0.227778	0.062	0.13419	0.062	0.10116	0.062	0.0969493	0.062	0.05606
	0.06225	0.83722	0.06225	0.228407	0.06225	0.13408	0.06225	0.101119	0.06225	0.0964843	0.06225	0.05629
	0.0625	0.8371	0.0625	0.229084	0.0625	0.13398	0.0625	0.101012	0.0625	0.096041	0.0625	0.05678
	0.06275	0.8371	0.06275	0.229611	0.06275	0.13393	0.06275	0.100984	0.06275	0.0955506	0.06275	0.05752
	0.063	0.83711	0.063	0.229854	0.063	0.13395	0.063	0.101142	0.063	0.0949998	0.063	0.05844
	0.06325	0.83721	0.06325	0.229725	0.06325	0.13396	0.06325	0.101371	0.06325	0.0944069	0.06325	0.05939
	0.0635	0.83739	0.0635	0.229335	0.0635	0.13392	0.0635	0.101524	0.0635	0.0937996	0.0635	0.06019
	0.06375	0.83767	0.06375	0.228998	0.06375	0.13386	0.06375	0.101592	0.06375	0.0932058	0.06375	0.06067
	0.064	0.83804	0.064	0.228996	0.064	0.13381	0.064	0.101618	0.064	0.0926749	0.064	0.0609
	0.06425	0.83853	0.06425	0.229391	0.06425	0.13376	0.06425	0.101601	0.06425	0.0922548	0.06425	0.06099
	0.0645	0.83912	0.0645	0.230101	0.0645	0.13363	0.0645	0.101536	0.0645	0.0919904	0.0645	0.06097
	0.06475	0.8398	0.06475	0.230825	0.06475	0.13344	0.06475	0.101404	0.06475	0.091863	0.06475	0.06086
	0.065	0.8404	0.065	0.231272	0.065	0.13333	0.065	0.1012	0.065	0.0917822	0.065	0.06063
	0.06525	0.84088	0.06525	0.231398	0.06525	0.13328	0.06525	0.10101	0.06525	0.091684	0.06525	0.06029
	0.0655	0.84115	0.0655	0.231244	0.0655	0.13322	0.0655	0.100991	0.0655	0.0915587	0.0655	0.05976
	0.06575	0.84131	0.06575	0.230942	0.06575	0.13318	0.06575	0.101184	0.06575	0.0914245	0.06575	0.0589
	0.066	0.84147	0.066	0.230421	0.066	0.13324	0.066	0.101501	0.066	0.0912561	0.066	0.0576
	0.06625	0.84167	0.06625	0.229582	0.06625	0.13343	0.06625	0.101811	0.06625	0.0910711	0.06625	0.05597
	0.0665	0.84184	0.0665	0.228504	0.0665	0.13367	0.0665	0.102031	0.0665	0.0910057	0.0665	0.05436
	0.06675	0.84196	0.06675	0.227519	0.06675	0.13392	0.06675	0.102207	0.06675	0.0911627	0.06675	0.053
	0.067	0.84197	0.067	0.227046	0.067	0.1341	0.067	0.102439	0.067	0.09148	0.067	0.05189
	0.06725	0.84192	0.06725	0.227161	0.06725	0.1342	0.06725	0.102683	0.06725	0.0918097	0.06725	0.05093
	0.0675	0.84168	0.0675	0.22765	0.0675	0.13426	0.0675	0.102805	0.0675	0.0920427	0.0675	0.05004
	0.06775	0.84134	0.06775	0.228172	0.06775	0.13429	0.06775	0.102778	0.06775	0.0921212	0.06775	0.04915
	0.068	0.84102	0.068	0.228491	0.068	0.13416	0.068	0.102643	0.068	0.0920869	0.068	0.04827
	0.06825	0.84083	0.06825	0.228555	0.06825	0.13387	0.06825	0.102442	0.06825	0.0919745	0.06825	0.04749
	0.0685	0.84076	0.0685	0.228262	0.0685	0.13353	0.0685	0.102171	0.0685	0.0917765	0.0685	0.04688
	0.06875	0.84077	0.06875	0.227582	0.06875	0.13319	0.06875	0.101785	0.06875	0.0914957	0.06875	0.04641
	0.069	0.84084	0.069	0.226633	0.069	0.1329	0.069	0.101316	0.069	0.0911706	0.069	0.04607
	0.06925	0.84098	0.06925	0.225775	0.06925	0.13269	0.06925	0.100885	0.06925	0.0908487	0.06925	0.04584
	0.0695	0.84122	0.0695	0.225277	0.0695	0.13259	0.0695	0.100634	0.0695	0.0905893	0.0695	0.0457
	0.06975	0.84153	0.06975	0.225243	0.06975	0.13259	0.06975	0.100692	0.06975	0.0904376	0.06975	0.04565
	0.07	0.8418	0.07	0.225665	0.07	0.13264	0.07	0.101071	0.07	0.0903802	0.07	0.04571
	0.07025	0.84197	0.07025	0.226472	0.07025	0.13267	0.07025	0.101593	0.07025	0.0903565	0.07025	0.04594
	0.0705	0.84195	0.0705	0.227372	0.0705	0.13268	0.0705	0.102028	0.0705	0.0902734	0.0705	0.04627
	0.07075	0.84181	0.07075	0.228109	0.07075	0.13269	0.07075	0.10231	0.07075	0.090126	0.07075	0.04649
	0.071	0.84157	0.071	0.228629	0.071	0.13283	0.071	0.102581	0.071	0.0899783	0.071	0.04655
	0.07125	0.84132	0.07125	0.229056	0.07125	0.13304	0.07125	0.102937	0.07125	0.0898869	0.07125	0.04654
	0.0715	0.84102	0.0715	0.229565	0.0715	0.13335	0.0715	0.103252	0.0715	0.0898753	0.0715	0.04657
	0.07175	0.8407	0.07175	0.230201	0.07175	0.1338	0.07175	0.103441	0.07175	0.0899337	0.07175	0.04678
	0.072	0.8404	0.072	0.230953	0.072	0.13434	0.072	0.103563	0.072	0.0899978	0.072	0.04725
	0.07225	0.84015	0.07225	0.231622	0.07225	0.13499	0.07225	0.103698	0.07225	0.0900633	0.07225	0.04802
	0.0725	0.83997	0.0725	0.232113	0.0725	0.13569	0.0725	0.103831	0.0725	0.0901861	0.0725	0.0491
	0.07275	0.83993	0.07275	0.232204	0.07275	0.13647	0.07275	0.103906	0.07275	0.0904005	0.07275	0.05054
	0.073	0.83993	0.073	0.231865	0.073	0.13709	0.073	0.103884	0.073	0.0906788	0.073	0.05218
	0.07325	0.83985	0.07325	0.231071	0.07325	0.13743	0.07325	0.103671	0.07325	0.0909284	0.07325	0.05384
	0.0735	0.83953	0.0735	0.230024	0.0735	0.13747	0.0735	0.103278	0.0735	0.0910875	0.0735	0.05539
	0.07375	0.83893	0.07375	0.229021	0.07375	0.13726	0.07375	0.102781	0.07375	0.0911647	0.07375	0.05673
	0.074	0.838	0.074	0.228189	0.074	0.13704	0.074	0.102273	0.074	0.0912098	0.074	0.05786
	0.07425	0.83693	0.07425	0.227491	0.07425	0.13702	0.07425	0.101824	0.07425	0.0912921	0.07425	0.05885
	0.0745	0.83578	0.0745	0.22698	0.0745	0.13715	0.0745	0.101508	0.0745	0.091397	0.0745	0.05978
	0.07475	0.83485	0.07475	0.22689	0.07475	0.13733	0.07475	0.101377	0.07475	0.0914667	0.07475	0.06057
	0.075	0.83424	0.075	0.22737	0.075	0.13751	0.075	0.101459	0.075	0.0914279	0.075	0.061
	0.07525	0.83388	0.07525	0.228194	0.07525	0.13775	0.07525	0.101638	0.07525	0.091278	0.07525	0.06091
	0.0755	0.83377	0.0755	0.228868	0.0755	0.13801	0.0755	0.101727	0.0755	0.0911068	0.0755	0.06042
	0.07575	0.83384	0.07575	0.228965	0.07575	0.13825	0.07575	0.101641	0.07575	0.090956	0.07575	0.0598
	0.076	0.83402	0.076	0.2283	0.076	0.1384	0.076	0.101479	0.076	0.0908257	0.076	0.05919
	0.07625	0.83437	0.07625	0.227184	0.07625	0.13846	0.07625	0.101369	0.07625	0.0906983	0.07625	0.05855
	0.0765	0.83478	0.0765	0.226201	0.0765	0.13851	0.0765	0.101324	0.0765	0.0905738	0.0765	0.05718
	0.07675	0.83517	0.07675	0.225903	0.07675	0.13859	0.07675	0.101272	0.07675	0.0904134	0.07675	0.05649
	0.077	0.83541	0.077	0.226219	0.077	0.13864	0.077	0.101094	0.077	0.0901835	0.077	0.05591
	0.07725	0.83546	0.07725	0.226823	0.07725	0.13867	0.07725	0.100743	0.07725	0.0898978	0.07725	0.0555
	0.0775	0.83537	0.0775	0.227401	0.0775	0.13863	0.0775	0.100355	0.0775	0.0896368	0.0775	0.05516
	0.07775	0.83522	0.07775	0.22785	0.07775	0.13854	0.07775	0.100195	0.07775	0.0894961	0.07775	0.05488
	0.078	0.83511	0.078	0.228179	0.078	0.13827	0.078	0.100437	0.078	0.0894911	0.078	0.05474
	0.07825	0.83516	0.07825	0.228264	0.07825	0.13777	0.07825	0.101028	0.07825	0.0895126	0.07825	0.05482
	0.0785	0.8354	0.0785	0.227933	0.0785	0.13707	0.0785	0.101789	0.0785	0.0894123	0.0785	0.05505
	0.07875	0.83577	0.07875	0.227181	0.07875	0.13635	0.07875	0.102592	0.07875	0.0891206	0.07875	0.05528
	0.079	0.83623	0.079	0.226371	0.079	0.1357	0.079	0.103293	0.079	0.0886674	0.079	0.05546
	0.07925	0.83679	0.07925	0.225885	0.07925	0.13517	0.07925	0.10372	0.07925	0.0880704	0.07925	0.05564
	0.0795	0.83739	0.0795	0.225857	0.0795	0.13473	0.0795	0.103755	0.0795	0.0873778	0.0795	0.05585
	0.07975	0.83807	0.07975	0.226246	0.07975	0.13432	0.07975	0.103481	0.07975	0.0866588	0.07975	0.05608
	0.08	0.83879	0.08	0.226853	0.08	0.13381	0.08	0.10316	0.08	0.085939	0.08	0.05635
	0.08025	0.83953	0.08025	0.227552	0.08025	0.13321	0.08025	0.102911	0.08025	0.0852095	0.08025	0.05666
	0.0805	0.84004	0.0805	0.228303	0.0805	0.13263	0.0805	0.10266	0.0805	0.084495	0.0805	0.05702
	0.08075	0.8405	0.08075	0.229067	0.08075	0.13238	0.08075	0.102386	0.08075	0.0838109	0.08075	0.05737
	0.081	0.84107	0.081	0.229605	0.081	0.13258	0.081	0.10214	0.081	0.0831321	0.081	0.05759
	0.08125	0.84165	0.08125	0.229651	0.08125	0.13311	0.08125	0.102032	0.08125	0.0824964	0.08125	0.05757
	0.0815	0.84224	0.0815	0.229266	0.0815	0.13378	0.0815	0.102038	0.0815	0.0819827	0.0815	0.05734
	0.08175	0.84265	0.08175	0.228724	0.08175	0.13438	0.08175	0.102041	0.08175	0.0816007	0.08175	0.057
	0.082	0.84279	0.082	0.228273	0.082	0.13485	0.082	0.101966	0.082	0.0812285	0.082	0.05665
	0.08225	0.84259	0.08225	0.228065	0.08225	0.13513	0.08225	0.101894	0.08225	0.0807814	0.08225	0.05633
	0.0825	0.84211	0.0825	0.228063	0.0825	0.13528	0.0825	0.102011	0.0825	0.0803519	0.0825	0.05604
	0.08275	0.84147	0.08275	0.228104	0.08275	0.13537	0.08275	0.102334	0.08275	0.0799735	0.08275	0.05581
	0.083	0.84075	0.083	0.22813	0.083	0.1354	0.083	0.102704	0.083	0.0795562	0.083	0.05559
	0.08325	0.84017	0.08325	0.228025	0.08325	0.13538	0.08325	0.103032	0.08325	0.0791171	0.08325	0.05523
	0.0835	0.83988	0.0835	0.227714	0.0835	0.13532	0.0835	0.103347	0.0835	0.0787544	0.0835	0.05467
	0.08375	0.83999	0.08375	0.227287	0.08375	0.13527	0.08375	0.103733	0.08375	0.0785054	0.08375	0.054
	0.084	0.84044	0.084	0.226999	0.084	0.1352	0.084	0.104135	0.084	0.0782866	0.084	0.05331
	0.08425	0.84109	0.08425	0.227083	0.08425	0.13508	0.08425	0.104414	0.08425	0.078092	0.08425	0.05267
	0.0845	0.84183	0.0845	0.227577	0.0845	0.13487	0.0845	0.104558	0.0845	0.0779968	0.0845	0.05217
	0.08475	0.84265	0.08475	0.22845	0.08475	0.13461	0.08475	0.104634	0.08475	0.0780423	0.08475	0.0519
	0.085	0.84342	0.085	0.229684	0.085	0.13429	0.085	0.10469	0.085	0.0781888	0.085	0.05187
	0.08525	0.84405	0.08525	0.230788	0.08525	0.13394	0.08525	0.104771	0.08525	0.0783138	0.08525	0.05206
	0.0855	0.84442	0.0855	0.231258	0.0855	0.13378	0.0855	0.104766	0.0855	0.0783686	0.0855	0.05238
	0.08575	0.84476	0.08575	0.23101	0.08575	0.13388	0.08575	0.104465	0.08575	0.0784085	0.08575	0.05286
	0.086	0.8451	0.086	0.230518	0.086	0.13407	0.086	0.104001	0.086	0.0784756	0.086	0.05356
	0.08625	0.8455	0.08625	0.230327	0.08625	0.1342	0.08625	0.103719	0.08625	0.0785419	0.08625	0.05453
	0.0865	0.84601	0.0865	0.230716	0.0865	0.13429	0.0865	0.10385	0.0865	0.0786252	0.0865	0.05571
	0.08675	0.84656	0.08675	0.231487	0.08675	0.13441	0.08675	0.104282	0.08675	0.0786995	0.08675	0.05706
	0.087	0.8472	0.087	0.232179	0.087	0.13463	0.087	0.104634	0.087	0.0787203	0.087	0.05858
	0.08725	0.84806	0.08725	0.232595	0.08725	0.13501	0.08725	0.104649	0.08725	0.0786595	0.08725	0.06017
	0.0875	0.84922	0.0875	0.232697	0.0875	0.13558	0.0875	0.104428	0.0875	0.0785442	0.0875	0.06167
	0.08775	0.85058	0.08775	0.232452	0.08775	0.13614	0.08775	0.104138	0.08775	0.0784109	0.08775	0.06294
	0.088	0.85205	0.088	0.231894	0.088	0.13647	0.088	0.103792	0.088	0.0782586	0.088	0.06396
	0.08825	0.85341	0.08825	0.23097	0.08825	0.13654	0.08825	0.103352	0.08825	0.0780913	0.08825	0.06476
	0.0885	0.85453	0.0885	0.22987	0.0885	0.13652	0.0885	0.102849	0.0885	0.077955	0.0885	0.06533
	0.08875	0.85537	0.08875	0.22899	0.08875	0.13656	0.08875	0.102403	0.08875	0.0779283	0.08875	0.06568
	0.089	0.8559	0.089	0.228405	0.089	0.13669	0.089	0.10213	0.089	0.0780486	0.089	0.0658
	0.08925	0.85609	0.08925	0.227993	0.08925	0.13682	0.08925	0.102106	0.08925	0.078308	0.08925	0.06568
	0.0895	0.856	0.0895	0.227605	0.0895	0.13706	0.0895	0.102291	0.0895	0.0786894	0.0895	0.06531
	0.08975	0.85574	0.08975	0.227396	0.08975	0.13741	0.08975	0.102429	0.08975	0.0791207	0.08975	0.06475
	0.09	0.85542	0.09	0.227514	0.09	0.1379	0.09	0.102331	0.09	0.079447	0.09	0.06405
	0.09025	0.85515	0.09025	0.227969	0.09025	0.13847	0.09025	0.102203	0.09025	0.0796395	0.09025	0.06332
	0.0905	0.85497	0.0905	0.228554	0.0905	0.13903	0.0905	0.102444	0.0905	0.0797555	0.0905	0.06256
	0.09075	0.85501	0.09075	0.228798	0.09075	0.13944	0.09075	0.103019	0.09075	0.0798413	0.09075	0.06178
	0.091	0.85532	0.091	0.228657	0.091	0.1396	0.091	0.103491	0.091	0.0799496	0.091	0.06106
	0.09125	0.85585	0.09125	0.228646	0.09125	0.13945	0.09125	0.103644	0.09125	0.0801161	0.09125	0.06049
	0.0915	0.85646	0.0915	0.229114	0.0915	0.13911	0.0915	0.103559	0.0915	0.0803409	0.0915	0.06009
	0.09175	0.8571	0.09175	0.229975	0.09175	0.13868	0.09175	0.1035	0.09175	0.0806099	0.09175	0.05982
	0.092	0.8576	0.092	0.230871	0.092	0.13813	0.092	0.103649	0.092	0.0809204	0.092	0.05976
	0.09225	0.85786	0.09225	0.231594	0.09225	0.13751	0.09225	0.103927	0.09225	0.081273	0.09225	0.05989
	0.0925	0.85792	0.0925	0.231904	0.0925	0.13701	0.0925	0.104017	0.0925	0.0816385	0.0925	0.06015
	0.09275	0.85791	0.09275	0.231639	0.09275	0.13672	0.09275	0.103784	0.09275	0.0819997	0.09275	0.0604
	0.093	0.85784	0.093	0.230879	0.093	0.13656	0.093	0.103361	0.093	0.0823475	0.093	0.06052
	0.09325	0.85775	0.09325	0.230071	0.09325	0.1364	0.09325	0.102909	0.09325	0.0826367	0.09325	0.0605
	0.0935	0.85758	0.0935	0.229455	0.0935	0.13626	0.0935	0.102521	0.0935	0.0829182	0.0935	0.0604
	0.09375	0.85725	0.09375	0.229096	0.09375	0.13618	0.09375	0.102319	0.09375	0.0832079	0.09375	0.06026
	0.094	0.8568	0.094	0.228913	0.094	0.13613	0.094	0.102392	0.094	0.0834682	0.094	0.06008
	0.09425	0.85637	0.09425	0.228782	0.09425	0.13608	0.09425	0.102736	0.09425	0.0837083	0.09425	0.05992
	0.0945	0.85605	0.0945	0.228719	0.0945	0.13598	0.0945	0.103264	0.0945	0.0839725	0.0945	0.05988
	0.09475	0.85586	0.09475	0.228549	0.09475	0.13583	0.09475	0.103636	0.09475	0.0842883	0.09475	0.05996
	0.095	0.85575	0.095	0.228154	0.095	0.13568	0.095	0.10373	0.095	0.0846828	0.095	0.06004
	0.09525	0.85592	0.09525	0.227661	0.09525	0.13554	0.09525	0.10377	0.09525	0.0851694	0.09525	0.06013
	0.0955	0.85632	0.0955	0.227382	0.0955	0.13546	0.0955	0.103971	0.0955	0.0857556	0.0955	0.06023
	0.09575	0.8569	0.09575	0.227519	0.09575	0.13543	0.09575	0.104266	0.09575	0.0863979	0.09575	0.06036
	0.096	0.85752	0.096	0.227974	0.096	0.13545	0.096	0.10443	0.096	0.0870785	0.096	0.06044
	0.09625	0.85805	0.09625	0.228597	0.09625	0.13546	0.09625	0.104508	0.09625	0.0877889	0.09625	0.06043
	0.0965	0.85842	0.0965	0.22923	0.0965	0.13556	0.0965	0.104692	0.0965	0.0884967	0.0965	0.06031
	0.09675	0.85864	0.09675	0.229682	0.09675	0.13576	0.09675	0.105058	0.09675	0.0891809	0.09675	0.06007
	0.097	0.8588	0.097	0.229814	0.097	0.13602	0.097	0.105375	0.097	0.0898773	0.097	0.05973
	0.09725	0.85889	0.09725	0.229714	0.09725	0.13625	0.09725	0.105304	0.09725	0.0905726	0.09725	0.05924
	0.0975	0.859	0.0975	0.229622	0.0975	0.13639	0.0975	0.104679	0.0975	0.0912323	0.0975	0.0586
	0.09775	0.85922	0.09775	0.229666	0.09775	0.13649	0.09775	0.103601	0.09775	0.0918219	0.09775	0.05782
	0.098	0.85953	0.098	0.229859	0.098	0.13658	0.098	0.102587	0.098	0.0923187	0.098	0.05693
	0.09825	0.85988	0.09825	0.230076	0.09825	0.13666	0.09825	0.102155	0.09825	0.0926997	0.09825	0.05594
	0.0985	0.86022	0.0985	0.230131	0.0985	0.13679	0.0985	0.102325	0.0985	0.0930076	0.0985	0.05494
	0.09875	0.86055	0.09875	0.229881	0.09875	0.13702	0.09875	0.102778	0.09875	0.0932961	0.09875	0.05394
	0.09925	0.86081	0.09925	0.229282	0.09925	0.13724	0.09925	0.103218	0.09925	0.0935816	0.09925	0.05295
	0.0995	0.86095	0.0995	0.228523	0.0995	0.13735	0.0995	0.103412	0.0995	0.0939133	0.0995	0.05194
	0.09975	0.8608	0.09975	0.228055	0.09975	0.13738	0.09975	0.103255	0.09975	0.0943012	0.09975	0.05094
	0.1	0.86037	0.1	0.228075	0.1	0.13738	0.1	0.10289	0.1	0.0947078	0.1	0.04996
	0.10025	0.85977	0.10025	0.228404	0.10025	0.13736	0.10025	0.102595	0.10025	0.0951645	0.10025	0.04904
	0.1005	0.85904	0.1005	0.228771	0.1005	0.13732	0.1005	0.102444	0.1005	0.0957	0.1005	0.04821
	0.10075	0.85822	0.10075	0.228911	0.10075	0.13722	0.10075	0.102402	0.10075	0.0962478	0.10075	0.04757
	0.101	0.85742	0.101	0.228721	0.101	0.13711	0.101	0.102547	0.101	0.0966868	0.101	0.04716
	0.10125	0.85668	0.10125	0.228264	0.10125	0.13718	0.10125	0.102838	0.10125	0.0970156	0.10125	0.04694
	0.1015	0.8561	0.1015	0.227719	0.1015	0.13753	0.1015	0.102939	0.1015	0.0973025	0.1015	0.04686
	0.10175	0.85557	0.10175	0.227202	0.10175	0.1381	0.10175	0.102579	0.10175	0.0975793	0.10175	0.04693
	0.102	0.85503	0.102	0.226852	0.102	0.13873	0.102	0.101944	0.102	0.0977592	0.102	0.0472
	0.10225	0.85441	0.10225	0.226803	0.10225	0.13941	0.10225	0.101456	0.10225	0.0978435	0.10225	0.04769
	0.1025	0.85373	0.1025	0.227148	0.1025	0.13999	0.1025	0.101396	0.1025	0.0978093	0.1025	0.04841
	0.10275	0.85297	0.10275	0.227708	0.10275	0.14024	0.10275	0.101615	0.10275	0.0976915	0.10275	0.04937
	0.103	0.85218	0.103	0.22818	0.103	0.14001	0.103	0.101825	0.103	0.0975364	0.103	0.05203
	0.10325	0.85142	0.10325	0.228389	0.10325	0.13951	0.10325	0.101909	0.10325	0.0972952	0.10325	0.05372
	0.1035	0.85068	0.1035	0.228512	0.1035	0.13905	0.1035	0.101996	0.1035	0.0969712	0.1035	0.05539
	0.10375	0.84997	0.10375	0.228706	0.10375	0.13863	0.10375	0.102184	0.10375	0.0966232	0.10375	0.05675
	0.104	0.84935	0.104	0.229011	0.104	0.13808	0.104	0.102349	0.104	0.0962537	0.104	0.05779
	0.10425	0.84877	0.10425	0.229369	0.10425	0.13743	0.10425	0.102347	0.10425	0.0958003	0.10425	0.05856
	0.1045	0.8482	0.1045	0.229689	0.1045	0.13688	0.1045	0.102151	0.1045	0.0952379	0.1045	0.0591
	0.10475	0.84758	0.10475	0.229844	0.10475	0.13671	0.10475	0.101929	0.10475	0.0945766	0.10475	0.05944
	0.105	0.84685	0.105	0.229751	0.105	0.13707	0.105	0.101834	0.105	0.0938591	0.105	0.05963
	0.10525	0.8461	0.10525	0.229343	0.10525	0.1379	0.10525	0.101813	0.10525	0.093106	0.10525	0.05971
	0.1055	0.8454	0.1055	0.228783	0.1055	0.13893	0.1055	0.101632	0.1055	0.0923766	0.1055	0.05974
	0.10575	0.8448	0.10575	0.228225	0.10575	0.13967	0.10575	0.101227	0.10575	0.0917156	0.10575	0.05974
	0.106	0.8445	0.106	0.227774	0.106	0.13985	0.106	0.100729	0.106	0.0910913	0.106	0.05968
	0.10625	0.84445	0.10625	0.227497	0.10625	0.13982	0.10625	0.100481	0.10625	0.090476	0.10625	0.05952
	0.1065	0.84465	0.1065	0.227468	0.1065	0.13972	0.1065	0.100669	0.1065	0.0898729	0.1065	0.05926
	0.10675	0.84505	0.10675	0.227708	0.10675	0.13929	0.10675	0.10109	0.10675	0.0893857	0.10675	0.05894
	0.107	0.8455	0.107	0.228113	0.107	0.13852	0.107	0.10143	0.107	0.0891421	0.107	0.05857
	0.10725	0.84588	0.10725	0.228479	0.10725	0.1377	0.10725	0.101513	0.10725	0.089052	0.10725	0.05814
	0.1075	0.84631	0.1075	0.228558	0.1075	0.13729	0.1075	0.101446	0.1075	0.0889788	0.1075	0.05769
	0.10775	0.84672	0.10775	0.228309	0.10775	0.13739	0.10775	0.10136	0.10775	0.0888992	0.10775	0.05726
	0.108	0.84717	0.108	0.227938	0.108	0.13772	0.108	0.101292	0.108	0.0888029	0.108	0.05691
	0.10825	0.8476	0.10825	0.227678	0.10825	0.13795	0.10825	0.101197	0.10825	0.0886072	0.10825	0.05668
	0.1085	0.84787	0.1085	0.227664	0.1085	0.13789	0.1085	0.101107	0.1085	0.0882873	0.1085	0.05652
	0.10875	0.84779	0.10875	0.227728	0.10875	0.13763	0.10875	0.10107	0.10875	0.0879644	0.10875	0.0564
	0.109	0.84739	0.109	0.227693	0.109	0.1374	0.109	0.101126	0.109	0.0877794	0.109	0.05637
	0.10925	0.84687	0.10925	0.227437	0.10925	0.13745	0.10925	0.1012	0.10925	0.0877941	0.10925	0.05638
	0.1095	0.84639	0.1095	0.227106	0.1095	0.13776	0.1095	0.101125	0.1095	0.088002	0.1095	0.05637
	0.10975	0.84608	0.10975	0.226803	0.10975	0.13819	0.10975	0.100732	0.10975	0.0883207	0.10975	0.05633
	0.11	0.84624	0.11	0.22648	0.11	0.13841	0.11	0.100075	0.11	0.0886543	0.11	0.05625
	0.11025	0.8467	0.11025	0.226064	0.11025	0.13827	0.11025	0.0994822	0.11025	0.0889015	0.11025	0.05616
	0.1105	0.84727	0.1105	0.225659	0.1105	0.13797	0.1105	0.0991776	0.1105	0.0890268	0.1105	0.05609
	0.11075	0.84772	0.11075	0.225389	0.11075	0.13781	0.11075	0.0991062	0.11075	0.0890633	0.11075	0.05608
	0.111	0.84806	0.111	0.225357	0.111	0.13784	0.111	0.0991444	0.111	0.0891055	0.111	0.05608
	0.11125	0.84825	0.11125	0.225503	0.11125	0.13799	0.11125	0.0992833	0.11125	0.0892831	0.11125	0.05605
	0.1115	0.84827	0.1115	0.225885	0.1115	0.13807	0.1115	0.0994643	0.1115	0.0895644	0.1115	0.05602
	0.11175	0.84819	0.11175	0.226406	0.11175	0.13801	0.11175	0.0997005	0.11175	0.0899142	0.11175	0.05598
	0.112	0.84802	0.112	0.226789	0.112	0.13794	0.112	0.100027	0.112	0.0902803	0.112	0.05595
	0.11225	0.84782	0.11225	0.226781	0.11225	0.13797	0.11225	0.100378	0.11225	0.0906081	0.11225	0.0559
	0.1125	0.84768	0.1125	0.226333	0.1125	0.13804	0.1125	0.100586	0.1125	0.0908832	0.1125	0.05586
	0.11275	0.84754	0.11275	0.225715	0.11275	0.13805	0.11275	0.100647	0.11275	0.0911123	0.11275	0.05581
	0.113	0.84733	0.113	0.225394	0.113	0.13805	0.113	0.10066	0.113	0.0912793	0.113	0.05576
	0.11325	0.8469	0.11325	0.225697	0.11325	0.13799	0.11325	0.100717	0.11325	0.0913825	0.11325	0.05572
	0.1135	0.8463	0.1135	0.226464	0.1135	0.13787	0.1135	0.100805	0.1135	0.0915271	0.1135	0.05562
	0.11375	0.8457	0.11375	0.227179	0.11375	0.1378	0.11375	0.100916	0.11375	0.0917898	0.11375	0.05541
	0.114	0.8453	0.114	0.227563	0.114	0.138	0.114	0.101112	0.114	0.092116	0.114	0.0551
	0.11425	0.84497	0.11425	0.227511	0.11425	0.13848	0.11425	0.101396	0.11425	0.0924565	0.11425	0.05471
	0.1145	0.8447	0.1145	0.227184	0.1145	0.13908	0.1145	0.101662	0.1145	0.0927436	0.1145	0.05423
	0.11475	0.84447	0.11475	0.226698	0.11475	0.13952	0.11475	0.101713	0.11475	0.0929427	0.11475	0.05373
	0.115	0.84411	0.115	0.226213	0.115	0.13975	0.115	0.101488	0.115	0.0930654	0.115	0.0533
	0.11525	0.84341	0.11525	0.225874	0.11525	0.13988	0.11525	0.101095	0.11525	0.0931497	0.11525	0.053
	0.1155	0.84243	0.1155	0.22578	0.1155	0.14001	0.1155	0.100647	0.1155	0.0932575	0.1155	0.05278
	0.11575	0.8413	0.11575	0.226027	0.11575	0.14011	0.11575	0.100262	0.11575	0.0933859	0.11575	0.05259
	0.116	0.84018	0.116	0.226601	0.116	0.14017	0.116	0.0999719	0.116	0.0935637	0.116	0.05237
	0.11625	0.83904	0.11625	0.227326	0.11625	0.14021	0.11625	0.0997612	0.11625	0.093815	0.11625	0.05211
	0.1165	0.83792	0.1165	0.227882	0.1165	0.14021	0.1165	0.0995309	0.1165	0.0941355	0.1165	0.05183
	0.11675	0.83672	0.11675	0.227835	0.11675	0.14013	0.11675	0.0992407	0.11675	0.0945554	0.11675	0.05155
	0.117	0.83545	0.117	0.227103	0.117	0.1399	0.117	0.0989294	0.117	0.0950356	0.117	0.05136
	0.11725	0.83415	0.11725	0.226266	0.11725	0.13945	0.11725	0.098659	0.11725	0.0954937	0.11725	0.05128
	0.1175	0.83291	0.1175	0.225801	0.1175	0.13894	0.1175	0.0985936	0.1175	0.095878	0.1175	0.05127
	0.11775	0.8318	0.11775	0.225868	0.11775	0.13861	0.11775	0.0987712	0.11775	0.0961289	0.11775	0.05121
	0.118	0.83091	0.118	0.226424	0.118	0.1384	0.118	0.0991193	0.118	0.096277	0.118	0.05108
	0.11825	0.83024	0.11825	0.227229	0.11825	0.13806	0.11825	0.0996035	0.11825	0.0964617	0.11825	0.05091
	0.1185	0.82982	0.1185	0.227982	0.1185	0.13742	0.1185	0.100323	0.1185	0.0967867	0.1185	0.05077
	0.11875	0.82968	0.11875	0.228423	0.11875	0.1366	0.11875	0.101078	0.11875	0.0971717	0.11875	0.05063
	0.119	0.82976	0.119	0.228463	0.119	0.13603	0.119	0.101506	0.119	0.0974137	0.119	0.05047
	0.11925	0.82997	0.11925	0.228293	0.11925	0.13594	0.11925	0.101572	0.11925	0.0974181	0.11925	0.0503
	0.1195	0.83031	0.1195	0.228238	0.1195	0.1363	0.1195	0.101506	0.1195	0.0972847	0.1195	0.05013
	0.11975	0.83061	0.11975	0.22846	0.11975	0.13685	0.11975	0.101456	0.11975	0.0971526	0.11975	0.04997
	0.12	0.83092	0.12	0.228956	0.12	0.13737	0.12	0.101323	0.12	0.0969952	0.12	0.04982
	0.12025	0.83118	0.12025	0.229621	0.12025	0.13773	0.12025	0.101119	0.12025	0.096762	0.12025	0.0497
	0.1205	0.83149	0.1205	0.230194	0.1205	0.138	0.1205	0.100904	0.1205	0.0964522	0.1205	0.04956
	0.12075	0.83196	0.12075	0.230548	0.12075	0.13824	0.12075	0.100613	0.12075	0.0960901	0.12075	0.04943
	0.121	0.83263	0.121	0.230685	0.121	0.13836	0.121	0.100265	0.121	0.0957049	0.121	0.04927
	0.12125	0.8333	0.12125	0.230757	0.12125	0.13818	0.12125	0.0999869	0.12125	0.0952989	0.12125	0.04928
	0.1215	0.83388	0.1215	0.230863	0.1215	0.13777	0.1215	0.0999223	0.1215	0.0948291	0.1215	0.04936
	0.12175	0.8343	0.12175	0.230937	0.12175	0.13743	0.12175	0.100019	0.12175	0.0942834	0.12175	0.04945
	0.122	0.83456	0.122	0.230918	0.122	0.1373	0.122	0.100128	0.122	0.0937111	0.122	0.04953
	0.12225	0.83465	0.12225	0.230841	0.12225	0.13736	0.12225	0.100252	0.12225	0.0931442	0.12225	0.04966
	0.1225	0.83458	0.1225	0.230741	0.1225	0.13744	0.1225	0.100455	0.1225	0.0925542	0.1225	0.04985
	0.12275	0.83435	0.12275	0.230559	0.12275	0.13739	0.12275	0.10061	0.12275	0.0919054	0.12275	0.05005
	0.123	0.83401	0.123	0.230249	0.123	0.13713	0.123	0.100553	0.123	0.0911876	0.123	0.05025
	0.12325	0.83359	0.12325	0.229845	0.12325	0.13667	0.12325	0.100355	0.12325	0.0904773	0.12325	0.05041
	0.1235	0.83319	0.1235	0.229559	0.1235	0.13618	0.1235	0.100192	0.1235	0.0898553	0.1235	0.05045
	0.12375	0.8328	0.12375	0.229432	0.12375	0.13587	0.12375	0.100102	0.12375	0.0893334	0.12375	0.05036
	0.124	0.83251	0.124	0.229356	0.124	0.13576	0.124	0.10003	0.124	0.0888784	0.124	0.05013
	0.12425	0.83221	0.12425	0.229204	0.12425	0.13572	0.12425	0.100046	0.12425	0.088472	0.12425	0.04981
	0.1245	0.83186	0.1245	0.228848	0.1245	0.13553	0.1245	0.100172	0.1245	0.0881355	0.1245	0.04941
	0.12475	0.83142	0.12475	0.228292	0.12475	0.13523	0.12475	0.100259	0.12475	0.0878528	0.12475	0.04901
	0.125	0.83092	0.125	0.227511	0.125	0.13494	0.125	0.100316	0.125	0.0875964	0.125	0.04865
	0.12525	0.83035	0.12525	0.226537	0.12525	0.1348	0.12525	0.10052	0.12525	0.0873873	0.12525	0.04838
	0.1255	0.82979	0.1255	0.22559	0.1255	0.13494	0.1255	0.100904	0.1255	0.0872435	0.1255	0.04824
	0.12575	0.82925	0.12575	0.224982	0.12575	0.13497	0.12575	0.10134	0.12575	0.0871415	0.12575	0.0482
	0.126	0.82868	0.126	0.224902	0.126	0.13496	0.126	0.101778	0.126	0.0870803	0.126	0.04821
	0.12625	0.82818	0.12625	0.225377	0.12625	0.13503	0.12625	0.102333	0.12625	0.0870995	0.12625	0.04823
	0.1265	0.8278	0.1265	0.226103	0.1265	0.13518	0.1265	0.103005	0.1265	0.0872453	0.1265	0.04818
	0.12675	0.82751	0.12675	0.226771	0.12675	0.13537	0.12675	0.1035	0.12675	0.08748	0.12675	0.04802
	0.127	0.82732	0.127	0.2272	0.127	0.13562	0.127	0.10355	0.127	0.087778	0.127	0.04773
	0.12725	0.82715	0.12725	0.227332	0.12725	0.13593	0.12725	0.103235	0.12725	0.0880938	0.12725	0.04737
	0.1275	0.82696	0.1275	0.227289	0.1275	0.13624	0.1275	0.102752	0.1275	0.088426	0.1275	0.04704
	0.12775	0.82678	0.12775	0.227213	0.12775	0.13642	0.12775	0.102218	0.12775	0.0887752	0.12775	0.0468
	0.128	0.82665	0.128	0.227236	0.128	0.13655	0.128	0.101705	0.128	0.089147	0.128	0.04664
	0.12825	0.82651	0.12825	0.227488	0.12825	0.13666	0.12825	0.101243	0.12825	0.0895593	0.12825	0.04649
	0.12875	0.82642	0.12875	0.228042	0.12875	0.13686	0.12875	0.100872	0.12875	0.0901368	0.12875	0.04634
	0.129	0.82639	0.129	0.228848	0.129	0.13721	0.129	0.10066	0.129	0.0908608	0.129	0.0462
	0.12925	0.82642	0.12925	0.229705	0.12925	0.13762	0.12925	0.100675	0.12925	0.0915881	0.12925	0.04603
	0.1295	0.82652	0.1295	0.230289	0.1295	0.138	0.1295	0.100764	0.1295	0.0922656	0.1295	0.04581
	0.12975	0.82668	0.12975	0.230355	0.12975	0.13821	0.12975	0.100727	0.12975	0.0929351	0.12975	0.04558
	0.13	0.82688	0.13	0.229887	0.13	0.13817	0.13	0.100488	0.13	0.0935806	0.13	0.04537
	0.13025	0.82712	0.13025	0.229255	0.13025	0.13794	0.13025	0.100181	0.13025	0.0941532	0.13025	0.04524
	0.1305	0.82738	0.1305	0.22891	0.1305	0.13764	0.1305	0.0999963	0.1305	0.0946022	0.1305	0.04516
	0.13075	0.82766	0.13075	0.229102	0.13075	0.13741	0.13075	0.10003	0.13075	0.09495	0.13075	0.04502
	0.131	0.828	0.131	0.229698	0.131	0.13726	0.131	0.100135	0.131	0.0952648	0.131	0.04481
	0.13125	0.82844	0.13125	0.230357	0.13125	0.13713	0.13125	0.100178	0.13125	0.0955797	0.13125	0.0446
	0.1315	0.82901	0.1315	0.230781	0.1315	0.13694	0.1315	0.100181	0.1315	0.0958726	0.1315	0.04444
	0.13175	0.8297	0.13175	0.230895	0.13175	0.13666	0.13175	0.100229	0.13175	0.0960718	0.13175	0.0443
	0.132	0.83047	0.132	0.23072	0.132	0.13633	0.132	0.100364	0.132	0.0961154	0.132	0.04412
	0.13225	0.83132	0.13225	0.230324	0.13225	0.136	0.13225	0.100621	0.13225	0.0959902	0.13225	0.04389
	0.1325	0.83215	0.1325	0.22995	0.1325	0.13573	0.1325	0.100879	0.1325	0.0957659	0.1325	0.0436
	0.13275	0.83294	0.13275	0.229843	0.13275	0.13559	0.13275	0.101017	0.13275	0.0955483	0.13275	0.04338
	0.133	0.83361	0.133	0.23002	0.133	0.13559	0.133	0.101012	0.133	0.0954352	0.133	0.04325
	0.13325	0.83422	0.13325	0.230382	0.13325	0.13567	0.13325	0.100893	0.13325	0.095467	0.13325	0.04319
	0.1335	0.83482	0.1335	0.230796	0.1335	0.13579	0.1335	0.100815	0.1335	0.0956513	0.1335	0.04316
	0.13375	0.83552	0.13375	0.231194	0.13375	0.13588	0.13375	0.100858	0.13375	0.0959524	0.13375	0.0431
	0.134	0.83617	0.134	0.231573	0.134	0.13587	0.134	0.101027	0.134	0.0963398	0.134	0.04303
	0.13425	0.83666	0.13425	0.232035	0.13425	0.13583	0.13425	0.10128	0.13425	0.0967154	0.13425	0.04298
	0.1345	0.83701	0.1345	0.232688	0.1345	0.13588	0.1345	0.101638	0.1345	0.0970029	0.1345	0.04302
	0.13475	0.83716	0.13475	0.233509	0.13475	0.13607	0.13475	0.102195	0.13475	0.0972459	0.13475	0.04311
	0.135	0.83715	0.135	0.234254	0.135	0.13631	0.135	0.102501	0.135	0.0975108	0.135	0.04323
	0.13525	0.83711	0.13525	0.234655	0.13525	0.13651	0.13525	0.102436	0.13525	0.0977692	0.13525	0.0433
	0.1355	0.83709	0.1355	0.234638	0.1355	0.13662	0.1355	0.102151	0.1355	0.0979824	0.1355	0.04325
	0.13575	0.83716	0.13575	0.234358	0.13575	0.13659	0.13575	0.101927	0.13575	0.0981364	0.13575	0.04313
	0.136	0.83735	0.136	0.234009	0.136	0.13644	0.136	0.101863	0.136	0.0982079	0.136	0.04295
	0.13625	0.8377	0.13625	0.233564	0.13625	0.13623	0.13625	0.101838	0.13625	0.0981818	0.13625	0.04272
	0.1365	0.83819	0.1365	0.233066	0.1365	0.13604	0.1365	0.101687	0.1365	0.0981122	0.1365	0.04247
	0.13675	0.83883	0.13675	0.232472	0.13675	0.13592	0.13675	0.101332	0.13675	0.0980329	0.13675	0.04229
	0.137	0.83952	0.137	0.23177	0.137	0.13595	0.137	0.100854	0.137	0.0978585	0.137	0.04224
	0.13725	0.8402	0.13725	0.231092	0.13725	0.13606	0.13725	0.100393	0.13725	0.0975051	0.13725	0.0423
	0.1375	0.84089	0.1375	0.230495	0.1375	0.13618	0.1375	0.100016	0.1375	0.0969608	0.1375	0.0424
	0.13775	0.84163	0.13775	0.229822	0.13775	0.13628	0.13775	0.0997823	0.13775	0.0963195	0.13775	0.04247
	0.138	0.84237	0.138	0.229103	0.138	0.13624	0.138	0.0996598	0.138	0.0955831	0.138	0.04249
	0.13825	0.84315	0.13825	0.228468	0.13825	0.13607	0.13825	0.0996256	0.13825	0.0946888	0.13825	0.04251
	0.1385	0.84393	0.1385	0.228139	0.1385	0.13589	0.1385	0.0997694	0.1385	0.0937359	0.1385	0.04255
	0.13875	0.84474	0.13875	0.228198	0.13875	0.13579	0.13875	0.100051	0.13875	0.0929214	0.13875	0.04261
	0.139	0.84556	0.139	0.228525	0.139	0.13583	0.139	0.100321	0.139	0.0922718	0.139	0.0427
	0.13925	0.84645	0.13925	0.228808	0.13925	0.13603	0.13925	0.100539	0.13925	0.0917299	0.13925	0.04284
	0.1395	0.84742	0.1395	0.228903	0.1395	0.13632	0.1395	0.100813	0.1395	0.09124	0.1395	0.04299
	0.13975	0.84848	0.13975	0.229	0.13975	0.1366	0.13975	0.101143	0.13975	0.0908376	0.13975	0.04309
	0.14	0.84958	0.14	0.2293	0.14	0.13678	0.14	0.101485	0.14	0.09052	0.14	0.0431
	0.14025	0.85065	0.14025	0.229873	0.14025	0.13685	0.14025	0.10186	0.14025	0.0902135	0.14025	0.04306
	0.1405	0.8516	0.1405	0.230755	0.1405	0.13686	0.1405	0.102147	0.1405	0.0898132	0.1405	0.04304
	0.14075	0.85235	0.14075	0.231699	0.14075	0.13694	0.14075	0.102183	0.14075	0.0892989	0.14075	0.0431
	0.141	0.85285	0.141	0.232518	0.141	0.13709	0.141	0.101919	0.141	0.0887704	0.141	0.04318
	0.14125	0.85317	0.14125	0.233035	0.14125	0.13733	0.14125	0.101357	0.14125	0.0882694	0.14125	0.04326
	0.1415	0.85338	0.1415	0.233225	0.1415	0.13766	0.1415	0.100636	0.1415	0.0877542	0.1415	0.04329
	0.14175	0.85352	0.14175	0.233217	0.14175	0.13805	0.14175	0.099968	0.14175	0.0872118	0.14175	0.04329
	0.142	0.85362	0.142	0.233157	0.142	0.13842	0.142	0.0995169	0.142	0.0866648	0.142	0.04324
	0.14225	0.85369	0.14225	0.2331	0.14225	0.13869	0.14225	0.0993993	0.14225	0.0860971	0.14225	0.04318
	0.1425	0.8537	0.1425	0.232921	0.1425	0.13886	0.1425	0.0997279	0.1425	0.0854524	0.1425	0.04317
	0.14275	0.85357	0.14275	0.232515	0.14275	0.1389	0.14275	0.100202	0.14275	0.0847088	0.14275	0.04322
	0.143	0.85317	0.143	0.231854	0.143	0.1389	0.143	0.100384	0.143	0.0839444	0.143	0.04331
	0.14325	0.85252	0.14325	0.231064	0.14325	0.13885	0.14325	0.100381	0.14325	0.0832452	0.14325	0.0434
	0.1435	0.85171	0.1435	0.230402	0.1435	0.13871	0.1435	0.100473	0.1435	0.0826545	0.1435	0.04348
	0.14375	0.85088	0.14375	0.230005	0.14375	0.13843	0.14375	0.100623	0.14375	0.0821681	0.14375	0.04353
	0.144	0.85013	0.144	0.229909	0.144	0.13798	0.144	0.100673	0.144	0.0818127	0.144	0.04356
	0.14425	0.84945	0.14425	0.230015	0.14425	0.13748	0.14425	0.100604	0.14425	0.0816232	0.14425	0.04356
	0.1445	0.84869	0.1445	0.230262	0.1445	0.13709	0.1445	0.10044	0.1445	0.0815754	0.1445	0.04353
	0.14475	0.84795	0.14475	0.230624	0.14475	0.13686	0.14475	0.100366	0.14475	0.0815632	0.14475	0.04348
	0.145	0.84713	0.145	0.231059	0.145	0.13675	0.145	0.1006	0.145	0.0814776	0.145	0.0434
	0.14525	0.8462	0.14525	0.231601	0.14525	0.13663	0.14525	0.101078	0.14525	0.0812585	0.14525	0.04339
	0.1455	0.84505	0.1455	0.232245	0.1455	0.13654	0.1455	0.101532	0.1455	0.0809122	0.1455	0.04349
	0.14575	0.84381	0.14575	0.233034	0.14575	0.13664	0.14575	0.101736	0.14575	0.0805054	0.14575	0.04368
	0.146	0.84252	0.146	0.233845	0.146	0.13698	0.146	0.101613	0.146	0.0801137	0.146	0.04386
	0.14625	0.8413	0.14625	0.234464	0.14625	0.1375	0.14625	0.101299	0.14625	0.0797799	0.14625	0.04395
	0.1465	0.84029	0.1465	0.234767	0.1465	0.13803	0.1465	0.101105	0.1465	0.0794901	0.1465	0.04392
	0.14675	0.8395	0.14675	0.234743	0.14675	0.13824	0.14675	0.101106	0.14675	0.0792615	0.14675	0.04385
	0.147	0.83892	0.147	0.234478	0.147	0.13802	0.147	0.101319	0.147	0.0791331	0.147	0.04382
	0.14725	0.83854	0.14725	0.234062	0.14725	0.13745	0.14725	0.101689	0.14725	0.0791134	0.14725	0.04387
	0.1475	0.83843	0.1475	0.233537	0.1475	0.13671	0.1475	0.101991	0.1475	0.0791821	0.1475	0.04398
	0.14775	0.8386	0.14775	0.232985	0.14775	0.13604	0.14775	0.102023	0.14775	0.0792337	0.14775	0.04408
	0.148	0.83885	0.148	0.232473	0.148	0.13558	0.148	0.101853	0.148	0.0792015	0.148	0.04414
	0.14825	0.8391	0.14825	0.232051	0.14825	0.13525	0.14825	0.101634	0.14825	0.0791772	0.14825	0.04419
	0.1485	0.83912	0.1485	0.231657	0.1485	0.13493	0.1485	0.101404	0.1485	0.0793021	0.1485	0.0443
	0.14875	0.83902	0.14875	0.231249	0.14875	0.13459	0.14875	0.101179	0.14875	0.079589	0.14875	0.04455
	0.149	0.8387	0.149	0.2308	0.149	0.1343	0.149	0.100953	0.149	0.0798465	0.149	0.04492
	0.14925	0.83845	0.14925	0.230356	0.14925	0.13414	0.14925	0.100646	0.14925	0.0798876	0.14925	0.04535
	0.1495	0.83826	0.1495	0.229933	0.1495	0.13416	0.1495	0.10021	0.1495	0.0797268	0.1495	0.04575
	0.14975	0.83819	0.14975	0.229629	0.14975	0.13442	0.14975	0.099658	0.14975	0.0794683	0.14975	0.0461
	0.15	0.83822	0.15	0.229519	0.15	0.1349	0.15	0.0991208	0.15	0.0791906	0.15	0.04635
	0.15025	0.83835	0.15025	0.229418	0.15025	0.13537	0.15025	0.0988394	0.15025	0.0788976	0.15025	0.0465
	0.1505	0.83841	0.1505	0.229222	0.1505	0.13559	0.1505	0.0988301	0.1505	0.0784987	0.1505	0.04657
	0.15075	0.83845	0.15075	0.229098	0.15075	0.13547	0.15075	0.0989818	0.15075	0.0779086	0.15075	0.04657
	0.151	0.83835	0.151	0.229292	0.151	0.13528	0.151	0.0993963	0.151	0.0771797	0.151	0.04653
	0.15125	0.83818	0.15125	0.229888	0.15125	0.13531	0.15125	0.100071	0.15125	0.0764221	0.15125	0.04651
	0.1515	0.83787	0.1515	0.230769	0.1515	0.13562	0.1515	0.100748	0.1515	0.0756571	0.1515	0.04649
	0.15175	0.83752	0.15175	0.231821	0.15175	0.13614	0.15175	0.101184	0.15175	0.0748278	0.15175	0.04645
	0.152	0.83722	0.152	0.232793	0.152	0.13666	0.152	0.101435	0.152	0.0738789	0.152	0.04638
	0.15225	0.83695	0.15225	0.233509	0.15225	0.13682	0.15225	0.101581	0.15225	0.0728584	0.15225	0.04628
	0.1525	0.83657	0.1525	0.233621	0.1525	0.13677	0.1525	0.101758	0.1525	0.0718589	0.1525	0.04619
	0.15275	0.83614	0.15275	0.233146	0.15275	0.13667	0.15275	0.102093	0.15275	0.0709368	0.15275	0.04612
	0.153	0.83567	0.153	0.232677	0.153	0.13654	0.153	0.102495	0.153	0.0701631	0.153	0.04606
	0.15325	0.83528	0.15325	0.232707	0.15325	0.13645	0.15325	0.102602	0.15325	0.0695914	0.15325	0.04599
	0.1535	0.83512	0.1535	0.233199	0.1535	0.13642	0.1535	0.102264	0.1535	0.069204	0.1535	0.04592
	0.15375	0.8353	0.15375	0.233809	0.15375	0.1364	0.15375	0.101749	0.15375	0.0689639	0.15375	0.0459
	0.154	0.83577	0.154	0.234178	0.154	0.13645	0.154	0.101423	0.154	0.0687881	0.154	0.04592
	0.15425	0.83655	0.15425	0.234293	0.15425	0.13667	0.15425	0.10137	0.15425	0.0685957	0.15425	0.04596
	0.1545	0.83746	0.1545	0.23414	0.1545	0.13706	0.1545	0.101476	0.1545	0.0683662	0.1545	0.04599
	0.15475	0.83844	0.15475	0.233627	0.15475	0.1374	0.15475	0.10171	0.15475	0.0680856	0.15475	0.04601
	0.155	0.83932	0.155	0.232865	0.155	0.13744	0.155	0.102105	0.155	0.0678074	0.155	0.04605
	0.15525	0.84013	0.15525	0.23232	0.15525	0.13714	0.15525	0.102626	0.15525	0.0675956	0.15525	0.04614
	0.1555	0.84077	0.1555	0.232212	0.1555	0.13674	0.1555	0.103115	0.1555	0.0674961	0.1555	0.04627
	0.15575	0.84132	0.15575	0.232449	0.15575	0.13649	0.15575	0.103318	0.15575	0.0674887	0.15575	0.04642
	0.156	0.84178	0.156	0.23285	0.156	0.13648	0.156	0.103129	0.156	0.06751	0.156	0.0466
	0.15625	0.8423	0.15625	0.233276	0.15625	0.13669	0.15625	0.102775	0.15625	0.0675051	0.15625	0.04682
	0.1565	0.84279	0.1565	0.233552	0.1565	0.13714	0.1565	0.102596	0.1565	0.0674565	0.1565	0.04713
	0.15675	0.84325	0.15675	0.23357	0.15675	0.1376	0.15675	0.102717	0.15675	0.0673384	0.15675	0.04754
	0.157	0.8435	0.157	0.233368	0.157	0.13779	0.157	0.103018	0.157	0.0671505	0.157	0.04801
	0.15725	0.84365	0.15725	0.232983	0.15725	0.13774	0.15725	0.103141	0.15725	0.0669074	0.15725	0.04849
	0.1575	0.84372	0.1575	0.232532	0.1575	0.13778	0.1575	0.102917	0.1575	0.0666256	0.1575	0.04893
	0.15775	0.84372	0.15775	0.232077	0.15775	0.13798	0.15775	0.102586	0.15775	0.066339	0.15775	0.04928
	0.158	0.84378	0.158	0.231561	0.158	0.13828	0.158	0.102517	0.158	0.0661139	0.158	0.04955
	0.15825	0.84388	0.15825	0.230722	0.15825	0.13852	0.15825	0.102624	0.15825	0.0660358	0.15825	0.04972
	0.1585	0.8441	0.1585	0.229488	0.1585	0.13877	0.1585	0.102707	0.1585	0.0661215	0.1585	0.04979
	0.15875	0.8444	0.15875	0.228154	0.15875	0.13914	0.15875	0.102695	0.15875	0.0663259	0.15875	0.04983
	0.159	0.84477	0.159	0.227092	0.159	0.13961	0.159	0.102606	0.159	0.0666431	0.159	0.04988
	0.15925	0.84509	0.15925	0.226248	0.15925	0.14012	0.15925	0.102387	0.15925	0.0670998	0.15925	0.04999
	0.1595	0.84528	0.1595	0.22556	0.1595	0.14064	0.1595	0.102055	0.1595	0.0676489	0.1595	0.05018
	0.15975	0.84529	0.15975	0.225094	0.15975	0.14108	0.15975	0.101777	0.15975	0.0682381	0.15975	0.05042
	0.16	0.84512	0.16	0.225025	0.16	0.14143	0.16	0.101703	0.16	0.0687927	0.16	0.05068
	0.16025	0.84482	0.16025	0.225516	0.16025	0.14169	0.16025	0.101879	0.16025	0.0692597	0.16025	0.05092
	0.1605	0.84444	0.1605	0.226489	0.1605	0.14172	0.1605	0.102284	0.1605	0.0695934	0.1605	0.05118
	0.16075	0.84402	0.16075	0.22736	0.16075	0.14137	0.16075	0.102801	0.16075	0.0698266	0.16075	0.05148
	0.161	0.84356	0.161	0.227655	0.161	0.14068	0.161	0.103213	0.161	0.0699831	0.161	0.05182
	0.16125	0.84307	0.16125	0.227133	0.16125	0.13989	0.16125	0.103375	0.16125	0.070061	0.16125	0.05219
	0.1615	0.84257	0.1615	0.226279	0.1615	0.13932	0.1615	0.103298	0.1615	0.070037	0.1615	0.05254
	0.16175	0.84202	0.16175	0.225501	0.16175	0.13893	0.16175	0.103048	0.16175	0.069932	0.16175	0.0528
	0.162	0.84148	0.162	0.224908	0.162	0.1386	0.162	0.102826	0.162	0.0697866	0.162	0.05291
	0.16225	0.84082	0.16225	0.224523	0.16225	0.13833	0.16225	0.102829	0.16225	0.0696488	0.16225	0.05291
	0.1625	0.84008	0.1625	0.224294	0.1625	0.13815	0.1625	0.103006	0.1625	0.0695264	0.1625	0.0529
	0.16275	0.8392	0.16275	0.224322	0.16275	0.13805	0.16275	0.103129	0.16275	0.0694267	0.16275	0.05295
	0.163	0.8383	0.163	0.224428	0.163	0.13794	0.163	0.102995	0.163	0.0693638	0.163	0.05296
	0.16325	0.83745	0.16325	0.224484	0.16325	0.13777	0.16325	0.102648	0.16325	0.0694139	0.16325	0.05283
	0.16375	0.8367	0.16375	0.224243	0.16375	0.13755	0.16375	0.10227	0.16375	0.0695879	0.16375	0.05254
	0.164	0.83615	0.164	0.22369	0.164	0.13734	0.164	0.101969	0.164	0.0699522	0.164	0.05215
	0.16425	0.83576	0.16425	0.223131	0.16425	0.13714	0.16425	0.101802	0.16425	0.0704546	0.16425	0.05172
	0.1645	0.83559	0.1645	0.223043	0.1645	0.13708	0.1645	0.101801	0.1645	0.0709448	0.1645	0.05121
	0.16475	0.83554	0.16475	0.22379	0.16475	0.13732	0.16475	0.101923	0.16475	0.0713254	0.16475	0.05071
	0.165	0.83549	0.165	0.225152	0.165	0.13789	0.165	0.102089	0.165	0.0715776	0.165	0.05028
	0.16525	0.83538	0.16525	0.22669	0.16525	0.13866	0.16525	0.102182	0.16525	0.0716581	0.16525	0.04993
	0.1655	0.83525	0.1655	0.227989	0.1655	0.1394	0.1655	0.10217	0.1655	0.07162	0.1655	0.0497
	0.16575	0.83506	0.16575	0.228687	0.16575	0.13995	0.16575	0.102085	0.16575	0.0715095	0.16575	0.04964
	0.166	0.83482	0.166	0.228688	0.166	0.14021	0.166	0.101991	0.166	0.0713599	0.166	0.04974
	0.16625	0.83445	0.16625	0.228529	0.16625	0.14013	0.16625	0.101948	0.16625	0.0710875	0.16625	0.04995
	0.1665	0.83409	0.1665	0.228537	0.1665	0.13987	0.1665	0.102101	0.1665	0.0706213	0.1665	0.05021
	0.16675	0.83367	0.16675	0.228802	0.16675	0.13958	0.16675	0.102504	0.16675	0.0700834	0.16675	0.05052
	0.167	0.83336	0.167	0.229024	0.167	0.13937	0.167	0.102891	0.167	0.0696031	0.167	0.05081
	0.16725	0.83317	0.16725	0.228922	0.16725	0.13927	0.16725	0.103046	0.16725	0.0690836	0.16725	0.05106
	0.1675	0.8331	0.1675	0.228429	0.1675	0.13919	0.1675	0.103025	0.1675	0.0684034	0.1675	0.05122
	0.16775	0.83316	0.16775	0.227821	0.16775	0.139	0.16775	0.102977	0.16775	0.0676379	0.16775	0.0513
	0.168	0.83323	0.168	0.227547	0.168	0.13865	0.168	0.10303	0.168	0.0668954	0.168	0.05131
	0.16825	0.83328	0.16825	0.227643	0.16825	0.13819	0.16825	0.103195	0.16825	0.0662267	0.16825	0.05128
	0.1685	0.83332	0.1685	0.227812	0.1685	0.13771	0.1685	0.103372	0.1685	0.065609	0.1685	0.05125
	0.16875	0.83345	0.16875	0.227703	0.16875	0.13729	0.16875	0.103439	0.16875	0.065063	0.16875	0.05128
	0.169	0.83362	0.169	0.227337	0.169	0.13701	0.169	0.103312	0.169	0.0646597	0.169	0.05144
	0.16925	0.83372	0.16925	0.227155	0.16925	0.13697	0.16925	0.103108	0.16925	0.0644466	0.16925	0.05178
	0.1695	0.83367	0.1695	0.227339	0.1695	0.13721	0.1695	0.102973	0.1695	0.0644042	0.1695	0.0523
	0.16975	0.83345	0.16975	0.2278	0.16975	0.13767	0.16975	0.102972	0.16975	0.0644069	0.16975	0.053
	0.17	0.83316	0.17	0.228149	0.17	0.1383	0.17	0.103062	0.17	0.0642908	0.17	0.05379
	0.17025	0.8329	0.17025	0.228213	0.17025	0.13902	0.17025	0.103254	0.17025	0.0640011	0.17025	0.05447
	0.1705	0.83262	0.1705	0.22819	0.1705	0.13969	0.1705	0.103611	0.1705	0.0635968	0.1705	0.055
	0.17075	0.8324	0.17075	0.227981	0.17075	0.14026	0.17075	0.104076	0.17075	0.0631825	0.17075	0.05534
	0.171	0.83225	0.171	0.227823	0.171	0.14072	0.171	0.104325	0.171	0.0628099	0.171	0.05553
	0.17125	0.8321	0.17125	0.227924	0.17125	0.14098	0.17125	0.104186	0.17125	0.0624631	0.17125	0.05561
	0.1715	0.83203	0.1715	0.228285	0.1715	0.14105	0.1715	0.103825	0.1715	0.0620879	0.1715	0.05561
	0.17175	0.83207	0.17175	0.228538	0.17175	0.14103	0.17175	0.103483	0.17175	0.0616724	0.17175	0.05555
	0.172	0.83221	0.172	0.228557	0.172	0.14098	0.172	0.10327	0.172	0.0612615	0.172	0.05546
	0.17225	0.83239	0.17225	0.228406	0.17225	0.14109	0.17225	0.103179	0.17225	0.0609061	0.17225	0.05536
	0.1725	0.83255	0.1725	0.228385	0.1725	0.1414	0.1725	0.10322	0.1725	0.0607033	0.1725	0.05523
	0.17275	0.83272	0.17275	0.228613	0.17275	0.14178	0.17275	0.103338	0.17275	0.0606662	0.17275	0.05506
	0.173	0.83277	0.173	0.2291	0.173	0.14197	0.173	0.103498	0.173	0.0607384	0.173	0.05483
	0.17325	0.83262	0.17325	0.229715	0.17325	0.14186	0.17325	0.103774	0.17325	0.0608966	0.17325	0.05457
	0.1735	0.83232	0.1735	0.230158	0.1735	0.14164	0.1735	0.104139	0.1735	0.0610623	0.1735	0.05435
	0.17375	0.83192	0.17375	0.230236	0.17375	0.14146	0.17375	0.104396	0.17375	0.0611005	0.17375	0.05421
	0.174	0.83149	0.174	0.230006	0.174	0.14135	0.174	0.104347	0.174	0.0609786	0.174	0.05421
	0.17425	0.83121	0.17425	0.229746	0.17425	0.14117	0.17425	0.104123	0.17425	0.0607833	0.17425	0.05428
	0.1745	0.83105	0.1745	0.229446	0.1745	0.14093	0.1745	0.103931	0.1745	0.0606133	0.1745	0.05437
	0.17475	0.83077	0.17475	0.22929	0.17475	0.14071	0.17475	0.10388	0.17475	0.0605195	0.17475	0.05449
	0.175	0.83056	0.175	0.229218	0.175	0.1406	0.175	0.103958	0.175	0.0603928	0.175	0.05467
	0.17525	0.83022	0.17525	0.229036	0.17525	0.14056	0.17525	0.104111	0.17525	0.0601773	0.17525	0.05491
	0.1755	0.82967	0.1755	0.228609	0.1755	0.1406	0.1755	0.104252	0.1755	0.0599543	0.1755	0.0551
	0.17575	0.82913	0.17575	0.227836	0.17575	0.14077	0.17575	0.104345	0.17575	0.0597735	0.17575	0.05503
	0.176	0.82851	0.176	0.226842	0.176	0.1411	0.176	0.104299	0.176	0.0597172	0.176	0.05457
	0.17625	0.8279	0.17625	0.225871	0.17625	0.14155	0.17625	0.104163	0.17625	0.05984	0.17625	0.05382
	0.1765	0.8273	0.1765	0.225224	0.1765	0.14186	0.1765	0.104021	0.1765	0.0601419	0.1765	0.05295
	0.17675	0.82678	0.17675	0.225	0.17675	0.14201	0.17675	0.103833	0.17675	0.0605767	0.17675	0.05203
	0.177	0.8263	0.177	0.225057	0.177	0.14206	0.177	0.103599	0.177	0.0610553	0.177	0.0512
	0.17725	0.82586	0.17725	0.225084	0.17725	0.14208	0.17725	0.103441	0.17725	0.0614238	0.17725	0.05067
	0.1775	0.82546	0.1775	0.224983	0.1775	0.14206	0.1775	0.103437	0.1775	0.0615945	0.1775	0.05033
	0.17775	0.82507	0.17775	0.224808	0.17775	0.14192	0.17775	0.103638	0.17775	0.0616227	0.17775	0.05002
	0.178	0.82472	0.178	0.224676	0.178	0.14162	0.178	0.104013	0.178	0.061656	0.178	0.04977
	0.17825	0.82442	0.17825	0.22461	0.17825	0.14127	0.17825	0.104437	0.17825	0.0618104	0.17825	0.04977
	0.1785	0.82427	0.1785	0.224688	0.1785	0.141	0.1785	0.104716	0.1785	0.062082	0.1785	0.05009
	0.17875	0.82431	0.17875	0.225018	0.17875	0.14089	0.17875	0.104827	0.17875	0.0623943	0.17875	0.05059
	0.179	0.8245	0.179	0.225662	0.179	0.14087	0.179	0.104849	0.179	0.0626905	0.179	0.05116
	0.17925	0.82478	0.17925	0.226442	0.17925	0.14087	0.17925	0.104876	0.17925	0.0629621	0.17925	0.05185
	0.1795	0.82525	0.1795	0.227147	0.1795	0.1409	0.1795	0.104939	0.1795	0.0632423	0.1795	0.0528
	0.17975	0.82577	0.17975	0.22753	0.17975	0.14098	0.17975	0.105039	0.17975	0.0635527	0.17975	0.05395
	0.18	0.82635	0.18	0.227485	0.18	0.14106	0.18	0.105119	0.18	0.0638127	0.18	0.05507
	0.18025	0.82693	0.18025	0.226962	0.18025	0.14112	0.18025	0.105194	0.18025	0.0639553	0.18025	0.0559
	0.1805	0.82748	0.1805	0.226172	0.1805	0.14121	0.1805	0.105338	0.1805	0.0640614	0.1805	0.05633
	0.18075	0.82795	0.18075	0.225513	0.18075	0.14129	0.18075	0.105559	0.18075	0.064228	0.18075	0.0564
	0.181	0.82833	0.181	0.225427	0.181	0.14134	0.181	0.105729	0.181	0.0644665	0.181	0.05606
	0.18125	0.82856	0.18125	0.225955	0.18125	0.14141	0.18125	0.105683	0.18125	0.0647259	0.18125	0.0552
	0.1815	0.82875	0.1815	0.22674	0.1815	0.14149	0.1815	0.105468	0.1815	0.0649832	0.1815	0.05404
	0.18175	0.82892	0.18175	0.227328	0.18175	0.14156	0.18175	0.105242	0.18175	0.0652614	0.18175	0.05296
	0.182	0.82902	0.182	0.227166	0.182	0.14156	0.182	0.105106	0.182	0.0655883	0.182	0.05207
	0.18225	0.82914	0.18225	0.226284	0.18225	0.14147	0.18225	0.105116	0.18225	0.0659397	0.18225	0.05132
	0.1825	0.82925	0.1825	0.225195	0.1825	0.14134	0.1825	0.105244	0.1825	0.0663041	0.1825	0.05076
	0.18275	0.82935	0.18275	0.224517	0.18275	0.14133	0.18275	0.105518	0.18275	0.0666766	0.18275	0.05038
	0.183	0.82935	0.183	0.22445	0.183	0.14138	0.183	0.105948	0.183	0.0670344	0.183	0.05012
	0.18325	0.82915	0.18325	0.224815	0.18325	0.14139	0.18325	0.106371	0.18325	0.0673671	0.18325	0.04991
	0.1835	0.82876	0.1835	0.225557	0.1835	0.14135	0.1835	0.106556	0.1835	0.0676124	0.1835	0.0497
	0.18375	0.82823	0.18375	0.226402	0.18375	0.14129	0.18375	0.106367	0.18375	0.0678052	0.18375	0.04943
	0.184	0.82785	0.184	0.226979	0.184	0.14127	0.184	0.105908	0.184	0.0679893	0.184	0.04918
	0.18425	0.82767	0.18425	0.227176	0.18425	0.14133	0.18425	0.105435	0.18425	0.0682385	0.18425	0.04895
	0.1845	0.82759	0.1845	0.227267	0.1845	0.14143	0.1845	0.105173	0.1845	0.0685995	0.1845	0.04878
	0.18475	0.82761	0.18475	0.227659	0.18475	0.14153	0.18475	0.105188	0.18475	0.0690843	0.18475	0.04866
	0.185	0.82771	0.185	0.228489	0.185	0.14157	0.185	0.105373	0.185	0.0696723	0.185	0.04852
	0.18525	0.82786	0.18525	0.229513	0.18525	0.14155	0.18525	0.105577	0.18525	0.0703474	0.18525	0.04833
	0.1855	0.82806	0.1855	0.230343	0.1855	0.14146	0.1855	0.105683	0.1855	0.0711027	0.1855	0.04817
	0.18575	0.82821	0.18575	0.230682	0.18575	0.14135	0.18575	0.105745	0.18575	0.0719333	0.18575	0.04813
	0.186	0.82822	0.186	0.230485	0.186	0.14121	0.186	0.105842	0.186	0.0728263	0.186	0.04821
	0.18625	0.82813	0.18625	0.229815	0.18625	0.14112	0.18625	0.106103	0.18625	0.0737872	0.18625	0.04845
	0.1865	0.828	0.1865	0.228846	0.1865	0.14107	0.1865	0.106527	0.1865	0.0747212	0.1865	0.04881
	0.18675	0.82804	0.18675	0.22781	0.18675	0.14108	0.18675	0.107011	0.18675	0.0755662	0.18675	0.04915
	0.187	0.82838	0.187	0.226971	0.187	0.14112	0.187	0.107422	0.187	0.0763591	0.187	0.04944
	0.18725	0.82886	0.18725	0.226477	0.18725	0.1412	0.18725	0.107746	0.18725	0.0771801	0.18725	0.04975
	0.1875	0.82938	0.1875	0.226393	0.1875	0.14128	0.1875	0.107993	0.1875	0.0781094	0.1875	0.05022
	0.18775	0.82978	0.18775	0.226622	0.18775	0.14135	0.18775	0.108197	0.18775	0.0791966	0.18775	0.05102
	0.188	0.83008	0.188	0.227043	0.188	0.14146	0.188	0.108316	0.188	0.0804579	0.188	0.05216
	0.18825	0.8303	0.18825	0.227529	0.18825	0.14162	0.18825	0.10825	0.18825	0.0818283	0.18825	0.05346
	0.1885	0.83056	0.1885	0.228029	0.1885	0.14182	0.1885	0.107938	0.1885	0.0832274	0.1885	0.05473
	0.18875	0.83095	0.18875	0.228412	0.18875	0.14208	0.18875	0.107472	0.18875	0.0845868	0.18875	0.05582
	0.189	0.83147	0.189	0.228408	0.189	0.14236	0.189	0.106988	0.189	0.0858685	0.189	0.05664
	0.18925	0.83207	0.18925	0.22784	0.18925	0.14265	0.18925	0.106525	0.18925	0.0871249	0.18925	0.05724
	0.1895	0.83275	0.1895	0.22689	0.1895	0.14294	0.1895	0.106036	0.1895	0.0884294	0.1895	0.05775
	0.18975	0.83335	0.18975	0.225899	0.18975	0.14323	0.18975	0.10557	0.18975	0.0898766	0.18975	0.05822
	0.19	0.834	0.19	0.225175	0.19	0.14353	0.19	0.105246	0.19	0.091405	0.19	0.05863
	0.19025	0.83464	0.19025	0.224841	0.19025	0.14387	0.19025	0.105229	0.19025	0.0928939	0.19025	0.05899
	0.1905	0.83516	0.1905	0.224768	0.1905	0.14424	0.1905	0.105612	0.1905	0.094254	0.1905	0.05931
	0.19075	0.83545	0.19075	0.224773	0.19075	0.14461	0.19075	0.106296	0.19075	0.0954487	0.19075	0.05954
	0.191	0.83546	0.191	0.224722	0.191	0.14491	0.191	0.106947	0.191	0.0964431	0.191	0.05966
	0.19125	0.83529	0.19125	0.224688	0.19125	0.1451	0.19125	0.107335	0.19125	0.097234	0.19125	0.05966
	0.1915	0.83515	0.1915	0.224612	0.1915	0.14516	0.1915	0.107458	0.1915	0.0977894	0.1915	0.05957
	0.19175	0.83511	0.19175	0.224467	0.19175	0.14509	0.19175	0.107489	0.19175	0.098094	0.19175	0.0594
	0.192	0.83517	0.192	0.224414	0.192	0.14491	0.192	0.107521	0.192	0.0981214	0.192	0.05924
	0.19225	0.83525	0.19225	0.224643	0.19225	0.14468	0.19225	0.107576	0.19225	0.0978361	0.19225	0.05913
	0.1925	0.83537	0.1925	0.225195	0.1925	0.14443	0.1925	0.107562	0.1925	0.0972669	0.1925	0.05907
	0.19275	0.83551	0.19275	0.2259	0.19275	0.14417	0.19275	0.107436	0.19275	0.0965201	0.19275	0.05904
	0.193	0.8357	0.193	0.226757	0.193	0.14395	0.193	0.107285	0.193	0.0957462	0.193	0.05898
	0.19325	0.8357	0.19325	0.227488	0.19325	0.14382	0.19325	0.10728	0.19325	0.0950839	0.19325	0.05888
	0.1935	0.83545	0.1935	0.227896	0.1935	0.14373	0.1935	0.107425	0.1935	0.094544	0.1935	0.0588
	0.19375	0.83475	0.19375	0.227804	0.19375	0.14366	0.19375	0.107489	0.19375	0.0941722	0.19375	0.05877
	0.194	0.83374	0.194	0.22733	0.194	0.14361	0.194	0.107347	0.194	0.0939923	0.194	0.05877
	0.19425	0.83255	0.19425	0.226674	0.19425	0.14358	0.19425	0.107152	0.19425	0.0939919	0.19425	0.05878
	0.1945	0.83127	0.1945	0.226015	0.1945	0.14357	0.1945	0.107157	0.1945	0.0941884	0.1945	0.05881
	0.19475	0.83007	0.19475	0.225591	0.19475	0.14356	0.19475	0.10746	0.19475	0.0945873	0.19475	0.05889
	0.195	0.82893	0.195	0.225501	0.195	0.14355	0.195	0.107967	0.195	0.0951249	0.195	0.05904
	0.19525	0.82795	0.19525	0.225746	0.19525	0.14352	0.19525	0.10842	0.19525	0.095668	0.19525	0.05919
	0.1955	0.82715	0.1955	0.226248	0.1955	0.14344	0.1955	0.108542	0.1955	0.0961351	0.1955	0.0593
	0.19575	0.82655	0.19575	0.226894	0.19575	0.14332	0.19575	0.108414	0.19575	0.096472	0.19575	0.05934
	0.196	0.82605	0.196	0.227541	0.196	0.14317	0.196	0.108209	0.196	0.0966328	0.196	0.05929
	0.19625	0.82558	0.19625	0.228011	0.19625	0.143	0.19625	0.108062	0.19625	0.096525	0.19625	0.05912
	0.1965	0.82524	0.1965	0.228184	0.1965	0.1428	0.1965	0.108095	0.1965	0.095963	0.1965	0.05889
	0.19675	0.82507	0.19675	0.22804	0.19675	0.14255	0.19675	0.108416	0.19675	0.0948332	0.19675	0.05868
	0.197	0.82511	0.197	0.227793	0.197	0.14228	0.197	0.108883	0.197	0.0931332	0.197	0.0586
	0.19725	0.82528	0.19725	0.227621	0.19725	0.14202	0.19725	0.109344	0.19725	0.0910321	0.19725	0.0587
	0.1975	0.82571	0.1975	0.227606	0.1975	0.14184	0.1975	0.109818	0.1975	0.088723	0.1975	0.05887
	0.19775	0.82631	0.19775	0.22774	0.19775	0.14173	0.19775	0.110271	0.19775	0.0863589	0.19775	0.05896
	0.198	0.82689	0.198	0.227911	0.198	0.14168	0.198	0.110591	0.198	0.0840561	0.198	0.05888
	0.19825	0.82733	0.19825	0.228079	0.19825	0.14164	0.19825	0.110717	0.19825	0.0818774	0.19825	0.05867
	0.1985	0.82757	0.1985	0.228174	0.1985	0.14155	0.1985	0.110657	0.1985	0.0798409	0.1985	0.05839
	0.19875	0.82772	0.19875	0.22811	0.19875	0.14143	0.19875	0.110493	0.19875	0.0779393	0.19875	0.05811
	0.199	0.82776	0.199	0.227709	0.199	0.14127	0.199	0.110287	0.199	0.0762262	0.199	0.05794
	0.19925	0.82789	0.19925	0.227111	0.19925	0.14114	0.19925	0.110092	0.19925	0.0747805	0.19925	0.05792
	0.1995	0.82825	0.1995	0.226631	0.1995	0.14107	0.1995	0.110037	0.1995	0.0736829	0.1995	0.05798
	0.19975	0.82892	0.19975	0.22636	0.19975	0.14111	0.19975	0.110215	0.19975	0.0729564	0.19975	0.05809
	0.2	0.8297	0.2	0.22618	0.2	0.14128	0.2	0.110537	0.2	0.0724611	0.2	0.05817
	0.20025	0.83054	0.20025	0.226001	0.20025	0.14159	0.20025	0.11069	0.20025	0.0720148	0.20025	0.05817
	0.2005	0.83122	0.2005	0.225731	0.2005	0.14201	0.2005	0.110554	0.2005	0.0714133	0.2005	0.05812
	0.20075	0.8317	0.20075	0.225469	0.20075	0.14251	0.20075	0.110294	0.20075	0.0705725	0.20075	0.05804
	0.201	0.83194	0.201	0.225176	0.201	0.14298	0.201	0.110068	0.201	0.0696422	0.201	0.05795
	0.20125	0.83196	0.20125	0.224819	0.20125	0.14337	0.20125	0.10996	0.20125	0.0688654	0.20125	0.0578
	0.2015	0.8319	0.2015	0.224462	0.2015	0.14362	0.2015	0.109944	0.2015	0.0683216	0.2015	0.05761
	0.20175	0.83177	0.20175	0.224198	0.20175	0.1437	0.20175	0.109834	0.20175	0.0678815	0.20175	0.0574
	0.202	0.83163	0.202	0.224242	0.202	0.14362	0.202	0.109463	0.202	0.0674656	0.202	0.05721
	0.20225	0.83157	0.20225	0.224651	0.20225	0.14341	0.20225	0.108858	0.20225	0.0671323	0.20225	0.05706
	0.2025	0.83165	0.2025	0.225301	0.2025	0.14312	0.2025	0.108283	0.2025	0.066934	0.2025	0.05696
	0.20275	0.83185	0.20275	0.226027	0.20275	0.14283	0.20275	0.108146	0.20275	0.0667624	0.20275	0.05688
	0.203	0.83217	0.203	0.226594	0.203	0.14257	0.203	0.108562	0.203	0.0665923	0.203	0.05676
	0.20325	0.83251	0.20325	0.22678	0.20325	0.14241	0.20325	0.109202	0.20325	0.0664989	0.20325	0.05662
	0.2035	0.83291	0.2035	0.22652	0.2035	0.14236	0.2035	0.109714	0.2035	0.0665796	0.2035	0.05649
	0.20375	0.83325	0.20375	0.225861	0.20375	0.14244	0.20375	0.109957	0.20375	0.0669222	0.20375	0.05641
	0.204	0.83335	0.204	0.225085	0.204	0.1426	0.204	0.109889	0.204	0.0677263	0.204	0.05642
	0.20425	0.83325	0.20425	0.224445	0.20425	0.14278	0.20425	0.10955	0.20425	0.0691074	0.20425	0.05649
	0.2045	0.83306	0.2045	0.224086	0.2045	0.14293	0.2045	0.109147	0.2045	0.0709597	0.2045	0.05658
	0.20475	0.83289	0.20475	0.223978	0.20475	0.14301	0.20475	0.108829	0.20475	0.0732466	0.20475	0.05664
	0.205	0.83282	0.205	0.224002	0.205	0.14297	0.205	0.10866	0.205	0.076025	0.205	0.05672
	0.20525	0.83293	0.20525	0.224204	0.20525	0.14282	0.20525	0.108635	0.20525	0.079324	0.20525	0.05688
	0.2055	0.83328	0.2055	0.224613	0.2055	0.14261	0.2055	0.108695	0.2055	0.0829884	0.2055	0.05709
	0.20575	0.83386	0.20575	0.225129	0.20575	0.14241	0.20575	0.108858	0.20575	0.0868526	0.20575	0.05731
	0.206	0.83452	0.206	0.225597	0.206	0.14218	0.206	0.109189	0.206	0.0904985	0.206	0.05748
	0.20625	0.83517	0.20625	0.225896	0.20625	0.1419	0.20625	0.109669	0.20625	0.093465	0.20625	0.05759
	0.2065	0.83577	0.2065	0.225956	0.2065	0.14161	0.2065	0.110324	0.2065	0.0957546	0.2065	0.05766
	0.20675	0.83627	0.20675	0.225925	0.20675	0.14136	0.20675	0.111012	0.20675	0.0975492	0.20675	0.05765
	0.207	0.83666	0.207	0.225999	0.207	0.14117	0.207	0.11139	0.207	0.0990695	0.207	0.05751
	0.20725	0.83696	0.20725	0.226313	0.20725	0.14102	0.20725	0.111325	0.20725	0.100292	0.20725	0.05725
	0.2075	0.83728	0.2075	0.226963	0.2075	0.14084	0.2075	0.111004	0.2075	0.101233	0.2075	0.05689
	0.20775	0.83764	0.20775	0.227908	0.20775	0.14068	0.20775	0.110712	0.20775	0.102071	0.20775	0.05645
	0.208	0.83805	0.208	0.229016	0.208	0.1406	0.208	0.110559	0.208	0.10298	0.208	0.05598
	0.20825	0.83852	0.20825	0.230048	0.20825	0.1406	0.20825	0.110474	0.20825	0.103824	0.20825	0.0555
	0.2085	0.83895	0.2085	0.230652	0.2085	0.14066	0.2085	0.11035	0.2085	0.104279	0.2085	0.05509
	0.20875	0.83931	0.20875	0.230684	0.20875	0.14075	0.20875	0.110224	0.20875	0.104215	0.20875	0.05477
	0.209	0.83957	0.209	0.23038	0.209	0.14088	0.209	0.110093	0.209	0.103778	0.209	0.05454
	0.20925	0.83965	0.20925	0.230084	0.20925	0.14094	0.20925	0.10987	0.20925	0.103215	0.20925	0.0544
	0.2095	0.83944	0.2095	0.230014	0.2095	0.1409	0.2095	0.109442	0.2095	0.102636	0.2095	0.05433
	0.20975	0.83906	0.20975	0.230169	0.20975	0.14079	0.20975	0.108798	0.20975	0.101954	0.20975	0.05429
	0.21	0.83862	0.21	0.230453	0.21	0.14067	0.21	0.1081	0.21	0.101159	0.21	0.05427
	0.21025	0.83828	0.21025	0.230596	0.21025	0.14057	0.21025	0.107424	0.21025	0.100366	0.21025	0.05427
	0.2105	0.83805	0.2105	0.230468	0.2105	0.1405	0.2105	0.106932	0.2105	0.0996988	0.2105	0.05427
	0.21075	0.83792	0.21075	0.230063	0.21075	0.1405	0.21075	0.106979	0.21075	0.099187	0.21075	0.05429
	0.211	0.83785	0.211	0.229536	0.211	0.14057	0.211	0.107624	0.211	0.0988173	0.211	0.05433
	0.21125	0.8379	0.21125	0.229048	0.21125	0.1407	0.21125	0.108399	0.21125	0.0985513	0.21125	0.05437
	0.2115	0.83809	0.2115	0.228722	0.2115	0.14078	0.2115	0.108872	0.2115	0.0983512	0.2115	0.05436
	0.21175	0.83844	0.21175	0.228819	0.21175	0.14075	0.21175	0.109028	0.21175	0.0981506	0.21175	0.05431
	0.212	0.83889	0.212	0.229466	0.212	0.14063	0.212	0.109149	0.212	0.097906	0.212	0.05423
	0.21225	0.83918	0.21225	0.23042	0.21225	0.14053	0.21225	0.10942	0.21225	0.0976318	0.21225	0.05416
	0.2125	0.83918	0.2125	0.231234	0.2125	0.14054	0.2125	0.109765	0.2125	0.0973788	0.2125	0.05407
	0.21275	0.83897	0.21275	0.23158	0.21275	0.14067	0.21275	0.109914	0.21275	0.0972202	0.21275	0.05394
	0.213	0.83857	0.213	0.231377	0.213	0.14085	0.213	0.109831	0.213	0.0971884	0.213	0.05381
	0.21325	0.83823	0.21325	0.230796	0.21325	0.14097	0.21325	0.109687	0.21325	0.0972203	0.21325	0.05375
	0.2135	0.8379	0.2135	0.230068	0.2135	0.14102	0.2135	0.1095	0.2135	0.0972517	0.2135	0.05379
	0.21375	0.8378	0.21375	0.229491	0.21375	0.14109	0.21375	0.109289	0.21375	0.0972286	0.21375	0.05393
	0.214	0.83791	0.214	0.229144	0.214	0.14118	0.214	0.109031	0.214	0.097164	0.214	0.05412
	0.21425	0.83825	0.21425	0.228935	0.21425	0.14126	0.21425	0.108704	0.21425	0.0971109	0.21425	0.05433
	0.2145	0.8388	0.2145	0.228743	0.2145	0.1413	0.2145	0.108435	0.2145	0.097119	0.2145	0.05451
	0.21475	0.83953	0.21475	0.228469	0.21475	0.14132	0.21475	0.108452	0.21475	0.0972072	0.21475	0.05466
	0.215	0.84025	0.215	0.228017	0.215	0.14141	0.215	0.108706	0.215	0.0973596	0.215	0.05478
	0.21525	0.84089	0.21525	0.227333	0.21525	0.14163	0.21525	0.108967	0.21525	0.0975715	0.21525	0.05485
	0.2155	0.84128	0.2155	0.226413	0.2155	0.14196	0.2155	0.109162	0.2155	0.0978025	0.2155	0.05485
	0.21575	0.84148	0.21575	0.225417	0.21575	0.14239	0.21575	0.109314	0.21575	0.0979778	0.21575	0.05482
	0.216	0.84142	0.216	0.224663	0.216	0.1429	0.216	0.109383	0.216	0.0980053	0.216	0.05475
	0.21625	0.84126	0.21625	0.224343	0.21625	0.14334	0.21625	0.109376	0.21625	0.0978332	0.21625	0.05465
	0.2165	0.8412	0.2165	0.224423	0.2165	0.14357	0.2165	0.109362	0.2165	0.0974377	0.2165	0.05456
	0.21675	0.84101	0.21675	0.224903	0.21675	0.14356	0.21675	0.109382	0.21675	0.0968645	0.21675	0.0545
	0.217	0.84078	0.217	0.225757	0.217	0.14339	0.217	0.109442	0.217	0.0961841	0.217	0.05448
	0.21725	0.84054	0.21725	0.226834	0.21725	0.14313	0.21725	0.109506	0.21725	0.0953728	0.21725	0.05446
	0.2175	0.84026	0.2175	0.227778	0.2175	0.14283	0.2175	0.109526	0.2175	0.0944245	0.2175	0.05447
	0.21775	0.83996	0.21775	0.228302	0.21775	0.14251	0.21775	0.109498	0.21775	0.0934347	0.21775	0.05451
	0.218	0.8396	0.218	0.228455	0.218	0.14218	0.218	0.109449	0.218	0.0924724	0.218	0.05457
	0.21825	0.83914	0.21825	0.228314	0.21825	0.14188	0.21825	0.109431	0.21825	0.0915063	0.21825	0.05467
	0.2185	0.83867	0.2185	0.228046	0.2185	0.14165	0.2185	0.109563	0.2185	0.0904394	0.2185	0.05479
	0.21875	0.83813	0.21875	0.227776	0.21875	0.14144	0.21875	0.109973	0.21875	0.0892339	0.21875	0.05494
	0.219	0.83758	0.219	0.227685	0.219	0.14128	0.219	0.11062	0.219	0.0878956	0.219	0.05507
	0.21925	0.83713	0.21925	0.227813	0.21925	0.14115	0.21925	0.111251	0.21925	0.0864703	0.21925	0.05519
	0.2195	0.83668	0.2195	0.228105	0.2195	0.14102	0.2195	0.111646	0.2195	0.0851289	0.2195	0.05526
	0.21975	0.8363	0.21975	0.228442	0.21975	0.14091	0.21975	0.111811	0.21975	0.0839941	0.21975	0.05532
	0.22	0.83585	0.22	0.228686	0.22	0.14086	0.22	0.111769	0.22	0.0830346	0.22	0.05536
	0.22025	0.83547	0.22025	0.228788	0.22025	0.14084	0.22025	0.111418	0.22025	0.0821579	0.22025	0.05541
	0.2205	0.83518	0.2205	0.228815	0.2205	0.14083	0.2205	0.110922	0.2205	0.0813306	0.2205	0.05546
	0.22075	0.83489	0.22075	0.228888	0.22075	0.14077	0.22075	0.110557	0.22075	0.0805232	0.22075	0.05553
	0.221	0.83461	0.221	0.229068	0.221	0.14063	0.221	0.110355	0.221	0.0795811	0.221	0.05562
	0.22125	0.83436	0.22125	0.229345	0.22125	0.14045	0.22125	0.11023	0.22125	0.0783844	0.22125	0.05573
	0.2215	0.83416	0.2215	0.229626	0.2215	0.1403	0.2215	0.110157	0.2215	0.0770427	0.2215	0.05586
	0.22175	0.83402	0.22175	0.229785	0.22175	0.14027	0.22175	0.11014	0.22175	0.0757422	0.22175	0.05603
	0.222	0.83397	0.222	0.229797	0.222	0.14035	0.222	0.110169	0.222	0.0745164	0.222	0.05624
	0.22225	0.83415	0.22225	0.22968	0.22225	0.14057	0.22225	0.110312	0.22225	0.0732195	0.22225	0.05645
	0.2225	0.83459	0.2225	0.229539	0.2225	0.14097	0.2225	0.110588	0.2225	0.0717691	0.2225	0.05662
	0.22275	0.83522	0.22275	0.229433	0.22275	0.14151	0.22275	0.110973	0.22275	0.0701825	0.22275	0.05675
	0.223	0.83609	0.223	0.22934	0.223	0.14214	0.223	0.111378	0.223	0.0684819	0.223	0.05682
	0.22325	0.83712	0.22325	0.229182	0.22325	0.14279	0.22325	0.111644	0.22325	0.0666494	0.22325	0.05685
	0.2235	0.83828	0.2235	0.228958	0.2235	0.14339	0.2235	0.111704	0.2235	0.064713	0.2235	0.05684
	0.22375	0.83946	0.22375	0.228758	0.22375	0.14382	0.22375	0.111692	0.22375	0.0627762	0.22375	0.05684
	0.224	0.8406	0.224	0.228758	0.224	0.14403	0.224	0.111753	0.224	0.0610068	0.224	0.0569
	0.22425	0.84155	0.22425	0.229001	0.22425	0.14407	0.22425	0.111938	0.22425	0.0596325	0.22425	0.057
	0.2245	0.84227	0.2245	0.2295	0.2245	0.14402	0.2245	0.112184	0.2245	0.0588273	0.2245	0.05713
	0.22475	0.84276	0.22475	0.230109	0.22475	0.14385	0.22475	0.112353	0.22475	0.0586225	0.22475	0.05727
	0.225	0.84302	0.225	0.230676	0.225	0.14349	0.225	0.112429	0.225	0.059048	0.225	0.05745
	0.22525	0.84313	0.22525	0.231	0.22525	0.14296	0.22525	0.112475	0.22525	0.0601168	0.22525	0.05765
	0.2255	0.84307	0.2255	0.23104	0.2255	0.14238	0.2255	0.112573	0.2255	0.061745	0.2255	0.05786
	0.22575	0.84284	0.22575	0.23093	0.22575	0.14189	0.22575	0.112791	0.22575	0.0636729	0.22575	0.05808
	0.226	0.84243	0.226	0.230904	0.226	0.14155	0.226	0.113145	0.226	0.0655508	0.226	0.05829
	0.22625	0.84194	0.22625	0.231018	0.22625	0.1414	0.22625	0.113531	0.22625	0.0670478	0.22625	0.05853
	0.2265	0.84153	0.2265	0.23126	0.2265	0.14135	0.2265	0.113895	0.2265	0.067978	0.2265	0.05878
	0.22675	0.8412	0.22675	0.231455	0.22675	0.14125	0.22675	0.114323	0.22675	0.0683722	0.22675	0.05905
	0.227	0.8409	0.227	0.231294	0.227	0.14107	0.227	0.114854	0.227	0.0684627	0.227	0.0593
	0.22725	0.84058	0.22725	0.230675	0.22725	0.14085	0.22725	0.115404	0.22725	0.0684802	0.22725	0.05951
	0.2275	0.84036	0.2275	0.229684	0.2275	0.14074	0.2275	0.11573	0.2275	0.0686035	0.2275	0.05971
	0.22775	0.84025	0.22775	0.228567	0.22775	0.14077	0.22775	0.115634	0.22775	0.068982	0.22775	0.0599
	0.228	0.84021	0.228	0.227697	0.228	0.1409	0.228	0.115244	0.228	0.0696242	0.228	0.06008
	0.22825	0.84019	0.22825	0.227353	0.22825	0.14111	0.22825	0.114813	0.22825	0.0704127	0.22825	0.06029
	0.2285	0.84016	0.2285	0.227566	0.2285	0.14141	0.2285	0.114477	0.2285	0.0713215	0.2285	0.06053
	0.22875	0.84007	0.22875	0.228114	0.22875	0.14172	0.22875	0.114199	0.22875	0.0722582	0.22875	0.06075
	0.229	0.83997	0.229	0.22871	0.229	0.14202	0.229	0.113993	0.229	0.0731102	0.229	0.06088
	0.22925	0.83982	0.22925	0.229227	0.22925	0.14215	0.22925	0.113864	0.22925	0.0738664	0.22925	0.06094
	0.2295	0.8396	0.2295	0.229594	0.2295	0.14207	0.2295	0.113876	0.2295	0.0746157	0.2295	0.06093
	0.22975	0.83932	0.22975	0.229691	0.22975	0.14184	0.22975	0.113986	0.22975	0.0753439	0.22975	0.06086
	0.23	0.83909	0.23	0.229315	0.23	0.14169	0.23	0.114022	0.23	0.0760487	0.23	0.0608
	0.23025	0.839	0.23025	0.228545	0.23025	0.14171	0.23025	0.114013	0.23025	0.0766783	0.23025	0.06079
	0.2305	0.8391	0.2305	0.227814	0.2305	0.14186	0.2305	0.114169	0.2305	0.0771422	0.2305	0.06083
	0.23075	0.83942	0.23075	0.227461	0.23075	0.1419	0.23075	0.114604	0.23075	0.077424	0.23075	0.06086
	0.231	0.8398	0.231	0.227441	0.231	0.14169	0.231	0.115038	0.231	0.0776172	0.231	0.06088
	0.23125	0.84019	0.23125	0.227482	0.23125	0.14124	0.23125	0.115436	0.23125	0.0777969	0.23125	0.06089
	0.2315	0.84055	0.2315	0.227496	0.2315	0.1407	0.2315	0.115867	0.2315	0.0779432	0.2315	0.06094
	0.23175	0.84078	0.23175	0.227426	0.23175	0.14019	0.23175	0.116322	0.23175	0.0780539	0.23175	0.06106
	0.232	0.8408	0.232	0.227339	0.232	0.13973	0.232	0.116671	0.232	0.0781219	0.232	0.06124
	0.23225	0.84051	0.23225	0.227251	0.23225	0.13936	0.23225	0.116772	0.23225	0.0781586	0.23225	0.06144
	0.2325	0.83991	0.2325	0.227191	0.2325	0.13909	0.2325	0.116596	0.2325	0.0781528	0.2325	0.06161
	0.23275	0.83905	0.23275	0.227114	0.23275	0.13898	0.23275	0.11625	0.23275	0.0780599	0.23275	0.06175
	0.233	0.838	0.233	0.227063	0.233	0.13905	0.233	0.115947	0.233	0.0779253	0.233	0.06186
	0.23325	0.8369	0.23325	0.227117	0.23325	0.13924	0.23325	0.115693	0.23325	0.0778383	0.23325	0.06193
	0.2335	0.83582	0.2335	0.227434	0.2335	0.13946	0.2335	0.115291	0.2335	0.077836	0.2335	0.06194
	0.23375	0.83481	0.23375	0.228015	0.23375	0.13968	0.23375	0.114635	0.23375	0.0778845	0.23375	0.06189
	0.234	0.83387	0.234	0.228756	0.234	0.13989	0.234	0.113851	0.234	0.0779413	0.234	0.06182
	0.23425	0.83295	0.23425	0.229358	0.23425	0.14004	0.23425	0.113161	0.23425	0.077954	0.23425	0.06179
	0.2345	0.83201	0.2345	0.229562	0.2345	0.14011	0.2345	0.112869	0.2345	0.0778819	0.2345	0.06179
	0.23475	0.83106	0.23475	0.229246	0.23475	0.14009	0.23475	0.113158	0.23475	0.0777686	0.23475	0.06183
	0.235	0.83007	0.235	0.22869	0.235	0.14006	0.235	0.11384	0.235	0.0776761	0.235	0.06187
	0.23525	0.82907	0.23525	0.228211	0.23525	0.1401	0.23525	0.114443	0.23525	0.0776276	0.23525	0.06191
	0.2355	0.8281	0.2355	0.227975	0.2355	0.14033	0.2355	0.114621	0.2355	0.0776246	0.2355	0.06196
	0.23575	0.82716	0.23575	0.227971	0.23575	0.14078	0.23575	0.114362	0.23575	0.0776489	0.23575	0.062
	0.236	0.82636	0.236	0.228078	0.236	0.14132	0.236	0.113976	0.236	0.0776935	0.236	0.062
	0.23625	0.82577	0.23625	0.228241	0.23625	0.14182	0.23625	0.113669	0.23625	0.0777177	0.23625	0.06199
	0.2365	0.82543	0.2365	0.228379	0.2365	0.14223	0.2365	0.113446	0.2365	0.0776803	0.2365	0.06198
	0.23675	0.82525	0.23675	0.228667	0.23675	0.1425	0.23675	0.113183	0.23675	0.0776364	0.23675	0.06195
	0.237	0.82523	0.237	0.229175	0.237	0.14261	0.237	0.112843	0.237	0.0776149	0.237	0.06193
	0.23725	0.82527	0.23725	0.229834	0.23725	0.14255	0.23725	0.112424	0.23725	0.0775445	0.23725	0.06189
	0.2375	0.82535	0.2375	0.230601	0.2375	0.14218	0.2375	0.111879	0.2375	0.0774098	0.2375	0.06181
	0.23775	0.82552	0.23775	0.231522	0.23775	0.14167	0.23775	0.111154	0.23775	0.0772532	0.23775	0.06166
	0.238	0.8258	0.238	0.232545	0.238	0.14134	0.238	0.110458	0.238	0.0770757	0.238	0.06145
	0.23825	0.82622	0.23825	0.233347	0.23825	0.14132	0.23825	0.11003	0.23825	0.0768931	0.23825	0.06118
	0.2385	0.82686	0.2385	0.233462	0.2385	0.14158	0.2385	0.109984	0.2385	0.0768024	0.2385	0.06086
	0.23875	0.82762	0.23875	0.232749	0.23875	0.14201	0.23875	0.110288	0.23875	0.0768832	0.23875	0.06049
	0.239	0.82845	0.239	0.231527	0.239	0.14261	0.239	0.110741	0.239	0.0770503	0.239	0.06014
	0.23925	0.82924	0.23925	0.230405	0.23925	0.14326	0.23925	0.110948	0.23925	0.0771689	0.23925	0.05985
	0.2395	0.83001	0.2395	0.229727	0.2395	0.14383	0.2395	0.110722	0.2395	0.0772275	0.2395	0.05964
	0.23975	0.8307	0.23975	0.229431	0.23975	0.14423	0.23975	0.110157	0.23975	0.0772965	0.23975	0.05948
	0.24	0.83121	0.24	0.229313	0.24	0.14447	0.24	0.109536	0.24	0.0774318	0.24	0.05937
	0.24025	0.83156	0.24025	0.229195	0.24025	0.1446	0.24025	0.109074	0.24025	0.0776059	0.24025	0.0593
	0.2405	0.8318	0.2405	0.229033	0.2405	0.14468	0.2405	0.108824	0.2405	0.0777464	0.2405	0.05926
	0.24075	0.83187	0.24075	0.228909	0.24075	0.1447	0.24075	0.108663	0.24075	0.0778251	0.24075	0.05924
	0.241	0.83181	0.241	0.228797	0.241	0.14457	0.241	0.108511	0.241	0.0778254	0.241	0.05917
	0.24125	0.83175	0.24125	0.228654	0.24125	0.14423	0.24125	0.108357	0.24125	0.0777527	0.24125	0.05901
	0.2415	0.83176	0.2415	0.22847	0.2415	0.14374	0.2415	0.108249	0.2415	0.0776064	0.2415	0.05881
	0.24175	0.83195	0.24175	0.228303	0.24175	0.14321	0.24175	0.10817	0.24175	0.0773957	0.24175	0.0586
	0.242	0.83233	0.242	0.228169	0.242	0.14267	0.242	0.108036	0.242	0.0771865	0.242	0.0584
	0.24225	0.83282	0.24225	0.228164	0.24225	0.14232	0.24225	0.107844	0.24225	0.0770341	0.24225	0.05818
	0.2425	0.83325	0.2425	0.228445	0.2425	0.14208	0.2425	0.107776	0.2425	0.0769238	0.2425	0.05796
	0.24275	0.83355	0.24275	0.229113	0.24275	0.14172	0.24275	0.10807	0.24275	0.0768379	0.24275	0.05783
	0.243	0.83362	0.243	0.22997	0.243	0.14122	0.243	0.108652	0.243	0.0767712	0.243	0.05784
	0.24325	0.8336	0.24325	0.230763	0.24325	0.14087	0.24325	0.10911	0.24325	0.076728	0.24325	0.05789
	0.2435	0.83357	0.2435	0.231232	0.2435	0.14076	0.2435	0.10916	0.2435	0.0766955	0.2435	0.05795
	0.24375	0.83362	0.24375	0.231321	0.24375	0.14084	0.24375	0.108868	0.24375	0.0766808	0.24375	0.05801
	0.244	0.8338	0.244	0.231082	0.244	0.14105	0.244	0.108509	0.244	0.0767201	0.244	0.05805
	0.24425	0.83408	0.24425	0.230654	0.24425	0.14133	0.24425	0.108236	0.24425	0.0767792	0.24425	0.05808
	0.2445	0.83442	0.2445	0.23017	0.2445	0.1416	0.2445	0.107972	0.2445	0.0768074	0.2445	0.05807
	0.24475	0.83464	0.24475	0.229928	0.24475	0.14178	0.24475	0.107689	0.24475	0.0767428	0.24475	0.05802
	0.245	0.83468	0.245	0.230091	0.245	0.14186	0.245	0.107509	0.245	0.076589	0.245	0.05795
	0.24525	0.83448	0.24525	0.230571	0.24525	0.14184	0.24525	0.10745	0.24525	0.0763866	0.24525	0.05785
	0.2455	0.83409	0.2455	0.231069	0.2455	0.14186	0.2455	0.107374	0.2455	0.0761864	0.2455	0.05776
	0.24575	0.83366	0.24575	0.231355	0.24575	0.14208	0.24575	0.10707	0.24575	0.0760134	0.24575	0.05773
	0.246	0.83325	0.246	0.231329	0.246	0.14244	0.246	0.106427	0.246	0.0759011	0.246	0.05776
	0.24625	0.83281	0.24625	0.230983	0.24625	0.14255	0.24625	0.105663	0.24625	0.0758861	0.24625	0.05781
	0.2465	0.83244	0.2465	0.23048	0.2465	0.14234	0.2465	0.10506	0.2465	0.0759812	0.2465	0.05784
	0.24675	0.83215	0.24675	0.229976	0.24675	0.14202	0.24675	0.10505	0.24675	0.0761056	0.24675	0.05783
	0.247	0.83197	0.247	0.229543	0.247	0.1418	0.247	0.105528	0.247	0.0761739	0.247	0.05776
	0.24725	0.83187	0.24725	0.229185	0.24725	0.1417	0.24725	0.10606	0.24725	0.0761279	0.24725	0.05759
	0.2475	0.83181	0.2475	0.228823	0.2475	0.14161	0.2475	0.1063	0.2475	0.0759475	0.2475	0.05735
	0.24775	0.83174	0.24775	0.228452	0.24775	0.14133	0.24775	0.106202	0.24775	0.0756804	0.24775	0.05711
	0.248	0.83166	0.248	0.228156	0.248	0.14081	0.248	0.105847	0.248	0.0754136	0.248	0.0569
	0.24825	0.83152	0.24825	0.228067	0.24825	0.14025	0.24825	0.105463	0.24825	0.0752475	0.24825	0.05675
	0.2485	0.83145	0.2485	0.228153	0.2485	0.13977	0.2485	0.105261	0.2485	0.075245	0.2485	0.05668
	0.24875	0.83153	0.24875	0.228354	0.24875	0.13946	0.24875	0.105293	0.24875	0.075375	0.24875	0.05664
	0.249	0.83174	0.249	0.228731	0.249	0.13942	0.249	0.105395	0.249	0.0755572	0.249	0.05661
	0.24925	0.83199	0.24925	0.229437	0.24925	0.13967	0.24925	0.105522	0.24925	0.0757057	0.24925	0.0566
	0.2495	0.83223	0.2495	0.230566	0.2495	0.14012	0.2495	0.105682	0.2495	0.0756735	0.2495	0.05661
	0.24975	0.83243	0.24975	0.231949	0.24975	0.14058	0.24975	0.105853	0.24975	0.0754659	0.24975	0.05662
	0.25	0.83261	0.25	0.23324	0.25	0.14108	0.25	0.106137	0.25	0.0752459	0.25	0.05667
	0.25025	0.83286	0.25025	0.234205	0.25025	0.14166	0.25025	0.106578	0.25025	0.0751564	0.25025	0.05677
	0.2505	0.83326	0.2505	0.234771	0.2505	0.14233	0.2505	0.107252	0.2505	0.0752116	0.2505	0.05692
	0.25075	0.83377	0.25075	0.234918	0.25075	0.14307	0.25075	0.108022	0.25075	0.0753155	0.25075	0.05715
	0.251	0.83426	0.251	0.234838	0.251	0.14371	0.251	0.108594	0.251	0.0753637	0.251	0.05742
	0.25125	0.8348	0.25125	0.234729	0.25125	0.1441	0.25125	0.108753	0.25125	0.0753356	0.25125	0.05767
	0.2515	0.83547	0.2515	0.23479	0.2515	0.14437	0.2515	0.108638	0.2515	0.0752834	0.2515	0.0578
	0.25175	0.83615	0.25175	0.235044	0.25175	0.14458	0.25175	0.108366	0.25175	0.0752678	0.25175	0.05782
	0.252	0.83674	0.252	0.235331	0.252	0.14476	0.252	0.10795	0.252	0.0753311	0.252	0.05779
	0.25225	0.83716	0.25225	0.235482	0.25225	0.14473	0.25225	0.107471	0.25225	0.075439	0.25225	0.05778
	0.2525	0.83745	0.2525	0.235426	0.2525	0.14444	0.2525	0.10694	0.2525	0.0755124	0.2525	0.0578
	0.25275	0.83767	0.25275	0.235042	0.25275	0.14409	0.25275	0.106501	0.25275	0.0755061	0.25275	0.05787
	0.253	0.83795	0.253	0.234302	0.253	0.14383	0.253	0.106413	0.253	0.0754516	0.253	0.05799
	0.25325	0.83828	0.25325	0.233426	0.25325	0.14373	0.25325	0.106641	0.25325	0.075371	0.25325	0.05814
	0.2535	0.83868	0.2535	0.232784	0.2535	0.14377	0.2535	0.106879	0.2535	0.0752899	0.2535	0.05828
	0.25375	0.83892	0.25375	0.232577	0.25375	0.14384	0.25375	0.10699	0.25375	0.0752339	0.25375	0.05838
	0.254	0.83896	0.254	0.232752	0.254	0.14385	0.254	0.107123	0.254	0.0752136	0.254	0.05844
	0.25425	0.83861	0.25425	0.232952	0.25425	0.14377	0.25425	0.107444	0.25425	0.07521	0.25425	0.05852
	0.2545	0.83797	0.2545	0.232934	0.2545	0.14368	0.2545	0.10798	0.2545	0.0751848	0.2545	0.0586
	0.25475	0.83715	0.25475	0.232675	0.25475	0.14364	0.25475	0.10852	0.25475	0.0750971	0.25475	0.05868
	0.255	0.83627	0.255	0.23223	0.255	0.14371	0.255	0.108821	0.255	0.0749499	0.255	0.05876
	0.25525	0.8355	0.25525	0.231769	0.25525	0.14384	0.25525	0.108832	0.25525	0.0747824	0.25525	0.05883
	0.2555	0.83486	0.2555	0.231492	0.2555	0.14393	0.2555	0.108549	0.2555	0.0746101	0.2555	0.05888
	0.25575	0.83436	0.25575	0.231529	0.25575	0.14415	0.25575	0.108083	0.25575	0.0744351	0.25575	0.05889
	0.256	0.83401	0.256	0.231847	0.256	0.14444	0.256	0.107695	0.256	0.0742718	0.256	0.05889
	0.25625	0.83385	0.25625	0.232186	0.25625	0.14455	0.25625	0.107526	0.25625	0.0741346	0.25625	0.0589
	0.2565	0.83377	0.2565	0.232249	0.2565	0.14425	0.2565	0.107468	0.2565	0.0740555	0.2565	0.05893
	0.25675	0.83376	0.25675	0.232017	0.25675	0.1437	0.25675	0.10737	0.25675	0.0740933	0.25675	0.05893
	0.257	0.83367	0.257	0.231677	0.257	0.14324	0.257	0.107222	0.257	0.0742648	0.257	0.05893
	0.25725	0.83359	0.25725	0.231308	0.25725	0.14308	0.25725	0.107094	0.25725	0.0745206	0.25725	0.05895
	0.2575	0.83349	0.2575	0.230844	0.2575	0.1433	0.2575	0.107056	0.2575	0.0747815	0.2575	0.05905
	0.25775	0.83345	0.25775	0.230317	0.25775	0.1436	0.25775	0.107053	0.25775	0.0749535	0.25775	0.05926
	0.258	0.83354	0.258	0.229916	0.258	0.14367	0.258	0.107222	0.258	0.0750103	0.258	0.05955
	0.25825	0.83372	0.25825	0.229936	0.25825	0.14352	0.25825	0.107702	0.25825	0.074966	0.25825	0.05989
	0.2585	0.8339	0.2585	0.230586	0.2585	0.14347	0.2585	0.108102	0.2585	0.0748382	0.2585	0.0602
	0.25875	0.83407	0.25875	0.231572	0.25875	0.14369	0.25875	0.108326	0.25875	0.0746874	0.25875	0.06046
	0.259	0.83422	0.259	0.232478	0.259	0.14416	0.259	0.108472	0.259	0.0745795	0.259	0.06066
	0.25925	0.83422	0.25925	0.233162	0.25925	0.1447	0.25925	0.108719	0.25925	0.0745592	0.25925	0.06084
	0.2595	0.83407	0.2595	0.233435	0.2595	0.14501	0.2595	0.108934	0.2595	0.0746031	0.2595	0.06103
	0.25975	0.83387	0.25975	0.233357	0.25975	0.14503	0.25975	0.108962	0.25975	0.0746862	0.25975	0.06124
	0.26	0.8337	0.26	0.232954	0.26	0.14503	0.26	0.108814	0.26	0.0747511	0.26	0.06144
	0.26025	0.83367	0.26025	0.232197	0.26025	0.14526	0.26025	0.108544	0.26025	0.0747363	0.26025	0.06166
	0.2605	0.83386	0.2605	0.231339	0.2605	0.14562	0.2605	0.108201	0.2605	0.0746357	0.2605	0.06191
	0.26075	0.8342	0.26075	0.230532	0.26075	0.14587	0.26075	0.10775	0.26075	0.0745251	0.26075	0.06218
	0.261	0.8346	0.261	0.229844	0.261	0.14596	0.261	0.10721	0.261	0.0744314	0.261	0.06244
	0.26125	0.83505	0.26125	0.229365	0.26125	0.14607	0.26125	0.106594	0.26125	0.074361	0.26125	0.06266
	0.2615	0.83553	0.2615	0.22916	0.2615	0.14622	0.2615	0.106079	0.2615	0.0743441	0.2615	0.0629
	0.26175	0.836	0.26175	0.229157	0.26175	0.14635	0.26175	0.105868	0.26175	0.0744117	0.26175	0.06318
	0.262	0.83638	0.262	0.229284	0.262	0.14658	0.262	0.106083	0.262	0.0745819	0.262	0.06347
	0.26225	0.83675	0.26225	0.229553	0.26225	0.14704	0.26225	0.106578	0.26225	0.0748221	0.26225	0.06372
	0.2625	0.8371	0.2625	0.229954	0.2625	0.14765	0.2625	0.107097	0.2625	0.0750454	0.2625	0.06389
	0.26275	0.83746	0.26275	0.230502	0.26275	0.14812	0.26275	0.10755	0.26275	0.0752038	0.26275	0.06399
	0.263	0.83779	0.263	0.231147	0.263	0.14834	0.263	0.107928	0.263	0.0752776	0.263	0.06402
	0.26325	0.83811	0.26325	0.231749	0.26325	0.14839	0.26325	0.108151	0.26325	0.0752756	0.26325	0.06397
	0.2635	0.83843	0.2635	0.232094	0.2635	0.14841	0.2635	0.108058	0.2635	0.0752235	0.2635	0.06383
	0.26375	0.83872	0.26375	0.232166	0.26375	0.14849	0.26375	0.107663	0.26375	0.0751817	0.26375	0.06365
	0.264	0.839	0.264	0.232155	0.264	0.14857	0.264	0.107147	0.264	0.0751749	0.264	0.06347
	0.26425	0.83907	0.26425	0.232305	0.26425	0.14849	0.26425	0.106697	0.26425	0.0751897	0.26425	0.06331
	0.2645	0.83895	0.2645	0.232552	0.2645	0.14815	0.2645	0.106546	0.2645	0.0751983	0.2645	0.06313
	0.26475	0.83864	0.26475	0.232642	0.26475	0.14773	0.26475	0.106751	0.26475	0.0751916	0.26475	0.06288
	0.265	0.83827	0.265	0.232521	0.265	0.14757	0.265	0.107209	0.265	0.0751804	0.265	0.06253
	0.26525	0.83802	0.26525	0.232421	0.26525	0.14777	0.26525	0.107745	0.26525	0.0751812	0.26525	0.06211
	0.2655	0.83805	0.2655	0.232556	0.2655	0.14819	0.2655	0.108169	0.2655	0.0752076	0.2655	0.06166
	0.26575	0.83835	0.26575	0.233031	0.26575	0.1487	0.26575	0.108476	0.26575	0.0752345	0.26575	0.06122
	0.266	0.83884	0.266	0.233786	0.266	0.14933	0.266	0.108724	0.266	0.0752121	0.266	0.06077
	0.26625	0.83936	0.26625	0.234573	0.26625	0.15008	0.26625	0.108846	0.26625	0.0751244	0.26625	0.0603
	0.2665	0.83983	0.2665	0.23511	0.2665	0.15073	0.2665	0.108732	0.2665	0.0750011	0.2665	0.05986
	0.26675	0.84012	0.26675	0.23523	0.26675	0.15106	0.26675	0.108472	0.26675	0.0748302	0.26675	0.05952
	0.267	0.84017	0.267	0.234831	0.267	0.15113	0.267	0.108133	0.267	0.074606	0.267	0.05923
	0.26725	0.83998	0.26725	0.233961	0.26725	0.15132	0.26725	0.107842	0.26725	0.0743712	0.26725	0.05898
	0.2675	0.83962	0.2675	0.232758	0.2675	0.15144	0.2675	0.107711	0.2675	0.0742052	0.2675	0.05871
	0.26775	0.83922	0.26775	0.23149	0.26775	0.15068	0.26775	0.107776	0.26775	0.0740678	0.26775	0.05847
	0.268	0.8389	0.268	0.230378	0.268	0.15064	0.268	0.107898	0.268	0.0739786	0.268	0.05827
	0.26825	0.83869	0.26825	0.22952	0.26825	0.15104	0.26825	0.107868	0.26825	0.0739558	0.26825	0.05813
	0.2685	0.83855	0.2685	0.228977	0.2685	0.15149	0.2685	0.107768	0.2685	0.0740024	0.2685	0.05802
	0.26875	0.83847	0.26875	0.22884	0.26875	0.15153	0.26875	0.107914	0.26875	0.0741312	0.26875	0.05791
	0.269	0.83847	0.269	0.2292	0.269	0.15089	0.269	0.108307	0.269	0.074395	0.269	0.0578
	0.26925	0.83846	0.26925	0.229738	0.26925	0.14982	0.26925	0.108736	0.26925	0.074811	0.26925	0.05768
	0.2695	0.83846	0.2695	0.230106	0.2695	0.14878	0.2695	0.109096	0.2695	0.0753016	0.2695	0.05754
	0.26975	0.83847	0.26975	0.230137	0.26975	0.14826	0.26975	0.109374	0.26975	0.0757384	0.26975	0.05738
	0.27	0.83845	0.27	0.230001	0.27	0.14831	0.27	0.109743	0.27	0.0759873	0.27	0.05721
	0.27025	0.8384	0.27025	0.229988	0.27025	0.14876	0.27025	0.11029	0.27025	0.0759966	0.27025	0.05703
	0.2705	0.83825	0.2705	0.23024	0.2705	0.14942	0.2705	0.110889	0.2705	0.0757928	0.2705	0.05683
	0.27075	0.83798	0.27075	0.230728	0.27075	0.14994	0.27075	0.111479	0.27075	0.0755329	0.27075	0.05662
	0.271	0.83763	0.271	0.231284	0.271	0.15036	0.271	0.112085	0.271	0.0753308	0.271	0.05642
	0.27125	0.83723	0.27125	0.23182	0.27125	0.1509	0.27125	0.112583	0.27125	0.0752507	0.27125	0.05625
	0.2715	0.83682	0.2715	0.232329	0.2715	0.15116	0.2715	0.112926	0.2715	0.0752646	0.2715	0.0561
	0.27175	0.83645	0.27175	0.23285	0.27175	0.15086	0.27175	0.113092	0.27175	0.0753179	0.27175	0.05594
	0.272	0.83609	0.272	0.233359	0.272	0.15035	0.272	0.112974	0.272	0.0753496	0.272	0.05575
	0.27225	0.83573	0.27225	0.233707	0.27225	0.15005	0.27225	0.112631	0.27225	0.0753549	0.27225	0.05554
	0.2725	0.83537	0.2725	0.233843	0.2725	0.14998	0.2725	0.112194	0.2725	0.0753505	0.2725	0.05525
	0.27275	0.8349	0.27275	0.23375	0.27275	0.14993	0.27275	0.11188	0.27275	0.0753246	0.27275	0.05495
	0.273	0.83427	0.273	0.233501	0.273	0.1499	0.273	0.111868	0.273	0.0752628	0.273	0.05472
	0.27325	0.83357	0.27325	0.233073	0.27325	0.14986	0.27325	0.112077	0.27325	0.0751902	0.27325	0.05465
	0.2735	0.83285	0.2735	0.232493	0.2735	0.14975	0.2735	0.112152	0.2735	0.0751487	0.2735	0.0547
	0.27375	0.83219	0.27375	0.231971	0.27375	0.14968	0.27375	0.112023	0.27375	0.0751361	0.27375	0.05486
	0.274	0.8316	0.274	0.231815	0.274	0.14982	0.274	0.111917	0.274	0.0751712	0.274	0.05509
	0.27425	0.8311	0.27425	0.232169	0.27425	0.15002	0.27425	0.112077	0.27425	0.0753058	0.27425	0.0554
	0.2745	0.83064	0.2745	0.232868	0.2745	0.15006	0.2745	0.112557	0.2745	0.0755433	0.2745	0.05578
	0.27475	0.83019	0.27475	0.233539	0.27475	0.15003	0.27475	0.113059	0.27475	0.0758541	0.27475	0.0562
	0.275	0.82971	0.275	0.233818	0.275	0.1502	0.275	0.113315	0.275	0.0761605	0.275	0.05664
	0.27525	0.82917	0.27525	0.233648	0.27525	0.15068	0.27525	0.113297	0.27525	0.07647	0.27525	0.05708
	0.2755	0.8286	0.2755	0.233411	0.2755	0.15131	0.2755	0.1131	0.2755	0.0767445	0.2755	0.05748
	0.27575	0.82791	0.27575	0.233377	0.27575	0.15198	0.27575	0.113003	0.27575	0.0768169	0.27575	0.05779
	0.276	0.82717	0.276	0.233549	0.276	0.15269	0.276	0.11321	0.276	0.0766439	0.276	0.05799
	0.27625	0.82645	0.27625	0.233796	0.27625	0.15346	0.27625	0.11368	0.27625	0.0763879	0.27625	0.05814
	0.2765	0.82583	0.2765	0.233979	0.2765	0.15422	0.2765	0.114192	0.2765	0.0762508	0.2765	0.05831
	0.27675	0.82535	0.27675	0.233961	0.27675	0.15481	0.27675	0.114485	0.27675	0.076253	0.27675	0.05854
	0.277	0.82492	0.277	0.233716	0.277	0.15515	0.277	0.114599	0.277	0.0762205	0.277	0.05882
	0.27725	0.82452	0.27725	0.233246	0.27725	0.15535	0.27725	0.114697	0.27725	0.0760364	0.27725	0.05916
	0.2775	0.8242	0.2775	0.232776	0.2775	0.15554	0.2775	0.114702	0.2775	0.0757891	0.2775	0.05954
	0.27775	0.82401	0.27775	0.232468	0.27775	0.15574	0.27775	0.114429	0.27775	0.0755417	0.27775	0.05996
	0.278	0.824	0.278	0.232382	0.278	0.1559	0.278	0.114	0.278	0.0753433	0.278	0.06043
	0.27825	0.8242	0.27825	0.232503	0.27825	0.15594	0.27825	0.11363	0.27825	0.0751759	0.27825	0.06092
	0.2785	0.82455	0.2785	0.232838	0.2785	0.15578	0.2785	0.113393	0.2785	0.0749983	0.2785	0.06137
	0.27875	0.82489	0.27875	0.233374	0.27875	0.15547	0.27875	0.113232	0.27875	0.0747953	0.27875	0.06173
	0.279	0.82517	0.279	0.233884	0.279	0.15519	0.279	0.113046	0.279	0.0746239	0.279	0.06201
	0.27925	0.82542	0.27925	0.23401	0.27925	0.15488	0.27925	0.112927	0.27925	0.0745669	0.27925	0.06222
	0.2795	0.82558	0.2795	0.233631	0.2795	0.15447	0.2795	0.112847	0.2795	0.0746578	0.2795	0.06239
	0.27975	0.8257	0.27975	0.232924	0.27975	0.15412	0.27975	0.112726	0.27975	0.0748565	0.27975	0.06257
	0.28	0.82573	0.28	0.232276	0.28	0.15378	0.28	0.112633	0.28	0.0751	0.28	0.0628
	0.28025	0.82568	0.28025	0.231907	0.28025	0.15337	0.28025	0.112667	0.28025	0.0753314	0.28025	0.0631
	0.2805	0.82562	0.2805	0.231818	0.2805	0.15281	0.2805	0.112842	0.2805	0.0755051	0.2805	0.06353
	0.28075	0.82562	0.28075	0.231795	0.28075	0.15223	0.28075	0.113164	0.28075	0.0756316	0.28075	0.06406
	0.281	0.8256	0.281	0.231661	0.281	0.15176	0.281	0.113664	0.281	0.075726	0.281	0.06463
	0.28125	0.82586	0.28125	0.231578	0.28125	0.15148	0.28125	0.114204	0.28125	0.0757906	0.28125	0.06516
	0.2815	0.82634	0.2815	0.231762	0.2815	0.15139	0.2815	0.114761	0.2815	0.0757841	0.2815	0.06556
	0.28175	0.827	0.28175	0.232396	0.28175	0.15143	0.28175	0.115233	0.28175	0.0756933	0.28175	0.06581
	0.282	0.82754	0.282	0.233317	0.282	0.15157	0.282	0.115544	0.282	0.0754972	0.282	0.06597
	0.28225	0.82792	0.28225	0.23416	0.28225	0.15179	0.28225	0.115763	0.28225	0.0752426	0.28225	0.06611
	0.2825	0.82816	0.2825	0.234567	0.2825	0.15205	0.2825	0.115806	0.2825	0.0750504	0.2825	0.06623
	0.28275	0.82822	0.28275	0.234542	0.28275	0.1523	0.28275	0.115743	0.28275	0.0749124	0.28275	0.06632
	0.283	0.82811	0.283	0.234196	0.283	0.15221	0.283	0.115674	0.283	0.074921	0.283	0.06634
	0.28325	0.82797	0.28325	0.233598	0.28325	0.1521	0.28325	0.115556	0.28325	0.0750045	0.28325	0.0663
	0.2835	0.82781	0.2835	0.232815	0.2835	0.15203	0.2835	0.115283	0.2835	0.0750472	0.2835	0.0662
	0.28375	0.82771	0.28375	0.231963	0.28375	0.15204	0.28375	0.114897	0.28375	0.0750892	0.28375	0.0661
	0.284	0.8277	0.284	0.23119	0.284	0.15218	0.284	0.114634	0.284	0.0752262	0.284	0.06602
	0.28425	0.82783	0.28425	0.230768	0.28425	0.15247	0.28425	0.114628	0.28425	0.0754236	0.28425	0.06591
	0.2845	0.82802	0.2845	0.230789	0.2845	0.15274	0.2845	0.114994	0.2845	0.0754915	0.2845	0.06577
	0.28475	0.82813	0.28475	0.231156	0.28475	0.15288	0.28475	0.11531	0.28475	0.07533	0.28475	0.06565
	0.285	0.8282	0.285	0.231545	0.285	0.15295	0.285	0.115393	0.285	0.0750425	0.285	0.06555
	0.28525	0.82817	0.28525	0.231751	0.28525	0.15294	0.28525	0.115324	0.28525	0.0747578	0.28525	0.06549
	0.2855	0.82818	0.2855	0.231827	0.2855	0.15289	0.2855	0.11526	0.2855	0.0745731	0.2855	0.06547
	0.28575	0.82837	0.28575	0.231958	0.28575	0.15283	0.28575	0.115195	0.28575	0.0745121	0.28575	0.06546
	0.286	0.8288	0.286	0.232251	0.286	0.1527	0.286	0.11514	0.286	0.074543	0.286	0.06541
	0.28625	0.82939	0.28625	0.23273	0.28625	0.15245	0.28625	0.115086	0.28625	0.0745848	0.28625	0.06531
	0.2865	0.83012	0.2865	0.233271	0.2865	0.15207	0.2865	0.114946	0.2865	0.0746416	0.2865	0.06514
	0.28675	0.83104	0.28675	0.233769	0.28675	0.15163	0.28675	0.114666	0.28675	0.0747366	0.28675	0.06496
	0.287	0.83208	0.287	0.234115	0.287	0.15126	0.287	0.114185	0.287	0.0748732	0.287	0.06481
	0.28725	0.83315	0.28725	0.234279	0.28725	0.15111	0.28725	0.11354	0.28725	0.0749188	0.28725	0.06474
	0.2875	0.83423	0.2875	0.234343	0.2875	0.15109	0.2875	0.112723	0.2875	0.0747941	0.2875	0.06474
	0.28775	0.83524	0.28775	0.234339	0.28775	0.15106	0.28775	0.111784	0.28775	0.0746339	0.28775	0.06481
	0.288	0.83611	0.288	0.234263	0.288	0.15095	0.288	0.111005	0.288	0.0745814	0.288	0.0649
	0.28825	0.83686	0.28825	0.234196	0.28825	0.15073	0.28825	0.110647	0.28825	0.0747285	0.28825	0.065
	0.2885	0.83759	0.2885	0.234218	0.2885	0.1504	0.2885	0.110729	0.2885	0.0749879	0.2885	0.0651
	0.28875	0.83819	0.28875	0.234293	0.28875	0.14992	0.28875	0.111006	0.28875	0.0752578	0.28875	0.06516
	0.289	0.83858	0.289	0.234399	0.289	0.14932	0.289	0.111112	0.289	0.075495	0.289	0.06516
	0.28925	0.83881	0.28925	0.234496	0.28925	0.14888	0.28925	0.110871	0.28925	0.0756775	0.28925	0.06506
	0.2895	0.83905	0.2895	0.234393	0.2895	0.14877	0.2895	0.11038	0.2895	0.0758141	0.2895	0.0649
	0.28975	0.83931	0.28975	0.233865	0.28975	0.14871	0.28975	0.109891	0.28975	0.0759388	0.28975	0.06474
	0.29	0.83952	0.29	0.23314	0.29	0.14841	0.29	0.109572	0.29	0.0760571	0.29	0.06464
	0.29025	0.83968	0.29025	0.232409	0.29025	0.14803	0.29025	0.109491	0.29025	0.0761616	0.29025	0.06458
	0.2905	0.83975	0.2905	0.231707	0.2905	0.14786	0.2905	0.109519	0.2905	0.0762278	0.2905	0.06454
	0.29075	0.8397	0.29075	0.230866	0.29075	0.1479	0.29075	0.109531	0.29075	0.0762719	0.29075	0.06449
	0.291	0.83952	0.291	0.230102	0.291	0.14804	0.291	0.10952	0.291	0.0763077	0.291	0.06443
	0.29125	0.83925	0.29125	0.229729	0.29125	0.14808	0.29125	0.109521	0.29125	0.0762986	0.29125	0.06434
	0.2915	0.8389	0.2915	0.229908	0.2915	0.14793	0.2915	0.109605	0.2915	0.0762247	0.2915	0.06426
	0.29175	0.8383	0.29175	0.230497	0.29175	0.14763	0.29175	0.109837	0.29175	0.0761396	0.29175	0.06425
	0.292	0.83765	0.292	0.231055	0.292	0.14741	0.292	0.110179	0.292	0.0760826	0.292	0.06432
	0.29225	0.83692	0.29225	0.231218	0.29225	0.14734	0.29225	0.110518	0.29225	0.0760924	0.29225	0.06448
	0.2925	0.83613	0.2925	0.231164	0.2925	0.1473	0.2925	0.110894	0.2925	0.0761284	0.2925	0.0647
	0.29275	0.83527	0.29275	0.231215	0.29275	0.14713	0.29275	0.111289	0.29275	0.0760954	0.29275	0.06494
	0.293	0.83445	0.293	0.231283	0.293	0.14682	0.293	0.111609	0.293	0.0759823	0.293	0.06513
	0.29325	0.83379	0.29325	0.231394	0.29325	0.14653	0.29325	0.111709	0.29325	0.0758408	0.29325	0.06515
	0.2935	0.8334	0.2935	0.231762	0.2935	0.14651	0.2935	0.11147	0.2935	0.0757331	0.2935	0.06502
	0.29375	0.83326	0.29375	0.232452	0.29375	0.14665	0.29375	0.111067	0.29375	0.0757115	0.29375	0.06481
	0.294	0.8334	0.294	0.233285	0.294	0.14667	0.294	0.110788	0.294	0.0757659	0.294	0.0646
	0.29425	0.83374	0.29425	0.233964	0.29425	0.14644	0.29425	0.110708	0.29425	0.0758335	0.29425	0.06442
	0.2945	0.83428	0.2945	0.234211	0.2945	0.14598	0.2945	0.110804	0.2945	0.0758606	0.2945	0.06428
	0.29475	0.83488	0.29475	0.23392	0.29475	0.14543	0.29475	0.111005	0.29475	0.0758272	0.29475	0.06419
	0.295	0.8355	0.295	0.233161	0.295	0.14508	0.295	0.111255	0.295	0.0757871	0.295	0.06409
	0.29525	0.83608	0.29525	0.2323	0.29525	0.14513	0.29525	0.111396	0.29525	0.0758295	0.29525	0.06393
	0.2955	0.83666	0.2955	0.231695	0.2955	0.14559	0.2955	0.111443	0.2955	0.0759785	0.2955	0.06366
	0.29575	0.83718	0.29575	0.231434	0.29575	0.14613	0.29575	0.111667	0.29575	0.0761597	0.29575	0.06335
	0.296	0.83772	0.296	0.23156	0.296	0.14633	0.296	0.112125	0.296	0.0762693	0.296	0.06308
	0.29625	0.83829	0.29625	0.231723	0.29625	0.14595	0.29625	0.112597	0.29625	0.0763057	0.29625	0.06288
	0.2965	0.83903	0.2965	0.231582	0.2965	0.14521	0.2965	0.112782	0.2965	0.0763307	0.2965	0.06266
	0.29675	0.83996	0.29675	0.231104	0.29675	0.14451	0.29675	0.112671	0.29675	0.0763316	0.29675	0.06239
	0.297	0.84102	0.297	0.230497	0.297	0.14407	0.297	0.112393	0.297	0.0763354	0.297	0.06207
	0.29725	0.84217	0.29725	0.230089	0.29725	0.1439	0.29725	0.112035	0.29725	0.0763404	0.29725	0.06177
	0.2975	0.84349	0.2975	0.229946	0.2975	0.14404	0.2975	0.111727	0.2975	0.0763531	0.2975	0.06153
	0.29775	0.84495	0.29775	0.230165	0.29775	0.1446	0.29775	0.111427	0.29775	0.0763945	0.29775	0.06136
	0.298	0.8464	0.298	0.230791	0.298	0.14543	0.298	0.111079	0.298	0.0764739	0.298	0.06125
	0.29825	0.84782	0.29825	0.231999	0.29825	0.14626	0.29825	0.110671	0.29825	0.0765245	0.29825	0.06117
	0.2985	0.84912	0.2985	0.233407	0.2985	0.14706	0.2985	0.11023	0.2985	0.0764765	0.2985	0.06109
	0.29875	0.85036	0.29875	0.234599	0.29875	0.14775	0.29875	0.109861	0.29875	0.0763429	0.29875	0.06097
	0.299	0.85136	0.299	0.235113	0.299	0.14828	0.299	0.109843	0.299	0.0761554	0.299	0.06078
	0.29925	0.85217	0.29925	0.234998	0.29925	0.14875	0.29925	0.110213	0.29925	0.0759529	0.29925	0.06058
	0.2995	0.85284	0.2995	0.234608	0.2995	0.14907	0.2995	0.110844	0.2995	0.0757518	0.2995	0.06038
	0.29975	0.85342	0.29975	0.234469	0.29975	0.14922	0.29975	0.111482	0.29975	0.0755632	0.29975	0.06017
	0.3	0.85388	0.3	0.234417	0.3	0.14916	0.3	0.111967	0.3	0.0754472	0.3	0.05994
	0.30025	0.85428	0.30025	0.234361	0.30025	0.14889	0.30025	0.11223	0.30025	0.0754432	0.30025	0.05973
	0.3005	0.8547	0.3005	0.234422	0.3005	0.14848	0.3005	0.112177	0.3005	0.0755019	0.3005	0.05961
	0.30075	0.85515	0.30075	0.234735	0.30075	0.14794	0.30075	0.111897	0.30075	0.0755518	0.30075	0.05955
	0.301	0.8556	0.301	0.235167	0.301	0.14736	0.301	0.111535	0.301	0.0755252	0.301	0.05951
	0.30125	0.85599	0.30125	0.235382	0.30125	0.14689	0.30125	0.111154	0.30125	0.0754678	0.30125	0.05946
	0.3015	0.85619	0.3015	0.23529	0.3015	0.14673	0.3015	0.110807	0.3015	0.0754201	0.3015	0.05938
	0.30175	0.85621	0.30175	0.235081	0.30175	0.14683	0.30175	0.110582	0.30175	0.0753737	0.30175	0.0593
	0.302	0.85603	0.302	0.234829	0.302	0.14714	0.302	0.11049	0.302	0.0753164	0.302	0.05931
	0.30225	0.8556	0.30225	0.234485	0.30225	0.1476	0.30225	0.110553	0.30225	0.0752754	0.30225	0.05945
	0.3025	0.85489	0.3025	0.234016	0.3025	0.14795	0.3025	0.110648	0.3025	0.0752711	0.3025	0.05977
	0.30275	0.85395	0.30275	0.233576	0.30275	0.148	0.30275	0.110585	0.30275	0.0753484	0.30275	0.06025
	0.303	0.85276	0.303	0.233295	0.303	0.14784	0.303	0.110399	0.303	0.0755409	0.303	0.06083
	0.30325	0.85145	0.30325	0.233157	0.30325	0.14768	0.30325	0.110353	0.30325	0.0758392	0.30325	0.0614
	0.3035	0.85004	0.3035	0.233138	0.3035	0.14765	0.3035	0.110638	0.3035	0.0761747	0.3035	0.06187
	0.30375	0.84866	0.30375	0.233281	0.30375	0.1477	0.30375	0.111141	0.30375	0.0764724	0.30375	0.06229
	0.304	0.84747	0.304	0.233615	0.304	0.14795	0.304	0.111515	0.304	0.0766778	0.304	0.06268
	0.30425	0.84645	0.30425	0.234145	0.30425	0.14834	0.30425	0.111667	0.30425	0.0768115	0.30425	0.06306
	0.3045	0.84552	0.3045	0.234612	0.3045	0.14878	0.3045	0.111722	0.3045	0.0768937	0.3045	0.06341
	0.30475	0.84456	0.30475	0.234806	0.30475	0.14912	0.30475	0.111797	0.30475	0.076918	0.30475	0.06371
	0.305	0.8435	0.305	0.234689	0.305	0.1491	0.305	0.111918	0.305	0.0768445	0.305	0.06401
	0.30525	0.84235	0.30525	0.234232	0.30525	0.1487	0.30525	0.112037	0.30525	0.0766331	0.30525	0.0644
	0.3055	0.84117	0.3055	0.233466	0.3055	0.14809	0.3055	0.112071	0.3055	0.0762966	0.3055	0.06488
	0.30575	0.83999	0.30575	0.232834	0.30575	0.14747	0.30575	0.111849	0.30575	0.0759496	0.30575	0.06544
	0.306	0.83897	0.306	0.232774	0.306	0.14696	0.306	0.111275	0.306	0.0757427	0.306	0.06604
	0.30625	0.8382	0.30625	0.23332	0.30625	0.14657	0.30625	0.110505	0.30625	0.0757634	0.30625	0.06666
	0.3065	0.83765	0.3065	0.233995	0.3065	0.14614	0.3065	0.109759	0.3065	0.0759872	0.3065	0.06728
	0.30675	0.83723	0.30675	0.234273	0.30675	0.14569	0.30675	0.10903	0.30675	0.0763223	0.30675	0.06788
	0.307	0.83695	0.307	0.233893	0.307	0.14536	0.307	0.108408	0.307	0.0766416	0.307	0.06845
	0.30725	0.83686	0.30725	0.233121	0.30725	0.14531	0.30725	0.108214	0.30725	0.0768735	0.30725	0.069
	0.3075	0.83692	0.3075	0.232285	0.3075	0.14558	0.3075	0.108666	0.3075	0.0770355	0.3075	0.06956
	0.30775	0.83705	0.30775	0.231513	0.30775	0.14594	0.30775	0.109623	0.30775	0.0772075	0.30775	0.07017
	0.308	0.8371	0.308	0.231108	0.308	0.14611	0.308	0.110566	0.308	0.0774493	0.308	0.07076
	0.30825	0.83698	0.30825	0.231229	0.30825	0.14624	0.30825	0.111055	0.30825	0.0777056	0.30825	0.07129
	0.3085	0.83665	0.3085	0.231838	0.3085	0.14657	0.3085	0.111048	0.3085	0.0778417	0.3085	0.07179
	0.30875	0.83618	0.30875	0.232727	0.30875	0.14691	0.30875	0.110791	0.30875	0.0778154	0.30875	0.07227
	0.309	0.8357	0.309	0.233654	0.309	0.14711	0.309	0.110557	0.309	0.0776605	0.309	0.07275
	0.30925	0.83519	0.30925	0.234434	0.30925	0.14724	0.30925	0.11038	0.30925	0.0774306	0.30925	0.07318
	0.3095	0.83465	0.3095	0.235	0.3095	0.14734	0.3095	0.11013	0.3095	0.0772625	0.3095	0.0735
	0.30975	0.83417	0.30975	0.235273	0.30975	0.1472	0.30975	0.109815	0.30975	0.0772992	0.30975	0.07373
	0.31	0.83367	0.31	0.235139	0.31	0.14663	0.31	0.109498	0.31	0.0775154	0.31	0.07389
	0.31025	0.8332	0.31025	0.23465	0.31025	0.14606	0.31025	0.109091	0.31025	0.0777413	0.31025	0.07401
	0.3105	0.83285	0.3105	0.234018	0.3105	0.14599	0.3105	0.108624	0.3105	0.0778212	0.3105	0.07413
	0.31075	0.83252	0.31075	0.233522	0.31075	0.1464	0.31075	0.108257	0.31075	0.077787	0.31075	0.07431
	0.311	0.83208	0.311	0.233253	0.311	0.14702	0.311	0.108108	0.311	0.077727	0.311	0.07456
	0.31125	0.83147	0.31125	0.233129	0.31125	0.14764	0.31125	0.108158	0.31125	0.077692	0.31125	0.07483
	0.3115	0.83077	0.3115	0.233064	0.3115	0.14812	0.3115	0.108254	0.3115	0.0776713	0.3115	0.07512
	0.31175	0.83006	0.31175	0.233061	0.31175	0.1484	0.31175	0.10836	0.31175	0.0776484	0.31175	0.07542
	0.312	0.82937	0.312	0.233033	0.312	0.14855	0.312	0.108568	0.312	0.07766	0.312	0.07574
	0.31225	0.8287	0.31225	0.23282	0.31225	0.14868	0.31225	0.108794	0.31225	0.0777933	0.31225	0.07607
	0.3125	0.82815	0.3125	0.232323	0.3125	0.14884	0.3125	0.108874	0.3125	0.0780778	0.3125	0.0764
	0.31275	0.82767	0.31275	0.231668	0.31275	0.14899	0.31275	0.108712	0.31275	0.0784131	0.31275	0.07668
	0.313	0.82729	0.313	0.231235	0.313	0.14898	0.313	0.108437	0.313	0.078592	0.313	0.07691
	0.31325	0.82704	0.31325	0.231177	0.31325	0.14869	0.31325	0.108152	0.31325	0.0785066	0.31325	0.07702
	0.3135	0.82697	0.3135	0.231508	0.3135	0.14827	0.3135	0.107834	0.3135	0.0782505	0.3135	0.07697
	0.31375	0.82709	0.31375	0.232084	0.31375	0.14809	0.31375	0.107465	0.31375	0.0779733	0.31375	0.07675
	0.314	0.82739	0.314	0.232844	0.314	0.14808	0.314	0.107015	0.314	0.0777928	0.314	0.07645
	0.31425	0.82777	0.31425	0.233569	0.31425	0.14802	0.31425	0.106553	0.31425	0.0776879	0.31425	0.07613
	0.3145	0.8281	0.3145	0.233753	0.3145	0.14789	0.3145	0.106111	0.3145	0.0776451	0.3145	0.07583
	0.31475	0.82827	0.31475	0.233237	0.31475	0.14766	0.31475	0.105633	0.31475	0.0776245	0.31475	0.07553
	0.315	0.82819	0.315	0.232476	0.315	0.14726	0.315	0.105095	0.315	0.0776161	0.315	0.07517
	0.31525	0.82799	0.31525	0.231834	0.31525	0.14694	0.31525	0.104492	0.31525	0.077616	0.31525	0.07476
	0.3155	0.82775	0.3155	0.231424	0.3155	0.14691	0.3155	0.104175	0.3155	0.077646	0.3155	0.07432
	0.31575	0.82754	0.31575	0.231224	0.31575	0.14687	0.31575	0.104443	0.31575	0.0777481	0.31575	0.07387
	0.316	0.8274	0.316	0.231234	0.316	0.14674	0.316	0.105077	0.316	0.0779019	0.316	0.07347
	0.31625	0.82731	0.31625	0.231539	0.31625	0.14658	0.31625	0.105648	0.31625	0.0780194	0.31625	0.07311
	0.3165	0.82725	0.3165	0.231822	0.3165	0.14649	0.3165	0.10594	0.3165	0.0780654	0.3165	0.0728
	0.31675	0.82722	0.31675	0.231932	0.31675	0.14632	0.31675	0.106047	0.31675	0.0780383	0.31675	0.07255
	0.317	0.8272	0.317	0.231973	0.317	0.14594	0.317	0.106074	0.317	0.0779718	0.317	0.07237
	0.31725	0.82714	0.31725	0.232118	0.31725	0.14548	0.31725	0.106038	0.31725	0.0778883	0.31725	0.0722
	0.3175	0.82704	0.3175	0.232312	0.3175	0.14507	0.3175	0.105926	0.3175	0.0777877	0.3175	0.07202
	0.31775	0.82688	0.31775	0.232345	0.31775	0.14472	0.31775	0.105797	0.31775	0.0776883	0.31775	0.07176
	0.318	0.82664	0.318	0.232365	0.318	0.14442	0.318	0.105734	0.318	0.0776583	0.318	0.07144
	0.31825	0.8264	0.31825	0.232113	0.31825	0.14429	0.31825	0.105804	0.31825	0.0777812	0.31825	0.07115
	0.3185	0.8262	0.3185	0.231489	0.3185	0.1444	0.3185	0.105898	0.3185	0.0780145	0.3185	0.07099
	0.31875	0.8261	0.31875	0.230675	0.31875	0.14457	0.31875	0.105862	0.31875	0.0782464	0.31875	0.07095
	0.319	0.82607	0.319	0.230033	0.319	0.14443	0.319	0.10556	0.319	0.0784289	0.319	0.07099
	0.31925	0.82611	0.31925	0.229716	0.31925	0.14397	0.31925	0.105029	0.31925	0.0785663	0.31925	0.07101
	0.3195	0.82612	0.3195	0.229666	0.3195	0.14354	0.3195	0.104565	0.3195	0.0786138	0.3195	0.07096
	0.31975	0.8261	0.31975	0.229755	0.31975	0.14357	0.31975	0.104577	0.31975	0.0785187	0.31975	0.07087
	0.32	0.82609	0.32	0.229966	0.32	0.14399	0.32	0.104963	0.32	0.0783907	0.32	0.07079
	0.32025	0.8262	0.32025	0.230397	0.32025	0.1443	0.32025	0.105291	0.32025	0.0784042	0.32025	0.0707
	0.3205	0.82644	0.3205	0.231088	0.3205	0.14403	0.3205	0.105313	0.3205	0.0785505	0.3205	0.07054
	0.32075	0.8268	0.32075	0.231867	0.32075	0.14342	0.32075	0.10513	0.32075	0.0787134	0.32075	0.07032
	0.321	0.82722	0.321	0.232468	0.321	0.14314	0.321	0.104917	0.321	0.078836	0.321	0.0701
	0.32125	0.8277	0.32125	0.232879	0.32125	0.14323	0.32125	0.10468	0.32125	0.0789237	0.32125	0.06992
	0.3215	0.82824	0.3215	0.233159	0.3215	0.14315	0.3215	0.104359	0.3215	0.0789769	0.3215	0.06977
	0.32175	0.82874	0.32175	0.233376	0.32175	0.14286	0.32175	0.103924	0.32175	0.0789809	0.32175	0.06958
	0.322	0.82913	0.322	0.233575	0.322	0.14267	0.322	0.103599	0.322	0.0789867	0.322	0.06935
	0.32225	0.82937	0.32225	0.233739	0.32225	0.14263	0.32225	0.103701	0.32225	0.0790219	0.32225	0.06913
	0.3225	0.82933	0.3225	0.233865	0.3225	0.14242	0.3225	0.1042	0.3225	0.0790571	0.3225	0.06894
	0.32275	0.82907	0.32275	0.233963	0.32275	0.14198	0.32275	0.104798	0.32275	0.079018	0.32275	0.06884
	0.323	0.82851	0.323	0.234085	0.323	0.1415	0.323	0.10518	0.323	0.0788845	0.323	0.06879
	0.32325	0.82787	0.32325	0.23418	0.32325	0.14131	0.32325	0.105316	0.32325	0.0786505	0.32325	0.06878
	0.3235	0.82725	0.3235	0.23418	0.3235	0.14147	0.3235	0.105412	0.3235	0.0783873	0.3235	0.06881
	0.32375	0.82685	0.32375	0.234001	0.32375	0.14191	0.32375	0.105648	0.32375	0.078142	0.32375	0.06885
	0.324	0.82665	0.324	0.233634	0.324	0.14248	0.324	0.10585	0.324	0.0779517	0.324	0.0689
	0.32425	0.82661	0.32425	0.23324	0.32425	0.143	0.32425	0.105858	0.32425	0.0778082	0.32425	0.06889
	0.3245	0.82675	0.3245	0.232956	0.3245	0.14342	0.3245	0.105767	0.3245	0.0776896	0.3245	0.06879
	0.32475	0.82695	0.32475	0.232911	0.32475	0.14382	0.32475	0.10553	0.32475	0.0775472	0.32475	0.06863
	0.325	0.82707	0.325	0.233154	0.325	0.14425	0.325	0.104982	0.325	0.0773617	0.325	0.06842
	0.32525	0.82706	0.32525	0.233664	0.32525	0.14458	0.32525	0.104208	0.32525	0.0771531	0.32525	0.06817
	0.3255	0.82687	0.3255	0.234287	0.3255	0.14473	0.3255	0.103486	0.3255	0.0769635	0.3255	0.06792
	0.32575	0.82655	0.32575	0.234897	0.32575	0.14472	0.32575	0.102921	0.32575	0.0768677	0.32575	0.06772
	0.326	0.82613	0.326	0.235398	0.326	0.14466	0.326	0.102421	0.326	0.0769187	0.326	0.06758
	0.32625	0.82572	0.32625	0.235868	0.32625	0.1446	0.32625	0.102037	0.32625	0.0770688	0.32625	0.06748
	0.3265	0.82544	0.3265	0.236391	0.3265	0.1446	0.3265	0.101901	0.3265	0.0772232	0.3265	0.06743
	0.32675	0.82537	0.32675	0.236867	0.32675	0.14481	0.32675	0.102065	0.32675	0.0773289	0.32675	0.06749
	0.327	0.82542	0.327	0.236989	0.327	0.14522	0.327	0.102403	0.327	0.0773746	0.327	0.0676
	0.32725	0.82564	0.32725	0.236658	0.32725	0.14569	0.32725	0.102823	0.32725	0.0773766	0.32725	0.06776
	0.3275	0.82592	0.3275	0.236047	0.3275	0.14609	0.3275	0.103272	0.3275	0.0773861	0.3275	0.06797
	0.32775	0.82622	0.32775	0.235367	0.32775	0.14635	0.32775	0.103634	0.32775	0.0774304	0.32775	0.06819
	0.328	0.8265	0.328	0.234686	0.328	0.14646	0.328	0.103876	0.328	0.0775012	0.328	0.06837
	0.32825	0.82671	0.32825	0.233956	0.32825	0.14649	0.32825	0.10407	0.32825	0.0775949	0.32825	0.06847
	0.3285	0.82677	0.3285	0.233229	0.3285	0.14648	0.3285	0.104302	0.3285	0.0777086	0.3285	0.06851
	0.32875	0.82664	0.32875	0.232573	0.32875	0.14642	0.32875	0.104465	0.32875	0.077856	0.32875	0.06855
	0.329	0.82649	0.329	0.232091	0.329	0.14635	0.329	0.104514	0.329	0.0780512	0.329	0.06861
	0.32925	0.82637	0.32925	0.23177	0.32925	0.14626	0.32925	0.104416	0.32925	0.0782836	0.32925	0.06868
	0.3295	0.82632	0.3295	0.231641	0.3295	0.14613	0.3295	0.104169	0.3295	0.0785062	0.3295	0.06876
	0.32975	0.82635	0.32975	0.231652	0.32975	0.14589	0.32975	0.103906	0.32975	0.0786636	0.32975	0.06883
	0.33	0.82642	0.33	0.231746	0.33	0.14546	0.33	0.103853	0.33	0.0787306	0.33	0.06892
	0.33025	0.82662	0.33025	0.231944	0.33025	0.14491	0.33025	0.104111	0.33025	0.0787068	0.33025	0.06905
	0.3305	0.82686	0.3305	0.232272	0.3305	0.14447	0.3305	0.104569	0.3305	0.0786372	0.3305	0.06923
	0.33075	0.8272	0.33075	0.232574	0.33075	0.14431	0.33075	0.105039	0.33075	0.0785351	0.33075	0.06945
	0.331	0.82766	0.331	0.232571	0.331	0.1443	0.331	0.105578	0.331	0.0783926	0.331	0.06968
	0.33125	0.82823	0.33125	0.232145	0.33125	0.14424	0.33125	0.106285	0.33125	0.0782493	0.33125	0.06988
	0.3315	0.82892	0.3315	0.231462	0.3315	0.14397	0.3315	0.107108	0.3315	0.0781573	0.3315	0.07
	0.33175	0.82965	0.33175	0.230691	0.33175	0.14346	0.33175	0.107776	0.33175	0.0781136	0.33175	0.07002
	0.332	0.83035	0.332	0.230116	0.332	0.14289	0.332	0.108193	0.332	0.078074	0.332	0.07001
	0.33225	0.83102	0.33225	0.229807	0.33225	0.14246	0.33225	0.108474	0.33225	0.0780035	0.33225	0.06998
	0.3325	0.83172	0.3325	0.229742	0.3325	0.14239	0.3325	0.108783	0.3325	0.0779191	0.3325	0.06994
	0.33275	0.83255	0.33275	0.229885	0.33275	0.14264	0.33275	0.109312	0.33275	0.0778674	0.33275	0.06992
	0.333	0.83346	0.333	0.230181	0.333	0.14306	0.333	0.110048	0.333	0.0778395	0.333	0.06992
	0.33325	0.83437	0.33325	0.230585	0.33325	0.14347	0.33325	0.110862	0.33325	0.0777875	0.33325	0.06995
	0.3335	0.8353	0.3335	0.230991	0.3335	0.14382	0.3335	0.111602	0.3335	0.0776691	0.3335	0.07
	0.33375	0.83635	0.33375	0.23125	0.33375	0.14417	0.33375	0.11226	0.33375	0.0775112	0.33375	0.07004
	0.334	0.83733	0.334	0.231386	0.334	0.14442	0.334	0.112771	0.334	0.0773416	0.334	0.0701
	0.33425	0.83817	0.33425	0.23153	0.33425	0.14434	0.33425	0.113061	0.33425	0.0772084	0.33425	0.07016
	0.3345	0.83891	0.3345	0.23183	0.3345	0.14394	0.3345	0.11319	0.3345	0.077115	0.3345	0.07022
	0.33475	0.83954	0.33475	0.2323	0.33475	0.14341	0.33475	0.113327	0.33475	0.0770095	0.33475	0.07024
	0.335	0.84016	0.335	0.232828	0.335	0.14302	0.335	0.113694	0.335	0.0768771	0.335	0.07023
	0.33525	0.84072	0.33525	0.23327	0.33525	0.14294	0.33525	0.114203	0.33525	0.0767146	0.33525	0.07024
	0.3355	0.84106	0.3355	0.233569	0.3355	0.14306	0.3355	0.11458	0.3355	0.076564	0.3355	0.07027
	0.33575	0.84121	0.33575	0.23375	0.33575	0.14343	0.33575	0.114645	0.33575	0.0765296	0.33575	0.07033
	0.336	0.84117	0.336	0.233899	0.336	0.14403	0.336	0.114471	0.336	0.0766606	0.336	0.07042
	0.33625	0.841	0.33625	0.234057	0.33625	0.14461	0.33625	0.11428	0.33625	0.0769153	0.33625	0.07053
	0.3365	0.8407	0.3365	0.234231	0.3365	0.14492	0.3365	0.114188	0.3365	0.0772152	0.3365	0.07065
	0.33675	0.84028	0.33675	0.234407	0.33675	0.14492	0.33675	0.114151	0.33675	0.0774666	0.33675	0.07077
	0.337	0.8397	0.337	0.234453	0.337	0.14483	0.337	0.114098	0.337	0.0776173	0.337	0.0709
	0.33725	0.83901	0.33725	0.234188	0.33725	0.14482	0.33725	0.114062	0.33725	0.0776632	0.33725	0.07106
	0.3375	0.8382	0.3375	0.233522	0.3375	0.14487	0.3375	0.114059	0.3375	0.0776277	0.3375	0.07126
	0.33775	0.83728	0.33775	0.232579	0.33775	0.14497	0.33775	0.113934	0.33775	0.077522	0.33775	0.0715
	0.338	0.83628	0.338	0.231644	0.338	0.14521	0.338	0.113549	0.338	0.0773129	0.338	0.07174
	0.33825	0.83538	0.33825	0.231026	0.33825	0.14553	0.33825	0.112923	0.33825	0.0769883	0.33825	0.07194
	0.3385	0.83463	0.3385	0.230888	0.3385	0.14568	0.3385	0.112285	0.3385	0.0765689	0.3385	0.07204
	0.33875	0.834	0.33875	0.231233	0.33875	0.14564	0.33875	0.111836	0.33875	0.076122	0.33875	0.07208
	0.339	0.83336	0.339	0.231984	0.339	0.14565	0.339	0.111663	0.339	0.0757155	0.339	0.07208
	0.33925	0.83269	0.33925	0.233101	0.33925	0.1459	0.33925	0.111815	0.33925	0.0754287	0.33925	0.07211
	0.3395	0.83199	0.3395	0.234125	0.3395	0.14636	0.3395	0.112165	0.3395	0.0753156	0.3395	0.07219
	0.33975	0.83131	0.33975	0.234751	0.33975	0.1469	0.33975	0.112446	0.33975	0.0753991	0.33975	0.07229
	0.34	0.83071	0.34	0.234941	0.34	0.14734	0.34	0.112517	0.34	0.07565	0.34	0.07235
	0.34025	0.83025	0.34025	0.234894	0.34025	0.14758	0.34025	0.112423	0.34025	0.0759823	0.34025	0.07237
	0.3405	0.83	0.3405	0.234922	0.3405	0.14766	0.3405	0.112305	0.3405	0.076281	0.3405	0.07243
	0.34075	0.83001	0.34075	0.235226	0.34075	0.14759	0.34075	0.11217	0.34075	0.0764933	0.34075	0.07253
	0.341	0.83025	0.341	0.235665	0.341	0.14748	0.341	0.111834	0.341	0.0766076	0.341	0.07266
	0.34125	0.83076	0.34125	0.235729	0.34125	0.14739	0.34125	0.111219	0.34125	0.0766167	0.34125	0.07282
	0.3415	0.83141	0.3415	0.235159	0.3415	0.14732	0.3415	0.110554	0.3415	0.0765075	0.3415	0.07297
	0.34175	0.83212	0.34175	0.234015	0.34175	0.14722	0.34175	0.110041	0.34175	0.0763349	0.34175	0.07312
	0.342	0.83278	0.342	0.232786	0.342	0.14705	0.342	0.109571	0.342	0.0761567	0.342	0.07325
	0.34225	0.8334	0.34225	0.231891	0.34225	0.14674	0.34225	0.108942	0.34225	0.076032	0.34225	0.07334
	0.3425	0.83395	0.3425	0.231455	0.3425	0.14637	0.3425	0.108141	0.3425	0.0760039	0.3425	0.07339
	0.34275	0.83448	0.34275	0.231448	0.34275	0.14598	0.34275	0.107415	0.34275	0.0760557	0.34275	0.07342
	0.343	0.835	0.343	0.231755	0.343	0.14559	0.343	0.107014	0.343	0.0761158	0.343	0.07347
	0.34325	0.83548	0.34325	0.232127	0.34325	0.14523	0.34325	0.107028	0.34325	0.076139	0.34325	0.07356
	0.3435	0.83589	0.3435	0.232409	0.3435	0.14497	0.3435	0.107353	0.3435	0.076129	0.3435	0.07369
	0.34375	0.83618	0.34375	0.232624	0.34375	0.14486	0.34375	0.10769	0.34375	0.0761353	0.34375	0.07386
	0.344	0.83634	0.344	0.232764	0.344	0.14484	0.344	0.107814	0.344	0.07616	0.344	0.07406
	0.34425	0.83633	0.34425	0.23282	0.34425	0.14485	0.34425	0.107721	0.34425	0.0762126	0.34425	0.07424
	0.3445	0.8362	0.3445	0.232656	0.3445	0.14495	0.3445	0.107511	0.3445	0.0763068	0.3445	0.0744
	0.34475	0.83604	0.34475	0.232362	0.34475	0.14516	0.34475	0.107328	0.34475	0.0764287	0.34475	0.07453
	0.345	0.83592	0.345	0.232177	0.345	0.14548	0.345	0.107186	0.345	0.0765679	0.345	0.07465
	0.34525	0.83583	0.34525	0.232288	0.34525	0.1459	0.34525	0.10702	0.34525	0.0766836	0.34525	0.07474
	0.3455	0.83575	0.3455	0.232632	0.3455	0.14638	0.3455	0.106833	0.3455	0.0767554	0.3455	0.07476
	0.34575	0.83561	0.34575	0.232844	0.34575	0.1468	0.34575	0.106739	0.34575	0.0767711	0.34575	0.07474
	0.346	0.83536	0.346	0.232785	0.346	0.14703	0.346	0.106621	0.346	0.0767345	0.346	0.07467
	0.34625	0.83496	0.34625	0.232446	0.34625	0.14708	0.34625	0.106248	0.34625	0.0766538	0.34625	0.07456
	0.3465	0.83443	0.3465	0.231893	0.3465	0.14718	0.3465	0.105752	0.3465	0.0765461	0.3465	0.07439
	0.34675	0.83373	0.34675	0.231449	0.34675	0.14756	0.34675	0.105483	0.34675	0.0764237	0.34675	0.0742
	0.347	0.83287	0.347	0.231481	0.347	0.14813	0.347	0.10561	0.347	0.0763298	0.347	0.07397
	0.34725	0.83197	0.34725	0.232177	0.34725	0.14849	0.34725	0.105966	0.34725	0.0762831	0.34725	0.07372
	0.3475	0.83102	0.3475	0.233333	0.3475	0.1484	0.3475	0.106219	0.3475	0.0762812	0.3475	0.07347
	0.34775	0.83009	0.34775	0.234588	0.34775	0.14783	0.34775	0.106133	0.34775	0.0762856	0.34775	0.07324
	0.348	0.82915	0.348	0.235831	0.348	0.1469	0.348	0.105753	0.348	0.0762464	0.348	0.07302
	0.34825	0.82825	0.34825	0.23703	0.34825	0.14585	0.34825	0.105138	0.34825	0.0761946	0.34825	0.07282
	0.3485	0.8273	0.3485	0.237785	0.3485	0.14493	0.3485	0.104444	0.3485	0.0761834	0.3485	0.07261
	0.34875	0.82638	0.34875	0.237619	0.34875	0.14432	0.34875	0.103852	0.34875	0.07621	0.34875	0.07239
	0.349	0.82555	0.349	0.236885	0.349	0.14401	0.349	0.103509	0.349	0.0762296	0.349	0.07219
	0.34925	0.82485	0.34925	0.236189	0.34925	0.14393	0.34925	0.103434	0.34925	0.0761856	0.34925	0.072
	0.3495	0.82432	0.3495	0.235833	0.3495	0.1439	0.3495	0.103603	0.3495	0.0760945	0.3495	0.07182
	0.34975	0.82394	0.34975	0.235727	0.34975	0.14381	0.34975	0.103867	0.34975	0.0760086	0.34975	0.07165
	0.35	0.82375	0.35	0.235713	0.35	0.14362	0.35	0.104021	0.35	0.0759903	0.35	0.0715
	0.35025	0.82378	0.35025	0.235818	0.35025	0.14338	0.35025	0.10399	0.35025	0.0760469	0.35025	0.07139
	0.3505	0.824	0.3505	0.236157	0.3505	0.14321	0.3505	0.103837	0.3505	0.0761675	0.3505	0.07134
	0.35075	0.8244	0.35075	0.236509	0.35075	0.14321	0.35075	0.103741	0.35075	0.0763169	0.35075	0.07135
	0.351	0.82488	0.351	0.236655	0.351	0.14335	0.351	0.103897	0.351	0.0765131	0.351	0.0714
	0.35125	0.82532	0.35125	0.236471	0.35125	0.14353	0.35125	0.104397	0.35125	0.0767808	0.35125	0.07143
	0.3515	0.82575	0.3515	0.235987	0.3515	0.14351	0.3515	0.105061	0.3515	0.0770847	0.3515	0.07145
	0.35175	0.82614	0.35175	0.235172	0.35175	0.14317	0.35175	0.105528	0.35175	0.0773521	0.35175	0.07145
	0.352	0.82656	0.352	0.234027	0.352	0.1427	0.352	0.105725	0.352	0.0775332	0.352	0.07148
	0.35225	0.82697	0.35225	0.232862	0.35225	0.14241	0.35225	0.105749	0.35225	0.0776427	0.35225	0.07157
	0.3525	0.82737	0.3525	0.232183	0.3525	0.14243	0.3525	0.105531	0.3525	0.0777419	0.3525	0.07173
	0.35275	0.82776	0.35275	0.232131	0.35275	0.14274	0.35275	0.105122	0.35275	0.0778712	0.35275	0.07197
	0.353	0.82812	0.353	0.232311	0.353	0.14315	0.353	0.104614	0.353	0.0780215	0.353	0.07224
	0.35325	0.82842	0.35325	0.23237	0.35325	0.14355	0.35325	0.104002	0.35325	0.0781581	0.35325	0.07252
	0.3535	0.82863	0.3535	0.232261	0.3535	0.14391	0.3535	0.103414	0.3535	0.0782587	0.3535	0.07281
	0.35375	0.82866	0.35375	0.232063	0.35375	0.14418	0.35375	0.102907	0.35375	0.0783162	0.35375	0.0731
	0.354	0.82858	0.354	0.231804	0.354	0.1444	0.354	0.102415	0.354	0.0782943	0.354	0.07341
	0.35425	0.82849	0.35425	0.231595	0.35425	0.14469	0.35425	0.101994	0.35425	0.0781503	0.35425	0.07375
	0.3545	0.82837	0.3545	0.231602	0.3545	0.14504	0.3545	0.101764	0.3545	0.0778816	0.3545	0.07412
	0.35475	0.82816	0.35475	0.231988	0.35475	0.14527	0.35475	0.101642	0.35475	0.0775168	0.35475	0.07451
	0.355	0.82775	0.355	0.232662	0.355	0.14529	0.355	0.101625	0.355	0.0771269	0.355	0.07493
	0.35525	0.82713	0.35525	0.233363	0.35525	0.14519	0.35525	0.102028	0.35525	0.0767937	0.35525	0.07538
	0.3555	0.82649	0.3555	0.23384	0.3555	0.14493	0.3555	0.102732	0.3555	0.0765648	0.3555	0.07582
	0.35575	0.82603	0.35575	0.233967	0.35575	0.14455	0.35575	0.103376	0.35575	0.0764584	0.35575	0.07622
	0.356	0.82592	0.356	0.233829	0.356	0.14429	0.356	0.103858	0.356	0.0764511	0.356	0.07655
	0.35625	0.82605	0.35625	0.233426	0.35625	0.14433	0.35625	0.104302	0.35625	0.0765415	0.35625	0.07679
	0.3565	0.82629	0.3565	0.23274	0.3565	0.14456	0.3565	0.104769	0.3565	0.0767181	0.3565	0.07696
	0.35675	0.82652	0.35675	0.231834	0.35675	0.14468	0.35675	0.105136	0.35675	0.0769508	0.35675	0.07708
	0.357	0.82657	0.357	0.230981	0.357	0.14459	0.357	0.105195	0.357	0.0772198	0.357	0.07716
	0.35725	0.82639	0.35725	0.230233	0.35725	0.14434	0.35725	0.104824	0.35725	0.0775192	0.35725	0.0772
	0.3575	0.82597	0.3575	0.229783	0.3575	0.14401	0.3575	0.104175	0.3575	0.0778484	0.3575	0.07718
	0.35775	0.82545	0.35775	0.229506	0.35775	0.14374	0.35775	0.103568	0.35775	0.0782094	0.35775	0.07708
	0.358	0.82515	0.358	0.229282	0.358	0.14374	0.358	0.103144	0.358	0.0785609	0.358	0.07689
	0.35825	0.825	0.35825	0.229118	0.35825	0.14408	0.35825	0.102927	0.35825	0.0788094	0.35825	0.07662
	0.3585	0.82512	0.3585	0.22914	0.3585	0.14459	0.3585	0.102701	0.3585	0.0788859	0.3585	0.07633
	0.35875	0.82548	0.35875	0.229234	0.35875	0.14493	0.35875	0.102277	0.35875	0.078781	0.35875	0.07602
	0.359	0.826	0.359	0.229156	0.359	0.14482	0.359	0.101868	0.359	0.0785643	0.359	0.0757
	0.35925	0.82662	0.35925	0.228953	0.35925	0.14443	0.35925	0.101756	0.35925	0.0783371	0.35925	0.07538
	0.3595	0.82725	0.3595	0.22872	0.3595	0.14413	0.3595	0.101786	0.3595	0.0782057	0.3595	0.07513
	0.35975	0.82785	0.35975	0.228705	0.35975	0.14425	0.35975	0.101711	0.35975	0.0781976	0.35975	0.07494
	0.36	0.82832	0.36	0.229036	0.36	0.14462	0.36	0.101643	0.36	0.0782897	0.36	0.07478
	0.36025	0.82855	0.36025	0.229634	0.36025	0.14484	0.36025	0.101683	0.36025	0.0784424	0.36025	0.07459
	0.3605	0.8287	0.3605	0.230238	0.3605	0.1448	0.3605	0.101761	0.3605	0.0786647	0.3605	0.07436
	0.36075	0.82892	0.36075	0.230618	0.36075	0.14458	0.36075	0.1018	0.36075	0.0789234	0.36075	0.07415
	0.361	0.82933	0.361	0.230756	0.361	0.14444	0.361	0.10174	0.361	0.0791777	0.361	0.07399
	0.36125	0.8299	0.36125	0.230669	0.36125	0.14452	0.36125	0.101647	0.36125	0.0793997	0.36125	0.07393
	0.3615	0.83053	0.3615	0.230386	0.3615	0.14477	0.3615	0.101741	0.3615	0.0795807	0.3615	0.07397
	0.36175	0.83121	0.36175	0.229959	0.36175	0.14512	0.36175	0.102114	0.36175	0.0797404	0.36175	0.0741
	0.362	0.83184	0.362	0.229479	0.362	0.14541	0.362	0.1026	0.362	0.0799265	0.362	0.07429
	0.36225	0.83247	0.36225	0.228956	0.36225	0.14549	0.36225	0.103096	0.36225	0.0801447	0.36225	0.07455
	0.3625	0.83313	0.3625	0.228323	0.3625	0.14538	0.3625	0.103593	0.3625	0.0803622	0.3625	0.07483
	0.36275	0.83385	0.36275	0.227704	0.36275	0.14524	0.36275	0.104116	0.36275	0.0805175	0.36275	0.07511
	0.363	0.83459	0.363	0.227183	0.363	0.14527	0.363	0.104718	0.363	0.0805745	0.363	0.07538
	0.36325	0.83532	0.36325	0.226791	0.36325	0.14548	0.36325	0.105229	0.36325	0.0805424	0.36325	0.07566
	0.3635	0.83605	0.3635	0.226688	0.3635	0.1457	0.3635	0.105438	0.3635	0.0804689	0.3635	0.07597
	0.36375	0.83671	0.36375	0.226883	0.36375	0.14572	0.36375	0.105365	0.36375	0.0803692	0.36375	0.07632
	0.364	0.83732	0.364	0.227162	0.364	0.14553	0.364	0.105193	0.364	0.080265	0.364	0.07668
	0.36425	0.83781	0.36425	0.227188	0.36425	0.14518	0.36425	0.105067	0.36425	0.0801763	0.36425	0.07701
	0.3645	0.83814	0.3645	0.226929	0.3645	0.14466	0.3645	0.104927	0.3645	0.0800902	0.3645	0.07733
	0.36475	0.83831	0.36475	0.226645	0.36475	0.14415	0.36475	0.104744	0.36475	0.0800125	0.36475	0.07762
	0.365	0.83842	0.365	0.226532	0.365	0.14387	0.365	0.104676	0.365	0.0799677	0.365	0.07792
	0.36525	0.83849	0.36525	0.226643	0.36525	0.14397	0.36525	0.104864	0.36525	0.0799954	0.36525	0.0783
	0.3655	0.83844	0.3655	0.226664	0.3655	0.14425	0.3655	0.105215	0.3655	0.0800917	0.3655	0.07871
	0.36575	0.83827	0.36575	0.226396	0.36575	0.14438	0.36575	0.10554	0.36575	0.0802511	0.36575	0.079
	0.366	0.83802	0.366	0.225816	0.366	0.14431	0.366	0.105583	0.366	0.0804716	0.366	0.0791
	0.36625	0.83779	0.36625	0.225134	0.36625	0.14422	0.36625	0.105365	0.36625	0.0807373	0.36625	0.07902
	0.3665	0.83762	0.3665	0.224742	0.3665	0.14421	0.3665	0.105244	0.3665	0.0810006	0.3665	0.07881
	0.36675	0.83765	0.36675	0.224783	0.36675	0.14437	0.36675	0.10554	0.36675	0.0811663	0.36675	0.07847
	0.367	0.8377	0.367	0.225219	0.367	0.14477	0.367	0.106186	0.367	0.0812076	0.367	0.07801
	0.36725	0.83762	0.36725	0.22582	0.36725	0.14524	0.36725	0.10672	0.36725	0.0811689	0.36725	0.07742
	0.3675	0.83733	0.3675	0.226295	0.3675	0.14557	0.3675	0.10679	0.3675	0.0811251	0.3675	0.07676
	0.36775	0.83688	0.36775	0.226373	0.36775	0.14566	0.36775	0.106572	0.36775	0.0811433	0.36775	0.07605
	0.368	0.83635	0.368	0.2261	0.368	0.1456	0.368	0.106266	0.368	0.0812471	0.368	0.07533
	0.36825	0.83571	0.36825	0.225791	0.36825	0.14553	0.36825	0.105903	0.36825	0.0814392	0.36825	0.07463
	0.3685	0.83494	0.3685	0.225886	0.3685	0.1454	0.3685	0.105445	0.3685	0.0816823	0.3685	0.07394
	0.36875	0.83402	0.36875	0.226546	0.36875	0.14501	0.36875	0.104995	0.36875	0.0819325	0.36875	0.07326
	0.369	0.83319	0.369	0.22774	0.369	0.14419	0.369	0.104807	0.369	0.0821822	0.369	0.07259
	0.36925	0.83245	0.36925	0.229175	0.36925	0.14299	0.36925	0.104996	0.36925	0.0824599	0.36925	0.07194
	0.3695	0.83185	0.3695	0.230612	0.3695	0.1417	0.3695	0.10539	0.3695	0.0828038	0.3695	0.07137
	0.36975	0.83145	0.36975	0.23183	0.36975	0.14059	0.36975	0.105842	0.36975	0.083246	0.36975	0.07091
	0.37	0.83112	0.37	0.232627	0.37	0.13982	0.37	0.106301	0.37	0.0837861	0.37	0.07054
	0.37025	0.83091	0.37025	0.232907	0.37025	0.13952	0.37025	0.106653	0.37025	0.0843659	0.37025	0.07023
	0.3705	0.83076	0.3705	0.232671	0.3705	0.13955	0.3705	0.106788	0.3705	0.0849056	0.3705	0.06993
	0.37075	0.83066	0.37075	0.231982	0.37075	0.13952	0.37075	0.106731	0.37075	0.0853783	0.37075	0.06966
	0.371	0.83062	0.371	0.231009	0.371	0.1393	0.371	0.106677	0.371	0.0857835	0.371	0.06943
	0.37125	0.83064	0.37125	0.229928	0.37125	0.13897	0.37125	0.106685	0.37125	0.0861272	0.37125	0.06926
	0.3715	0.83073	0.3715	0.228872	0.3715	0.13856	0.3715	0.106767	0.3715	0.0864012	0.3715	0.06918
	0.37175	0.83085	0.37175	0.228042	0.37175	0.13795	0.37175	0.10698	0.37175	0.086579	0.37175	0.06914
	0.372	0.83098	0.372	0.22769	0.372	0.13706	0.372	0.107373	0.372	0.0866168	0.372	0.06914
	0.37225	0.83121	0.37225	0.227726	0.37225	0.13604	0.37225	0.107901	0.37225	0.0865109	0.37225	0.06914
	0.3725	0.8317	0.3725	0.227952	0.3725	0.13515	0.3725	0.108357	0.3725	0.0862965	0.3725	0.0692
	0.37275	0.83237	0.37275	0.227925	0.37275	0.13461	0.37275	0.108576	0.37275	0.0860594	0.37275	0.06935
	0.373	0.83317	0.373	0.227529	0.373	0.13435	0.373	0.108665	0.373	0.0859149	0.373	0.06965
	0.37325	0.83398	0.37325	0.227032	0.37325	0.13403	0.37325	0.108734	0.37325	0.0859159	0.37325	0.07007
	0.3735	0.83477	0.3735	0.226792	0.3735	0.13366	0.3735	0.10882	0.3735	0.0860343	0.3735	0.07053
	0.37375	0.8355	0.37375	0.226885	0.37375	0.13357	0.37375	0.108914	0.37375	0.0862207	0.37375	0.07092
	0.374	0.83617	0.374	0.227271	0.374	0.13399	0.374	0.109025	0.374	0.0864453	0.374	0.07118
	0.37425	0.83677	0.37425	0.227876	0.37425	0.13472	0.37425	0.10911	0.37425	0.086669	0.37425	0.07129
	0.3745	0.83735	0.3745	0.228519	0.3745	0.13558	0.3745	0.109151	0.3745	0.0868429	0.3745	0.07124
	0.37475	0.8379	0.37475	0.228865	0.37475	0.1364	0.37475	0.109284	0.37475	0.0869392	0.37475	0.07107
	0.375	0.83853	0.375	0.228756	0.375	0.13709	0.375	0.109524	0.375	0.0869126	0.375	0.07081
	0.37525	0.83927	0.37525	0.228369	0.37525	0.13763	0.37525	0.109842	0.37525	0.0867208	0.37525	0.07051
	0.3755	0.84008	0.3755	0.227995	0.3755	0.13814	0.3755	0.110258	0.3755	0.0864353	0.3755	0.07022
	0.37575	0.84075	0.37575	0.2279	0.37575	0.13881	0.37575	0.110702	0.37575	0.0861742	0.37575	0.06997
	0.376	0.84122	0.376	0.228213	0.376	0.13958	0.376	0.110943	0.376	0.0859959	0.376	0.06968
	0.37625	0.84154	0.37625	0.229014	0.37625	0.14029	0.37625	0.110883	0.37625	0.0859397	0.37625	0.06926
	0.3765	0.84175	0.3765	0.230207	0.3765	0.1407	0.3765	0.11055	0.3765	0.0859966	0.3765	0.0687
	0.37675	0.84187	0.37675	0.231499	0.37675	0.14075	0.37675	0.110015	0.37675	0.086144	0.37675	0.06808
	0.377	0.84184	0.377	0.232751	0.377	0.14054	0.377	0.109411	0.377	0.086311	0.377	0.06744
	0.37725	0.84157	0.37725	0.233715	0.37725	0.14034	0.37725	0.108773	0.37725	0.0864527	0.37725	0.06674
	0.3775	0.84101	0.3775	0.234223	0.3775	0.14029	0.3775	0.108165	0.3775	0.086561	0.3775	0.06596
	0.37775	0.84019	0.37775	0.234286	0.37775	0.14049	0.37775	0.107665	0.37775	0.0866362	0.37775	0.06518
	0.378	0.83935	0.378	0.234004	0.378	0.14084	0.378	0.107358	0.378	0.0866832	0.378	0.06445
	0.37825	0.83861	0.37825	0.233541	0.37825	0.14116	0.37825	0.107281	0.37825	0.0867033	0.37825	0.06371
	0.3785	0.83805	0.3785	0.233105	0.3785	0.14135	0.3785	0.107449	0.3785	0.0867295	0.3785	0.06301
	0.37875	0.83765	0.37875	0.232996	0.37875	0.14136	0.37875	0.107806	0.37875	0.0867966	0.37875	0.06236
	0.379	0.83749	0.379	0.233187	0.379	0.14105	0.379	0.10818	0.379	0.0869308	0.379	0.06174
	0.37925	0.83755	0.37925	0.233336	0.37925	0.14055	0.37925	0.108384	0.37925	0.0871182	0.37925	0.06113
	0.3795	0.8378	0.3795	0.23296	0.3795	0.13997	0.3795	0.108464	0.3795	0.0872684	0.3795	0.0606
	0.37975	0.83808	0.37975	0.232004	0.37975	0.13955	0.37975	0.108515	0.37975	0.0873036	0.37975	0.06022
	0.38	0.83837	0.38	0.230795	0.38	0.13946	0.38	0.108554	0.38	0.0871901	0.38	0.06006
	0.38025	0.83853	0.38025	0.229634	0.38025	0.13965	0.38025	0.108603	0.38025	0.0869954	0.38025	0.06006
	0.3805	0.83872	0.3805	0.228855	0.3805	0.13986	0.3805	0.108596	0.3805	0.0868239	0.3805	0.0601
	0.38075	0.83876	0.38075	0.228634	0.38075	0.13982	0.38075	0.10844	0.38075	0.0867221	0.38075	0.06007
	0.381	0.83871	0.381	0.228791	0.381	0.13954	0.381	0.108146	0.381	0.0866454	0.381	0.05992
	0.38125	0.83857	0.38125	0.229048	0.38125	0.13937	0.38125	0.107756	0.38125	0.0865273	0.38125	0.05968
	0.3815	0.83845	0.3815	0.229106	0.3815	0.13932	0.3815	0.107385	0.3815	0.0863647	0.3815	0.05943
	0.38175	0.8383	0.38175	0.22877	0.38175	0.13935	0.38175	0.107183	0.38175	0.0862326	0.38175	0.05928
	0.382	0.8381	0.382	0.228282	0.382	0.13942	0.382	0.107318	0.382	0.0861592	0.382	0.05926
	0.38225	0.83804	0.38225	0.228092	0.38225	0.13945	0.38225	0.107777	0.38225	0.0860978	0.38225	0.05937
	0.3825	0.8381	0.3825	0.228237	0.3825	0.13937	0.3825	0.108378	0.3825	0.0860172	0.3825	0.05961
	0.38275	0.83832	0.38275	0.228531	0.38275	0.13914	0.38275	0.108956	0.38275	0.085926	0.38275	0.05991
	0.383	0.83857	0.383	0.228846	0.383	0.1389	0.383	0.109316	0.383	0.0858322	0.383	0.06019
	0.38325	0.83867	0.38325	0.229192	0.38325	0.13875	0.38325	0.109425	0.38325	0.0857818	0.38325	0.06037
	0.3835	0.83864	0.3835	0.229457	0.3835	0.13878	0.3835	0.109322	0.3835	0.0858054	0.3835	0.06041
	0.38375	0.83862	0.38375	0.229561	0.38375	0.13895	0.38375	0.108983	0.38375	0.0858621	0.38375	0.06033
	0.384	0.83869	0.384	0.229547	0.384	0.13926	0.384	0.108506	0.384	0.0858771	0.384	0.06019
	0.38425	0.83882	0.38425	0.229535	0.38425	0.13972	0.38425	0.108125	0.38425	0.085829	0.38425	0.06007
	0.3845	0.83887	0.3845	0.229622	0.3845	0.14018	0.3845	0.107984	0.3845	0.0857596	0.3845	0.06003
	0.38475	0.83885	0.38475	0.229858	0.38475	0.1407	0.38475	0.108145	0.38475	0.0856058	0.38475	0.06006
	0.385	0.83869	0.385	0.230317	0.385	0.14165	0.385	0.108523	0.385	0.08538	0.385	0.0601
	0.38525	0.8385	0.38525	0.230988	0.38525	0.14286	0.38525	0.108944	0.38525	0.0851	0.38525	0.06011
	0.3855	0.83827	0.3855	0.231752	0.3855	0.14375	0.3855	0.109259	0.3855	0.0848058	0.3855	0.0601
	0.38575	0.83809	0.38575	0.232542	0.38575	0.14413	0.38575	0.109447	0.38575	0.0845024	0.38575	0.06006
	0.386	0.83786	0.386	0.233376	0.386	0.14401	0.386	0.109696	0.386	0.0841825	0.386	0.06005
	0.38625	0.83747	0.38625	0.234062	0.38625	0.14342	0.38625	0.110139	0.38625	0.0839252	0.38625	0.06008
	0.3865	0.83688	0.3865	0.234294	0.3865	0.14287	0.3865	0.110647	0.3865	0.0837064	0.3865	0.06017
	0.38675	0.83613	0.38675	0.233781	0.38675	0.1427	0.38675	0.111137	0.38675	0.0835096	0.38675	0.06033
	0.387	0.83536	0.387	0.232501	0.387	0.14273	0.387	0.111551	0.387	0.0833755	0.387	0.06055
	0.38725	0.83457	0.38725	0.230725	0.38725	0.14286	0.38725	0.111775	0.38725	0.083306	0.38725	0.06082
	0.3875	0.83387	0.3875	0.229008	0.3875	0.14309	0.3875	0.111752	0.3875	0.0832617	0.3875	0.06106
	0.38775	0.83317	0.38775	0.22773	0.38775	0.14335	0.38775	0.111529	0.38775	0.0832285	0.38775	0.06119
	0.388	0.83247	0.388	0.227058	0.388	0.14352	0.388	0.111362	0.388	0.0832199	0.388	0.06118
	0.38825	0.8317	0.38825	0.226961	0.38825	0.14363	0.38825	0.111383	0.38825	0.0832388	0.38825	0.06102
	0.3885	0.8308	0.3885	0.227197	0.3885	0.14382	0.3885	0.111545	0.3885	0.0831912	0.3885	0.06079
	0.38875	0.82979	0.38875	0.227564	0.38875	0.14423	0.38875	0.111912	0.38875	0.0830159	0.38875	0.06057
	0.389	0.82874	0.389	0.227901	0.389	0.14481	0.389	0.112453	0.389	0.0826939	0.389	0.06038
	0.38925	0.8277	0.38925	0.228097	0.38925	0.14527	0.38925	0.113055	0.38925	0.0823164	0.38925	0.06024
	0.3895	0.82679	0.3895	0.228116	0.3895	0.14528	0.3895	0.113587	0.3895	0.0819727	0.3895	0.06013
	0.38975	0.82616	0.38975	0.228084	0.38975	0.14473	0.38975	0.11407	0.38975	0.0817027	0.38975	0.06004
	0.39	0.82593	0.39	0.228078	0.39	0.14381	0.39	0.114417	0.39	0.0815018	0.39	0.05996
	0.39025	0.82607	0.39025	0.22807	0.39025	0.14292	0.39025	0.114664	0.39025	0.0814042	0.39025	0.0599
	0.3905	0.82643	0.3905	0.228034	0.3905	0.14238	0.3905	0.114988	0.3905	0.081389	0.3905	0.05983
	0.39075	0.82693	0.39075	0.227916	0.39075	0.14212	0.39075	0.115414	0.39075	0.0813845	0.39075	0.05978
	0.391	0.82739	0.391	0.227733	0.391	0.14192	0.391	0.115806	0.391	0.0813614	0.391	0.05974
	0.39125	0.82772	0.39125	0.227433	0.39125	0.14177	0.39125	0.116064	0.39125	0.0813531	0.39125	0.0597
	0.3915	0.82794	0.3915	0.226986	0.3915	0.14176	0.3915	0.116209	0.3915	0.0814147	0.3915	0.05965
	0.39175	0.82826	0.39175	0.22645	0.39175	0.14174	0.39175	0.11617	0.39175	0.0815618	0.39175	0.05957
	0.392	0.82872	0.392	0.225974	0.392	0.14155	0.392	0.11589	0.392	0.0817599	0.392	0.05949
	0.39225	0.82937	0.39225	0.225712	0.39225	0.14127	0.39225	0.115532	0.39225	0.0819617	0.39225	0.05946
	0.3925	0.83015	0.3925	0.225708	0.3925	0.14103	0.3925	0.115217	0.3925	0.0821296	0.3925	0.05952
	0.39275	0.83093	0.39275	0.22606	0.39275	0.14087	0.39275	0.114849	0.39275	0.0821989	0.39275	0.05963
	0.393	0.83167	0.393	0.226825	0.393	0.1408	0.393	0.114573	0.393	0.082187	0.393	0.05974
	0.39325	0.83234	0.39325	0.227959	0.39325	0.14071	0.39325	0.114625	0.39325	0.0821658	0.39325	0.05982
	0.3935	0.83302	0.3935	0.229294	0.3935	0.14048	0.3935	0.115015	0.3935	0.082218	0.3935	0.05984
	0.39375	0.83369	0.39375	0.230458	0.39375	0.14015	0.39375	0.115599	0.39375	0.0823941	0.39375	0.05976
	0.394	0.83444	0.394	0.231012	0.394	0.13983	0.394	0.116112	0.394	0.0825987	0.394	0.05964
	0.39425	0.83527	0.39425	0.230977	0.39425	0.13962	0.39425	0.11629	0.39425	0.0826554	0.39425	0.05949
	0.3945	0.83612	0.3945	0.230408	0.3945	0.13956	0.3945	0.116258	0.3945	0.0824735	0.3945	0.05937
	0.39475	0.83699	0.39475	0.22941	0.39475	0.1396	0.39475	0.116209	0.39475	0.0821895	0.39475	0.05931
	0.395	0.83785	0.395	0.22828	0.395	0.13967	0.395	0.115931	0.395	0.0819258	0.395	0.05931
	0.39525	0.83877	0.39525	0.227395	0.39525	0.13987	0.39525	0.115344	0.39525	0.0817449	0.39525	0.05933
	0.3955	0.83965	0.3955	0.226998	0.3955	0.14017	0.3955	0.114741	0.3955	0.0816807	0.3955	0.05936
	0.39575	0.84038	0.39575	0.227096	0.39575	0.14044	0.39575	0.114213	0.39575	0.0817218	0.39575	0.05938
	0.396	0.84082	0.396	0.227472	0.396	0.14062	0.396	0.11363	0.396	0.0817936	0.396	0.05932
	0.39625	0.84105	0.39625	0.227982	0.39625	0.14065	0.39625	0.112935	0.39625	0.0818562	0.39625	0.0592
	0.3965	0.84104	0.3965	0.228531	0.3965	0.1404	0.3965	0.112168	0.3965	0.0819218	0.3965	0.05904
	0.39675	0.84092	0.39675	0.229016	0.39675	0.13986	0.39675	0.11142	0.39675	0.082024	0.39675	0.05888
	0.397	0.84072	0.397	0.229373	0.397	0.13926	0.397	0.110892	0.397	0.0821355	0.397	0.05872
	0.39725	0.84058	0.39725	0.229613	0.39725	0.13892	0.39725	0.110602	0.39725	0.0822316	0.39725	0.05855
	0.3975	0.8404	0.3975	0.229805	0.3975	0.13894	0.3975	0.110505	0.3975	0.0823562	0.3975	0.05842
	0.39775	0.84013	0.39775	0.230032	0.39775	0.13922	0.39775	0.110544	0.39775	0.0825515	0.39775	0.05832
	0.398	0.83968	0.398	0.230358	0.398	0.13957	0.398	0.110625	0.398	0.0828261	0.398	0.05826
	0.39825	0.83905	0.39825	0.230712	0.39825	0.13988	0.39825	0.110686	0.39825	0.0831621	0.39825	0.05826
	0.3985	0.83827	0.3985	0.231011	0.3985	0.14014	0.3985	0.110696	0.3985	0.0834972	0.3985	0.05831
	0.39875	0.83747	0.39875	0.23119	0.39875	0.1404	0.39875	0.110669	0.39875	0.0837205	0.39875	0.05836
	0.399	0.83667	0.399	0.231243	0.399	0.1406	0.399	0.110709	0.399	0.0838191	0.399	0.0584
	0.39925	0.83606	0.39925	0.231152	0.39925	0.14064	0.39925	0.110947	0.39925	0.0838968	0.39925	0.05841
	0.3995	0.83561	0.3995	0.230954	0.3995	0.14053	0.3995	0.111357	0.3995	0.0839811	0.3995	0.05841
	0.39975	0.8353	0.39975	0.230766	0.39975	0.14037	0.39975	0.11178	0.39975	0.0841173	0.39975	0.05837
	0.4	0.83497	0.4	0.230687	0.4	0.14029	0.4	0.112239	0.4	0.0843779	0.4	0.05828
	0.40025	0.83452	0.40025	0.230602	0.40025	0.14034	0.40025	0.112772	0.40025	0.0847233	0.40025	0.05816
	0.4005	0.834	0.4005	0.230194	0.4005	0.14046	0.4005	0.113197	0.4005	0.0850363	0.4005	0.05805
	0.40075	0.8335	0.40075	0.229376	0.40075	0.14065	0.40075	0.113269	0.40075	0.0852925	0.40075	0.05796
	0.401	0.83304	0.401	0.228261	0.401	0.1409	0.401	0.113093	0.401	0.0854994	0.401	0.05789
	0.40125	0.83272	0.40125	0.227081	0.40125	0.14118	0.40125	0.112995	0.40125	0.0856828	0.40125	0.05781
	0.4015	0.83253	0.4015	0.226035	0.4015	0.14146	0.4015	0.113148	0.4015	0.085854	0.4015	0.05773
	0.40175	0.83262	0.40175	0.225327	0.40175	0.1417	0.40175	0.113577	0.40175	0.0859439	0.40175	0.05764
	0.402	0.83293	0.402	0.224974	0.402	0.14195	0.402	0.114286	0.402	0.0858999	0.402	0.05755
	0.40225	0.83333	0.40225	0.224896	0.40225	0.14223	0.40225	0.115009	0.40225	0.0857681	0.40225	0.0575
	0.4025	0.83371	0.4025	0.225053	0.4025	0.1425	0.4025	0.115636	0.4025	0.0856453	0.4025	0.05753
	0.40275	0.83399	0.40275	0.225433	0.40275	0.14274	0.40275	0.116221	0.40275	0.0855832	0.40275	0.05763
	0.403	0.83424	0.403	0.226069	0.403	0.14294	0.403	0.116704	0.403	0.0856194	0.403	0.05778
	0.40325	0.83439	0.40325	0.226999	0.40325	0.14302	0.40325	0.117033	0.40325	0.0857571	0.40325	0.05789
	0.4035	0.83442	0.4035	0.228049	0.4035	0.14293	0.4035	0.117271	0.4035	0.0859734	0.4035	0.05791
	0.40375	0.8343	0.40375	0.228818	0.40375	0.14268	0.40375	0.117538	0.40375	0.0862146	0.40375	0.05779
	0.404	0.83407	0.404	0.229065	0.404	0.14233	0.404	0.118036	0.404	0.0864314	0.404	0.05756
	0.40425	0.83375	0.40425	0.228769	0.40425	0.14201	0.40425	0.118869	0.40425	0.0866198	0.40425	0.05731
	0.4045	0.83332	0.4045	0.228202	0.4045	0.14175	0.4045	0.119639	0.4045	0.0868363	0.4045	0.05709
	0.40475	0.83283	0.40475	0.227768	0.40475	0.14159	0.40475	0.119951	0.40475	0.0870671	0.40475	0.05693
	0.405	0.8324	0.405	0.22755	0.405	0.14149	0.405	0.119869	0.405	0.0873765	0.405	0.05682
	0.40525	0.8321	0.40525	0.227497	0.40525	0.14142	0.40525	0.11972	0.40525	0.0876873	0.40525	0.05673
	0.4055	0.83186	0.4055	0.227626	0.4055	0.14143	0.4055	0.119761	0.4055	0.088025	0.4055	0.05665
	0.40575	0.83162	0.40575	0.228035	0.40575	0.14152	0.40575	0.120085	0.40575	0.0883175	0.40575	0.05661
	0.406	0.83135	0.406	0.228676	0.406	0.14162	0.406	0.120639	0.406	0.0885657	0.406	0.05663
	0.40625	0.83108	0.40625	0.229337	0.40625	0.14168	0.40625	0.121283	0.40625	0.0886866	0.40625	0.05669
	0.4065	0.83086	0.4065	0.229878	0.4065	0.14169	0.4065	0.121787	0.4065	0.0887114	0.4065	0.05675
	0.40675	0.83075	0.40675	0.230248	0.40675	0.14165	0.40675	0.122021	0.40675	0.0886473	0.40675	0.05679
	0.407	0.83077	0.407	0.230486	0.407	0.14159	0.407	0.121901	0.407	0.0886183	0.407	0.05682
	0.40725	0.83087	0.40725	0.230593	0.40725	0.14155	0.40725	0.121511	0.40725	0.0886324	0.40725	0.05682
	0.4075	0.83097	0.4075	0.230632	0.4075	0.14154	0.4075	0.121102	0.4075	0.0887445	0.4075	0.05679
	0.40775	0.83113	0.40775	0.230587	0.40775	0.14155	0.40775	0.120676	0.40775	0.0889623	0.40775	0.05677
	0.408	0.83131	0.408	0.230491	0.408	0.14159	0.408	0.120148	0.408	0.0892465	0.408	0.05677
	0.40825	0.83147	0.40825	0.230297	0.40825	0.14166	0.40825	0.119661	0.40825	0.0895834	0.40825	0.05684
	0.4085	0.83145	0.4085	0.230017	0.4085	0.14174	0.4085	0.119208	0.4085	0.0899127	0.4085	0.05694
	0.40875	0.83127	0.40875	0.229682	0.40875	0.14175	0.40875	0.118686	0.40875	0.0902107	0.40875	0.05705
	0.409	0.83096	0.409	0.229324	0.409	0.14168	0.409	0.117932	0.409	0.0905144	0.409	0.05717
	0.40925	0.83061	0.40925	0.228981	0.40925	0.14156	0.40925	0.116909	0.40925	0.0907775	0.40925	0.05729
	0.4095	0.83025	0.4095	0.228594	0.4095	0.14147	0.4095	0.115806	0.4095	0.0909618	0.4095	0.05743
	0.40975	0.82997	0.40975	0.22823	0.40975	0.14145	0.40975	0.114925	0.40975	0.0910004	0.40975	0.05756
	0.41	0.82978	0.41	0.228021	0.41	0.1415	0.41	0.114427	0.41	0.0909636	0.41	0.05768
	0.41025	0.82961	0.41025	0.227932	0.41025	0.14152	0.41025	0.114149	0.41025	0.0909651	0.41025	0.05776
	0.4105	0.82943	0.4105	0.227882	0.4105	0.14145	0.4105	0.11369	0.4105	0.0910967	0.4105	0.05775
	0.41075	0.82917	0.41075	0.227788	0.41075	0.1413	0.41075	0.112877	0.41075	0.0913117	0.41075	0.05767
	0.411	0.82871	0.411	0.2276	0.411	0.14104	0.411	0.111929	0.411	0.0914919	0.411	0.05752
	0.41125	0.82806	0.41125	0.227186	0.41125	0.14077	0.41125	0.11106	0.41125	0.0915695	0.41125	0.05738
	0.4115	0.82727	0.4115	0.226422	0.4115	0.1405	0.4115	0.110362	0.4115	0.0915717	0.4115	0.05732
	0.41175	0.82644	0.41175	0.225193	0.41175	0.14023	0.41175	0.109705	0.41175	0.091523	0.41175	0.05735
	0.412	0.82562	0.412	0.223847	0.412	0.13997	0.412	0.109113	0.412	0.0913777	0.412	0.05744
	0.41225	0.82502	0.41225	0.222837	0.41225	0.13974	0.41225	0.108595	0.41225	0.0911631	0.41225	0.05754
	0.4125	0.82476	0.4125	0.222419	0.4125	0.13955	0.4125	0.108119	0.4125	0.0909661	0.4125	0.05758
	0.41275	0.8249	0.41275	0.222499	0.41275	0.1394	0.41275	0.107848	0.41275	0.0908207	0.41275	0.05754
	0.413	0.82539	0.413	0.222857	0.413	0.13926	0.413	0.107848	0.413	0.090685	0.413	0.05743
	0.41325	0.82613	0.41325	0.223451	0.41325	0.13912	0.41325	0.108104	0.41325	0.090578	0.41325	0.05735
	0.4135	0.82697	0.4135	0.224313	0.4135	0.13898	0.4135	0.108539	0.4135	0.0905063	0.4135	0.05731
	0.41375	0.82787	0.41375	0.225243	0.41375	0.13887	0.41375	0.10917	0.41375	0.0905007	0.41375	0.05728
	0.414	0.82874	0.414	0.225877	0.414	0.13882	0.414	0.109841	0.414	0.0905887	0.414	0.05723
	0.41425	0.82948	0.41425	0.226039	0.41425	0.13884	0.41425	0.11009	0.41425	0.0906515	0.41425	0.05715
	0.4145	0.83017	0.4145	0.225836	0.4145	0.13884	0.4145	0.109598	0.4145	0.0906214	0.4145	0.05709
	0.41475	0.83083	0.41475	0.225518	0.41475	0.13873	0.41475	0.108548	0.41475	0.0905374	0.41475	0.05706
	0.415	0.83147	0.415	0.225375	0.415	0.1385	0.415	0.107491	0.415	0.0904517	0.415	0.05712
	0.41525	0.83207	0.41525	0.225425	0.41525	0.13819	0.41525	0.10681	0.41525	0.0902668	0.41525	0.05723
	0.4155	0.83262	0.4155	0.225592	0.4155	0.13782	0.4155	0.106612	0.4155	0.0900115	0.4155	0.05737
	0.41575	0.83319	0.41575	0.225935	0.41575	0.13747	0.41575	0.106681	0.41575	0.0896863	0.41575	0.05752
	0.416	0.83363	0.416	0.226448	0.416	0.13718	0.416	0.106808	0.416	0.0893548	0.416	0.05766
	0.41625	0.83397	0.41625	0.227049	0.41625	0.13699	0.41625	0.106942	0.41625	0.088967	0.41625	0.05777
	0.4165	0.83433	0.4165	0.227579	0.4165	0.13685	0.4165	0.107064	0.4165	0.0885397	0.4165	0.05783
	0.41675	0.83475	0.41675	0.227984	0.41675	0.13675	0.41675	0.107204	0.41675	0.0880739	0.41675	0.05785
	0.417	0.83516	0.417	0.228327	0.417	0.13674	0.417	0.107334	0.417	0.0876703	0.417	0.05785
	0.41725	0.83547	0.41725	0.228636	0.41725	0.13679	0.41725	0.107216	0.41725	0.0873649	0.41725	0.05782
	0.4175	0.83563	0.4175	0.228833	0.4175	0.13684	0.4175	0.106976	0.4175	0.087071	0.4175	0.05776
	0.41775	0.83567	0.41775	0.228871	0.41775	0.13686	0.41775	0.107012	0.41775	0.0867353	0.41775	0.05773
	0.418	0.83555	0.418	0.228773	0.418	0.13691	0.418	0.107285	0.418	0.086391	0.418	0.05771
	0.41825	0.83537	0.41825	0.228544	0.41825	0.13706	0.41825	0.107518	0.41825	0.0860386	0.41825	0.05771
	0.4185	0.8351	0.4185	0.228279	0.4185	0.13732	0.4185	0.10763	0.4185	0.0856575	0.4185	0.05772
	0.41875	0.83475	0.41875	0.228156	0.41875	0.1376	0.41875	0.107704	0.41875	0.0852833	0.41875	0.05773
	0.419	0.8343	0.419	0.228196	0.419	0.13781	0.419	0.107699	0.419	0.0849945	0.419	0.05775
	0.41925	0.83375	0.41925	0.228266	0.41925	0.13793	0.41925	0.107337	0.41925	0.0848238	0.41925	0.05777
	0.4195	0.83315	0.4195	0.228354	0.4195	0.13797	0.4195	0.106718	0.4195	0.0847583	0.4195	0.05781
	0.41975	0.83258	0.41975	0.228479	0.41975	0.13795	0.41975	0.106096	0.41975	0.0847938	0.41975	0.05786
	0.42	0.83203	0.42	0.228645	0.42	0.13789	0.42	0.105555	0.42	0.0849374	0.42	0.0579
	0.42025	0.83142	0.42025	0.228715	0.42025	0.13775	0.42025	0.105042	0.42025	0.0851487	0.42025	0.05794
	0.4205	0.83093	0.4205	0.228526	0.4205	0.13756	0.4205	0.10463	0.4205	0.0853272	0.4205	0.05796
	0.42075	0.83061	0.42075	0.228101	0.42075	0.13744	0.42075	0.104396	0.42075	0.0854344	0.42075	0.05795
	0.421	0.83055	0.421	0.227551	0.421	0.13748	0.421	0.104213	0.421	0.0855026	0.421	0.05789
	0.42125	0.83075	0.42125	0.226987	0.42125	0.13769	0.42125	0.104107	0.42125	0.0855599	0.42125	0.05778
	0.4215	0.83098	0.4215	0.226501	0.4215	0.13799	0.4215	0.104168	0.4215	0.0856316	0.4215	0.05764
	0.42175	0.8313	0.42175	0.226035	0.42175	0.13821	0.42175	0.104221	0.42175	0.0856629	0.42175	0.0575
	0.422	0.83178	0.422	0.225611	0.422	0.13824	0.422	0.104075	0.422	0.0855912	0.422	0.05738
	0.42225	0.83249	0.42225	0.225154	0.42225	0.13808	0.42225	0.103785	0.42225	0.0854594	0.42225	0.05728
	0.4225	0.83341	0.4225	0.224702	0.4225	0.1378	0.4225	0.103391	0.4225	0.0853316	0.4225	0.05718
	0.42275	0.83453	0.42275	0.224266	0.42275	0.13746	0.42275	0.102926	0.42275	0.0851747	0.42275	0.0571
	0.423	0.83571	0.423	0.223923	0.423	0.13709	0.423	0.10247	0.423	0.0849341	0.423	0.05704
	0.42325	0.83697	0.42325	0.223752	0.42325	0.13668	0.42325	0.102151	0.42325	0.0846244	0.42325	0.05701
	0.4235	0.83809	0.4235	0.22393	0.4235	0.13618	0.4235	0.102	0.4235	0.084314	0.4235	0.05702
	0.42375	0.83906	0.42375	0.224593	0.42375	0.13563	0.42375	0.10187	0.42375	0.0840105	0.42375	0.05707
	0.424	0.83969	0.424	0.225615	0.424	0.13517	0.424	0.101765	0.424	0.0836752	0.424	0.05711
	0.42425	0.84013	0.42425	0.226779	0.42425	0.13497	0.42425	0.101816	0.42425	0.0833276	0.42425	0.05713
	0.4245	0.84012	0.4245	0.227798	0.4245	0.13518	0.4245	0.101915	0.4245	0.0830002	0.4245	0.05711
	0.42475	0.83987	0.42475	0.228488	0.42475	0.13576	0.42475	0.101719	0.42475	0.0827161	0.42475	0.05704
	0.425	0.83952	0.425	0.228753	0.425	0.13662	0.425	0.101126	0.425	0.0825057	0.425	0.05696
	0.42525	0.8391	0.42525	0.228642	0.42525	0.13756	0.42525	0.100616	0.42525	0.0824052	0.42525	0.05689
	0.4255	0.83864	0.4255	0.228279	0.4255	0.13834	0.4255	0.100604	0.4255	0.0824228	0.4255	0.05686
	0.42575	0.83839	0.42575	0.227865	0.42575	0.13883	0.42575	0.100828	0.42575	0.0825469	0.42575	0.05686
	0.426	0.83832	0.426	0.227556	0.426	0.13896	0.426	0.100909	0.426	0.0827271	0.426	0.05684
	0.42625	0.83827	0.42625	0.227498	0.42625	0.13877	0.42625	0.100753	0.42625	0.0829175	0.42625	0.05677
	0.4265	0.83817	0.4265	0.227658	0.4265	0.13832	0.4265	0.100343	0.4265	0.0830851	0.4265	0.05665
	0.42675	0.83795	0.42675	0.227914	0.42675	0.13774	0.42675	0.0995426	0.42675	0.0832476	0.42675	0.0565
	0.427	0.83767	0.427	0.228163	0.427	0.13727	0.427	0.0983694	0.427	0.0834308	0.427	0.05635
	0.42725	0.83736	0.42725	0.228407	0.42725	0.13714	0.42725	0.0969952	0.42725	0.0836412	0.42725	0.05618
	0.4275	0.8371	0.4275	0.228473	0.4275	0.13733	0.4275	0.095503	0.4275	0.083865	0.4275	0.05599
	0.42775	0.83687	0.42775	0.228212	0.42775	0.13767	0.42775	0.0938877	0.42775	0.0840908	0.42775	0.05582
	0.428	0.83667	0.428	0.227704	0.428	0.1381	0.428	0.0922697	0.428	0.0843276	0.428	0.05566
	0.42825	0.83643	0.42825	0.227225	0.42825	0.13875	0.42825	0.0908638	0.42825	0.0845813	0.42825	0.05554
	0.4285	0.83622	0.4285	0.22704	0.4285	0.1396	0.4285	0.089702	0.4285	0.0848504	0.4285	0.05547
	0.42875	0.83602	0.42875	0.227162	0.42875	0.14026	0.42875	0.0887347	0.42875	0.0851183	0.42875	0.05546
	0.429	0.83586	0.429	0.227338	0.429	0.14047	0.429	0.0880658	0.429	0.0853694	0.429	0.05547
	0.42925	0.83585	0.42925	0.227348	0.42925	0.14042	0.42925	0.0876223	0.42925	0.0855855	0.42925	0.05546
	0.4295	0.83591	0.4295	0.227142	0.4295	0.14042	0.4295	0.0875095	0.4295	0.0857595	0.4295	0.05541
	0.42975	0.83605	0.42975	0.226857	0.42975	0.14059	0.42975	0.0877393	0.42975	0.0858898	0.42975	0.05533
	0.43	0.83625	0.43	0.226468	0.43	0.14084	0.43	0.0880797	0.43	0.085995	0.43	0.0552
	0.43025	0.83647	0.43025	0.226031	0.43025	0.14116	0.43025	0.088383	0.43025	0.0860815	0.43025	0.055
	0.4305	0.8368	0.4305	0.225741	0.4305	0.14157	0.4305	0.0886536	0.4305	0.0861281	0.4305	0.0548
	0.43075	0.8372	0.43075	0.225813	0.43075	0.14197	0.43075	0.0889504	0.43075	0.0861429	0.43075	0.05465
	0.431	0.83763	0.431	0.226336	0.431	0.14227	0.431	0.0891713	0.431	0.0861467	0.431	0.05455
	0.43125	0.83808	0.43125	0.227163	0.43125	0.14253	0.43125	0.0891926	0.43125	0.0861567	0.43125	0.05449
	0.4315	0.83847	0.4315	0.228048	0.4315	0.14268	0.4315	0.089121	0.4315	0.0861657	0.4315	0.05448
	0.43175	0.83868	0.43175	0.228708	0.43175	0.14258	0.43175	0.0890031	0.43175	0.0861518	0.43175	0.05452
	0.432	0.83867	0.432	0.229075	0.432	0.14223	0.432	0.0887543	0.432	0.08604	0.432	0.0546
	0.43225	0.83848	0.43225	0.22928	0.43225	0.14182	0.43225	0.0883178	0.43225	0.0858782	0.43225	0.05471
	0.4325	0.8382	0.4325	0.229476	0.4325	0.14151	0.4325	0.087696	0.4325	0.0858041	0.4325	0.05485
	0.43275	0.83785	0.43275	0.22961	0.43275	0.14148	0.43275	0.087081	0.43275	0.0859165	0.43275	0.055
	0.433	0.83757	0.433	0.229697	0.433	0.14162	0.433	0.0866767	0.433	0.0862213	0.433	0.05514
	0.43325	0.83734	0.43325	0.229796	0.43325	0.14164	0.43325	0.0866976	0.43325	0.0866528	0.43325	0.05525
	0.4335	0.8372	0.4335	0.230008	0.4335	0.14133	0.4335	0.0872003	0.4335	0.0870835	0.4335	0.0553
	0.43375	0.83709	0.43375	0.230234	0.43375	0.14078	0.43375	0.0878426	0.43375	0.0874593	0.43375	0.05531
	0.434	0.83682	0.434	0.230245	0.434	0.14023	0.434	0.0882347	0.434	0.0877871	0.434	0.0553
	0.43425	0.8363	0.43425	0.229876	0.43425	0.1398	0.43425	0.0885144	0.43425	0.088075	0.43425	0.05526
	0.4345	0.83551	0.4345	0.229161	0.4345	0.13959	0.4345	0.0889152	0.4345	0.0882952	0.4345	0.0552
	0.43475	0.83455	0.43475	0.228325	0.43475	0.13957	0.43475	0.0894047	0.43475	0.0884673	0.43475	0.05516
	0.435	0.83362	0.435	0.227594	0.435	0.13967	0.435	0.0898987	0.435	0.0886442	0.435	0.05517
	0.43525	0.83292	0.43525	0.227077	0.43525	0.13985	0.43525	0.0904244	0.43525	0.0888564	0.43525	0.05523
	0.4355	0.83254	0.4355	0.226796	0.4355	0.14013	0.4355	0.0909021	0.4355	0.0891068	0.4355	0.05535
	0.43575	0.83251	0.43575	0.226616	0.43575	0.14039	0.43575	0.0913227	0.43575	0.0893302	0.43575	0.05553
	0.436	0.83269	0.436	0.226365	0.436	0.14052	0.436	0.0918115	0.436	0.0894639	0.436	0.05574
	0.43625	0.83302	0.43625	0.225918	0.43625	0.14055	0.43625	0.0923458	0.43625	0.0894606	0.43625	0.05594
	0.4365	0.83335	0.4365	0.225279	0.4365	0.14063	0.4365	0.0927556	0.4365	0.0893512	0.4365	0.05608
	0.43675	0.83365	0.43675	0.224599	0.43675	0.14079	0.43675	0.0928829	0.43675	0.0891906	0.43675	0.05615
	0.437	0.83389	0.437	0.224196	0.437	0.14092	0.437	0.0928801	0.437	0.089013	0.437	0.05614
	0.43725	0.83404	0.43725	0.224333	0.43725	0.14083	0.43725	0.0931896	0.43725	0.0888817	0.43725	0.0561
	0.4375	0.83415	0.4375	0.225001	0.4375	0.14046	0.4375	0.0940463	0.4375	0.0888265	0.4375	0.05605
	0.43775	0.83424	0.43775	0.225921	0.43775	0.13991	0.43775	0.0950829	0.43775	0.0888339	0.43775	0.05605
	0.438	0.83432	0.438	0.226811	0.438	0.13931	0.438	0.0956375	0.438	0.0888617	0.438	0.05613
	0.43825	0.83442	0.43825	0.227505	0.43825	0.13874	0.43825	0.0955439	0.43825	0.0888953	0.43825	0.05628
	0.4385	0.83437	0.4385	0.227984	0.4385	0.13824	0.4385	0.095298	0.4385	0.0889359	0.4385	0.05643
	0.43875	0.83417	0.43875	0.228278	0.43875	0.13788	0.43875	0.0951971	0.43875	0.0889756	0.43875	0.05657
	0.439	0.83384	0.439	0.228484	0.439	0.13778	0.439	0.095093	0.439	0.0889913	0.439	0.05669
	0.43925	0.83355	0.43925	0.228696	0.43925	0.13795	0.43925	0.0949028	0.43925	0.0890015	0.43925	0.05677
	0.4395	0.83345	0.4395	0.228928	0.4395	0.13834	0.4395	0.0946837	0.4395	0.0890285	0.4395	0.0568
	0.43975	0.83358	0.43975	0.229099	0.43975	0.13871	0.43975	0.0944457	0.43975	0.0890674	0.43975	0.05676
	0.44	0.83389	0.44	0.229184	0.44	0.13888	0.44	0.0940959	0.44	0.0890746	0.44	0.05665
	0.44025	0.83417	0.44025	0.229221	0.44025	0.13889	0.44025	0.0934909	0.44025	0.0890022	0.44025	0.05651
	0.4405	0.83444	0.4405	0.229255	0.4405	0.13896	0.4405	0.0926765	0.4405	0.0888339	0.4405	0.05642
	0.44075	0.83462	0.44075	0.22942	0.44075	0.13921	0.44075	0.0918568	0.44075	0.0886442	0.44075	0.05641
	0.441	0.83477	0.441	0.229743	0.441	0.13952	0.441	0.0913163	0.441	0.0885381	0.441	0.05648
	0.44125	0.83489	0.44125	0.229987	0.44125	0.13956	0.44125	0.0911691	0.44125	0.088566	0.44125	0.05659
	0.4415	0.83505	0.4415	0.229817	0.4415	0.13934	0.4415	0.0913769	0.4415	0.088711	0.4415	0.05672
	0.44175	0.83541	0.44175	0.229099	0.44175	0.13905	0.44175	0.0915476	0.44175	0.0888994	0.44175	0.05683
	0.442	0.83583	0.442	0.227991	0.442	0.13872	0.442	0.0913373	0.442	0.0890911	0.442	0.05691
	0.44225	0.83631	0.44225	0.226943	0.44225	0.13845	0.44225	0.090811	0.44225	0.0892948	0.44225	0.05696
	0.4425	0.83695	0.4425	0.226306	0.4425	0.1383	0.4425	0.0903638	0.4425	0.0894918	0.4425	0.05698
	0.44275	0.83765	0.44275	0.226172	0.44275	0.13819	0.44275	0.0902954	0.44275	0.0896728	0.44275	0.05697
	0.443	0.83833	0.443	0.226398	0.443	0.1382	0.443	0.0905964	0.443	0.0898209	0.443	0.05693
	0.44325	0.8391	0.44325	0.226687	0.44325	0.13857	0.44325	0.091098	0.44325	0.0899302	0.44325	0.05691
	0.4435	0.83997	0.4435	0.226841	0.4435	0.13916	0.4435	0.091521	0.4435	0.0899764	0.4435	0.05692
	0.44375	0.84097	0.44375	0.226836	0.44375	0.13969	0.44375	0.0917035	0.44375	0.0899433	0.44375	0.05696
	0.444	0.84197	0.444	0.226809	0.444	0.13988	0.444	0.0916095	0.444	0.089858	0.444	0.05704
	0.44425	0.84292	0.44425	0.226842	0.44425	0.13954	0.44425	0.0911121	0.44425	0.0897733	0.44425	0.05715
	0.4445	0.84377	0.4445	0.226942	0.4445	0.13894	0.4445	0.0903078	0.4445	0.0897437	0.4445	0.05729
	0.44475	0.84444	0.44475	0.227116	0.44475	0.13858	0.44475	0.0894634	0.44475	0.0898097	0.44475	0.05742
	0.445	0.84506	0.445	0.227362	0.445	0.13859	0.445	0.088856	0.445	0.0899809	0.445	0.05752
	0.44525	0.84558	0.44525	0.227588	0.44525	0.13863	0.44525	0.0886716	0.44525	0.0902157	0.44525	0.05757
	0.4455	0.84595	0.4455	0.22767	0.4455	0.1385	0.4455	0.0891275	0.4455	0.0904741	0.4455	0.05758
	0.44575	0.84612	0.44575	0.227496	0.44575	0.13826	0.44575	0.0900862	0.44575	0.0907205	0.44575	0.05757
	0.446	0.84626	0.446	0.227183	0.446	0.13791	0.446	0.0910321	0.446	0.0909185	0.446	0.05758
	0.44625	0.84628	0.44625	0.227059	0.44625	0.13758	0.44625	0.0914827	0.44625	0.0910208	0.44625	0.05759
	0.4465	0.84615	0.4465	0.227441	0.4465	0.13736	0.4465	0.0912856	0.4465	0.0910236	0.4465	0.05757
	0.44675	0.84567	0.44675	0.228272	0.44675	0.13745	0.44675	0.0907402	0.44675	0.0909703	0.44675	0.05751
	0.447	0.84489	0.447	0.229244	0.447	0.13795	0.447	0.0901943	0.447	0.0908996	0.447	0.05744
	0.44725	0.84397	0.44725	0.229998	0.44725	0.13868	0.44725	0.0898032	0.44725	0.0908015	0.44725	0.05736
	0.4475	0.84307	0.4475	0.230277	0.4475	0.13927	0.4475	0.0896966	0.4475	0.0906286	0.4475	0.05732
	0.44775	0.84226	0.44775	0.230079	0.44775	0.13958	0.44775	0.0898762	0.44775	0.0904239	0.44775	0.05731
	0.448	0.84169	0.448	0.22955	0.448	0.13973	0.448	0.0901256	0.448	0.0902693	0.448	0.05731
	0.44825	0.84141	0.44825	0.228914	0.44825	0.13997	0.44825	0.0902195	0.44825	0.0901253	0.44825	0.05727
	0.4485	0.8413	0.4485	0.228352	0.4485	0.14013	0.4485	0.0900033	0.4485	0.0899355	0.4485	0.0572
	0.44875	0.84118	0.44875	0.228017	0.44875	0.14001	0.44875	0.0895329	0.44875	0.0897453	0.44875	0.05712
	0.449	0.84099	0.449	0.227972	0.449	0.13972	0.449	0.0890015	0.449	0.0896105	0.449	0.0571
	0.44925	0.84075	0.44925	0.228148	0.44925	0.13947	0.44925	0.0886748	0.44925	0.0895222	0.44925	0.05714
	0.4495	0.84033	0.4495	0.22827	0.4495	0.13938	0.4495	0.0887744	0.4495	0.0894165	0.4495	0.05722
	0.44975	0.8398	0.44975	0.228071	0.44975	0.1394	0.44975	0.0893644	0.44975	0.0892584	0.44975	0.05734
	0.45	0.8391	0.45	0.227438	0.45	0.13956	0.45	0.0900796	0.45	0.0890795	0.45	0.05746
	0.45025	0.83829	0.45025	0.22659	0.45025	0.13966	0.45025	0.0904967	0.45025	0.0889294	0.45025	0.05756
	0.4505	0.83751	0.4505	0.225878	0.4505	0.13956	0.4505	0.0904771	0.4505	0.0888196	0.4505	0.05763
	0.45075	0.83685	0.45075	0.225498	0.45075	0.13928	0.45075	0.0900873	0.45075	0.0887371	0.45075	0.05769
	0.451	0.83635	0.451	0.225497	0.451	0.13899	0.451	0.089507	0.451	0.0886512	0.451	0.0577
	0.45125	0.83605	0.45125	0.225649	0.45125	0.13889	0.45125	0.0888919	0.45125	0.0885554	0.45125	0.05768
	0.4515	0.83584	0.4515	0.225791	0.4515	0.13899	0.4515	0.0884635	0.4515	0.088479	0.4515	0.05763
	0.45175	0.83574	0.45175	0.225864	0.45175	0.13909	0.45175	0.0883954	0.45175	0.0884746	0.45175	0.0576
	0.452	0.83595	0.452	0.225775	0.452	0.13901	0.452	0.0885698	0.452	0.0885752	0.452	0.05759
	0.45225	0.83642	0.45225	0.225526	0.45225	0.13878	0.45225	0.0887521	0.45225	0.0887647	0.45225	0.05762
	0.4525	0.83712	0.4525	0.225162	0.4525	0.13858	0.4525	0.088732	0.4525	0.0889935	0.4525	0.05768
	0.45275	0.83792	0.45275	0.224838	0.45275	0.13842	0.45275	0.0884392	0.45275	0.0892151	0.45275	0.05774
	0.453	0.8387	0.453	0.224653	0.453	0.13819	0.453	0.088136	0.453	0.0893851	0.453	0.05778
	0.45325	0.83934	0.45325	0.224586	0.45325	0.13785	0.45325	0.0881088	0.45325	0.0894906	0.45325	0.05778
	0.4535	0.83989	0.4535	0.224632	0.4535	0.13761	0.4535	0.088428	0.4535	0.0895824	0.4535	0.05773
	0.45375	0.84037	0.45375	0.224753	0.45375	0.13764	0.45375	0.089012	0.45375	0.0896978	0.45375	0.05764
	0.454	0.84078	0.454	0.224843	0.454	0.13795	0.454	0.089651	0.454	0.0898205	0.454	0.05751
	0.45425	0.84108	0.45425	0.224832	0.45425	0.13834	0.45425	0.0900048	0.45425	0.089918	0.45425	0.05735
	0.4545	0.84132	0.4545	0.22484	0.4545	0.13842	0.4545	0.0898921	0.4545	0.0899882	0.4545	0.05718
	0.45475	0.84159	0.45475	0.22505	0.45475	0.13805	0.45475	0.0894367	0.45475	0.0900387	0.45475	0.057
	0.455	0.84181	0.455	0.225614	0.455	0.13758	0.455	0.0888778	0.455	0.0900549	0.455	0.05686
	0.45525	0.84196	0.45525	0.226424	0.45525	0.13746	0.45525	0.0884866	0.45525	0.090035	0.45525	0.05678
	0.4555	0.84201	0.4555	0.227245	0.4555	0.13762	0.4555	0.0884986	0.4555	0.0900009	0.4555	0.05676
	0.45575	0.842	0.45575	0.227891	0.45575	0.13768	0.45575	0.0889188	0.45575	0.0899609	0.45575	0.05683
	0.456	0.842	0.456	0.228219	0.456	0.13738	0.456	0.0895235	0.456	0.089931	0.456	0.05696
	0.45625	0.84205	0.45625	0.228263	0.45625	0.13699	0.45625	0.0900925	0.45625	0.0900097	0.45625	0.05709
	0.4565	0.84217	0.4565	0.22824	0.4565	0.137	0.4565	0.0904464	0.4565	0.0901876	0.4565	0.0572
	0.45675	0.84228	0.45675	0.22825	0.45675	0.13739	0.45675	0.0905231	0.45675	0.0903865	0.45675	0.05729
	0.457	0.84237	0.457	0.228321	0.457	0.13757	0.457	0.0904171	0.457	0.0905342	0.457	0.05735
	0.45725	0.84246	0.45725	0.228403	0.45725	0.13745	0.45725	0.0903122	0.45725	0.0906074	0.45725	0.05739
	0.4575	0.84249	0.4575	0.228331	0.4575	0.13734	0.4575	0.09046	0.4575	0.0906414	0.4575	0.0574
	0.45775	0.8424	0.45775	0.228012	0.45775	0.13744	0.45775	0.0909255	0.45775	0.0907133	0.45775	0.05739
	0.458	0.84212	0.458	0.227427	0.458	0.13764	0.458	0.0914674	0.458	0.0907849	0.458	0.05735
	0.45825	0.84163	0.45825	0.22661	0.45825	0.13765	0.45825	0.0917697	0.45825	0.0908276	0.45825	0.05727
	0.4585	0.84094	0.4585	0.22575	0.4585	0.13751	0.4585	0.0915828	0.4585	0.0908246	0.4585	0.05718
	0.45875	0.84004	0.45875	0.225145	0.45875	0.13737	0.45875	0.0908991	0.45875	0.0908121	0.45875	0.05708
	0.459	0.8391	0.459	0.224874	0.459	0.13755	0.459	0.0900268	0.459	0.0908136	0.459	0.057
	0.45925	0.83822	0.45925	0.224849	0.45925	0.13803	0.45925	0.0893241	0.45925	0.0907553	0.45925	0.05694
	0.4595	0.83757	0.4595	0.224828	0.4595	0.13835	0.4595	0.0890507	0.4595	0.0906413	0.4595	0.05692
	0.45975	0.8373	0.45975	0.224649	0.45975	0.13839	0.45975	0.0892545	0.45975	0.0906082	0.45975	0.05694
	0.46	0.83741	0.46	0.224451	0.46	0.1384	0.46	0.0897713	0.46	0.0907898	0.46	0.05698
	0.46025	0.83785	0.46025	0.224449	0.46025	0.13829	0.46025	0.0904129	0.46025	0.0911183	0.46025	0.05701
	0.4605	0.83833	0.4605	0.224758	0.4605	0.13799	0.4605	0.0909577	0.4605	0.0914863	0.4605	0.05704
	0.46075	0.8388	0.46075	0.225258	0.46075	0.13781	0.46075	0.0912604	0.46075	0.0919276	0.46075	0.05703
	0.461	0.83912	0.461	0.225724	0.461	0.13796	0.461	0.0913515	0.461	0.0924844	0.461	0.05697
	0.46125	0.83928	0.46125	0.225956	0.46125	0.13822	0.46125	0.0914094	0.46125	0.0931331	0.46125	0.05689
	0.4615	0.83935	0.4615	0.225931	0.4615	0.13837	0.4615	0.0916595	0.4615	0.0938356	0.4615	0.0568
	0.46175	0.83934	0.46175	0.225667	0.46175	0.1382	0.46175	0.0921179	0.46175	0.0945427	0.46175	0.05675
	0.462	0.83926	0.462	0.225196	0.462	0.13774	0.462	0.0925955	0.462	0.0952378	0.462	0.05671
	0.46225	0.83917	0.46225	0.224655	0.46225	0.13732	0.46225	0.0929827	0.46225	0.0958186	0.46225	0.0567
	0.4625	0.83906	0.4625	0.22423	0.4625	0.13716	0.4625	0.0932623	0.4625	0.0962719	0.4625	0.05669
	0.46275	0.83895	0.46275	0.224	0.46275	0.13724	0.46275	0.093358	0.46275	0.0967037	0.46275	0.05667
	0.463	0.83884	0.463	0.223946	0.463	0.13742	0.463	0.0932134	0.463	0.0972826	0.463	0.05664
	0.46325	0.8386	0.46325	0.223963	0.46325	0.13768	0.46325	0.0929564	0.46325	0.0980923	0.46325	0.05661
	0.4635	0.83812	0.4635	0.224075	0.4635	0.13789	0.4635	0.0927639	0.4635	0.0989771	0.4635	0.05657
	0.46375	0.83757	0.46375	0.224372	0.46375	0.13794	0.46375	0.0927335	0.46375	0.0996945	0.46375	0.05651
	0.464	0.83701	0.464	0.224849	0.464	0.13777	0.464	0.0929449	0.464	0.100133	0.464	0.05641
	0.46425	0.83654	0.46425	0.225437	0.46425	0.13768	0.46425	0.093509	0.46425	0.100396	0.46425	0.05627
	0.4645	0.83615	0.4645	0.225941	0.4645	0.138	0.4645	0.0942759	0.4645	0.100608	0.4645	0.05611
	0.46475	0.83582	0.46475	0.226242	0.46475	0.13872	0.46475	0.0949199	0.46475	0.100787	0.46475	0.05595
	0.465	0.8355	0.465	0.226333	0.465	0.13956	0.465	0.0952648	0.465	0.10087	0.465	0.05578
	0.46525	0.8351	0.46525	0.226277	0.46525	0.14011	0.46525	0.0953953	0.46525	0.100901	0.46525	0.05562
	0.4655	0.8346	0.4655	0.226135	0.4655	0.14021	0.4655	0.0953851	0.4655	0.100997	0.4655	0.05547
	0.46575	0.834	0.46575	0.225968	0.46575	0.1399	0.46575	0.0953001	0.46575	0.101205	0.46575	0.05535
	0.466	0.8334	0.466	0.22584	0.466	0.13923	0.466	0.0951874	0.466	0.101501	0.466	0.05527
	0.46625	0.83289	0.46625	0.22572	0.46625	0.13835	0.46625	0.0951302	0.46625	0.101879	0.46625	0.05522
	0.4665	0.8325	0.4665	0.22547	0.4665	0.13756	0.4665	0.095263	0.4665	0.102234	0.4665	0.05518
	0.46675	0.83227	0.46675	0.225078	0.46675	0.13719	0.46675	0.0955864	0.46675	0.102503	0.46675	0.05512
	0.467	0.83217	0.467	0.224549	0.467	0.13722	0.467	0.095994	0.467	0.102744	0.467	0.05504
	0.46725	0.83218	0.46725	0.224002	0.46725	0.13734	0.46725	0.0963354	0.46725	0.102957	0.46725	0.05494
	0.4675	0.83231	0.4675	0.223593	0.4675	0.13737	0.4675	0.0964633	0.4675	0.10306	0.4675	0.05483
	0.46775	0.83255	0.46775	0.223476	0.46775	0.13734	0.46775	0.0963544	0.46775	0.103039	0.46775	0.05472
	0.468	0.83281	0.468	0.223782	0.468	0.13748	0.468	0.0960444	0.468	0.102954	0.468	0.05465
	0.46825	0.83308	0.46825	0.224397	0.46825	0.13789	0.46825	0.0956323	0.46825	0.10278	0.46825	0.05465
	0.4685	0.83334	0.4685	0.22497	0.4685	0.13843	0.4685	0.0951142	0.4685	0.102511	0.4685	0.05473
	0.46875	0.8336	0.46875	0.225211	0.46875	0.13885	0.46875	0.094476	0.46875	0.102226	0.46875	0.0549
	0.469	0.83382	0.469	0.225039	0.469	0.13901	0.469	0.0938217	0.469	0.101992	0.469	0.05509
	0.46925	0.83396	0.46925	0.224566	0.46925	0.13905	0.46925	0.0933916	0.46925	0.10177	0.46925	0.05526
	0.4695	0.83401	0.4695	0.224046	0.4695	0.13918	0.4695	0.0933517	0.4695	0.101479	0.4695	0.05538
	0.46975	0.83403	0.46975	0.223691	0.46975	0.13948	0.46975	0.0937259	0.46975	0.101133	0.46975	0.05545
	0.47	0.83413	0.47	0.223608	0.47	0.13972	0.47	0.0943844	0.47	0.100754	0.47	0.05549
	0.47025	0.8343	0.47025	0.223884	0.47025	0.13971	0.47025	0.0950897	0.47025	0.100363	0.47025	0.05552
	0.4705	0.83442	0.4705	0.224577	0.4705	0.13948	0.4705	0.0956422	0.4705	0.099965	0.4705	0.05553
	0.47075	0.83441	0.47075	0.225653	0.47075	0.13919	0.47075	0.0959649	0.47075	0.0995922	0.47075	0.05551
	0.471	0.83424	0.471	0.22687	0.471	0.13892	0.471	0.0961073	0.471	0.0993087	0.471	0.05548
	0.47125	0.834	0.47125	0.227987	0.47125	0.13864	0.47125	0.0961503	0.47125	0.0991359	0.47125	0.05544
	0.4715	0.83387	0.4715	0.228865	0.4715	0.13842	0.4715	0.0960564	0.4715	0.0989755	0.4715	0.0554
	0.47175	0.834	0.47175	0.229507	0.47175	0.13828	0.47175	0.0958731	0.47175	0.0987407	0.47175	0.05538
	0.472	0.83432	0.472	0.229992	0.472	0.13828	0.472	0.0956842	0.472	0.0984888	0.472	0.05537
	0.47225	0.83484	0.47225	0.230404	0.47225	0.13841	0.47225	0.0954667	0.47225	0.0982944	0.47225	0.05535
	0.4725	0.83521	0.4725	0.230721	0.4725	0.13858	0.4725	0.0952385	0.4725	0.0981236	0.4725	0.0553
	0.47275	0.83537	0.47275	0.230806	0.47275	0.1387	0.47275	0.0949507	0.47275	0.0979147	0.47275	0.05524
	0.473	0.83547	0.473	0.230446	0.473	0.13865	0.473	0.0945111	0.473	0.0976491	0.473	0.05519
	0.47325	0.83535	0.47325	0.229689	0.47325	0.13836	0.47325	0.0939811	0.47325	0.0973934	0.47325	0.05518
	0.4735	0.83515	0.4735	0.228738	0.4735	0.13795	0.4735	0.093619	0.4735	0.097233	0.4735	0.05521
	0.47375	0.83485	0.47375	0.227814	0.47375	0.13757	0.47375	0.0935864	0.47375	0.0971884	0.47375	0.05526
	0.474	0.83457	0.474	0.227136	0.474	0.13731	0.474	0.0937406	0.474	0.097241	0.474	0.05532
	0.47425	0.83425	0.47425	0.226765	0.47425	0.13707	0.47425	0.0939117	0.47425	0.0973185	0.47425	0.0554
	0.4745	0.83392	0.4745	0.226594	0.4745	0.1368	0.4745	0.0941829	0.4745	0.0972559	0.4745	0.0555
	0.47475	0.83364	0.47475	0.226374	0.47475	0.13658	0.47475	0.0946666	0.47475	0.096963	0.47475	0.05563
	0.475	0.83352	0.475	0.225931	0.475	0.13645	0.475	0.0952607	0.475	0.0964985	0.475	0.05576
	0.47525	0.83358	0.47525	0.22516	0.47525	0.13638	0.47525	0.0958075	0.47525	0.0960546	0.47525	0.0559
	0.4755	0.83373	0.4755	0.224275	0.4755	0.13629	0.4755	0.0962224	0.4755	0.0957686	0.4755	0.056
	0.47575	0.83382	0.47575	0.223595	0.47575	0.1363	0.47575	0.0964509	0.47575	0.0956166	0.47575	0.05606
	0.476	0.83386	0.476	0.223296	0.476	0.13647	0.476	0.0964019	0.476	0.0955217	0.476	0.0561
	0.47625	0.83387	0.47625	0.223309	0.47625	0.1367	0.47625	0.0960451	0.47625	0.09547	0.47625	0.05612
	0.4765	0.83387	0.4765	0.22348	0.4765	0.13701	0.4765	0.0955299	0.4765	0.0955001	0.4765	0.05615
	0.47675	0.83387	0.47675	0.223598	0.47675	0.13718	0.47675	0.0951566	0.47675	0.0955742	0.47675	0.05618
	0.477	0.83385	0.477	0.223641	0.477	0.13708	0.477	0.0951552	0.477	0.0956288	0.477	0.0562
	0.47725	0.83382	0.47725	0.223633	0.47725	0.13699	0.47725	0.0955593	0.47725	0.0956502	0.47725	0.05617
	0.4775	0.83377	0.4775	0.223597	0.4775	0.13705	0.4775	0.0961927	0.4775	0.0956941	0.4775	0.05613
	0.47775	0.83372	0.47775	0.223604	0.47775	0.13721	0.47775	0.0967322	0.47775	0.0958822	0.47775	0.0561
	0.478	0.83366	0.478	0.223817	0.478	0.13729	0.478	0.0969247	0.478	0.0962325	0.478	0.05609
	0.47825	0.83351	0.47825	0.224259	0.47825	0.13713	0.47825	0.0967328	0.47825	0.0965352	0.47825	0.0561
	0.4785	0.8332	0.4785	0.224841	0.4785	0.13676	0.4785	0.0963365	0.4785	0.0965864	0.4785	0.05612
	0.47875	0.83281	0.47875	0.225456	0.47875	0.13634	0.47875	0.0958684	0.47875	0.096461	0.47875	0.05615
	0.479	0.83235	0.479	0.226006	0.479	0.13618	0.479	0.0953974	0.479	0.0963376	0.479	0.05617
	0.47925	0.8318	0.47925	0.226362	0.47925	0.13639	0.47925	0.0950528	0.47925	0.0962496	0.47925	0.05619
	0.4795	0.83118	0.4795	0.226475	0.4795	0.13671	0.4795	0.0949205	0.4795	0.0961221	0.4795	0.0562
	0.47975	0.83058	0.47975	0.226378	0.47975	0.13699	0.47975	0.0948909	0.47975	0.0959547	0.47975	0.05621
	0.48	0.83007	0.48	0.226272	0.48	0.13719	0.48	0.0948942	0.48	0.0958521	0.48	0.05621
	0.48025	0.82973	0.48025	0.226262	0.48025	0.13725	0.48025	0.0949495	0.48025	0.0958922	0.48025	0.05621
	0.4805	0.82952	0.4805	0.226434	0.4805	0.13714	0.4805	0.0950185	0.4805	0.0960446	0.4805	0.05622
	0.48075	0.82949	0.48075	0.226647	0.48075	0.1369	0.48075	0.0949619	0.48075	0.096189	0.48075	0.05624
	0.481	0.8296	0.481	0.226662	0.481	0.13678	0.481	0.0948264	0.481	0.0962232	0.481	0.05626
	0.48125	0.82973	0.48125	0.226388	0.48125	0.13698	0.48125	0.0947262	0.48125	0.0962859	0.48125	0.05627
	0.4815	0.8299	0.4815	0.225888	0.4815	0.13744	0.4815	0.0946605	0.4815	0.0965154	0.4815	0.05625
	0.48175	0.83	0.48175	0.225226	0.48175	0.13798	0.48175	0.094635	0.48175	0.0967308	0.48175	0.05621
	0.482	0.83002	0.482	0.22424	0.482	0.13834	0.482	0.0946928	0.482	0.0967925	0.482	0.05615
	0.48225	0.82998	0.48225	0.222875	0.48225	0.13837	0.48225	0.094896	0.48225	0.0968521	0.48225	0.05609
	0.4825	0.83	0.4825	0.221415	0.4825	0.13811	0.4825	0.0952293	0.4825	0.0970267	0.4825	0.05601
	0.48275	0.83019	0.48275	0.220315	0.48275	0.13775	0.48275	0.0956901	0.48275	0.097284	0.48275	0.05592
	0.483	0.83057	0.483	0.219905	0.483	0.13747	0.483	0.0962585	0.483	0.0975451	0.483	0.05584
	0.48325	0.83099	0.48325	0.220084	0.48325	0.1373	0.48325	0.0967884	0.48325	0.0977509	0.48325	0.05576
	0.4835	0.83133	0.4835	0.2205	0.4835	0.13729	0.4835	0.097062	0.4835	0.0978899	0.4835	0.05572
	0.48375	0.8315	0.48375	0.220815	0.48375	0.13748	0.48375	0.0969946	0.48375	0.097968	0.48375	0.0557
	0.484	0.83147	0.484	0.220884	0.484	0.13777	0.484	0.096625	0.484	0.0980549	0.484	0.0557
	0.48425	0.83125	0.48425	0.22088	0.48425	0.13802	0.48425	0.0961532	0.48425	0.0982108	0.48425	0.05571
	0.4845	0.8309	0.4845	0.220722	0.4845	0.13817	0.4845	0.0957582	0.4845	0.0983681	0.4845	0.05569
	0.48475	0.83054	0.48475	0.220494	0.48475	0.13817	0.48475	0.0954915	0.48475	0.0984753	0.48475	0.05565
	0.485	0.83034	0.485	0.220338	0.485	0.13804	0.485	0.0952994	0.485	0.0985639	0.485	0.05559
	0.48525	0.83037	0.48525	0.220359	0.48525	0.13774	0.48525	0.0951099	0.48525	0.0986906	0.48525	0.05552
	0.4855	0.83068	0.4855	0.220473	0.4855	0.13737	0.4855	0.0949801	0.4855	0.09888	0.4855	0.05545
	0.48575	0.83115	0.48575	0.220651	0.48575	0.13714	0.48575	0.0949174	0.48575	0.0990483	0.48575	0.05537
	0.486	0.8317	0.486	0.220923	0.486	0.13723	0.486	0.0948651	0.486	0.099083	0.486	0.05527
	0.48625	0.8323	0.48625	0.221392	0.48625	0.13745	0.48625	0.0947587	0.48625	0.098962	0.48625	0.05518
	0.4865	0.8329	0.4865	0.22201	0.4865	0.13756	0.4865	0.0946085	0.4865	0.0988046	0.4865	0.05508
	0.48675	0.83349	0.48675	0.222518	0.48675	0.13754	0.48675	0.0944596	0.48675	0.0986611	0.48675	0.05499
	0.487	0.83402	0.487	0.222726	0.487	0.1376	0.487	0.0943235	0.487	0.098458	0.487	0.0549
	0.48725	0.8344	0.48725	0.222614	0.48725	0.13797	0.48725	0.0942498	0.48725	0.0980966	0.48725	0.05479
	0.4875	0.83463	0.4875	0.222402	0.4875	0.13848	0.4875	0.0942488	0.4875	0.0975684	0.4875	0.05468
	0.48775	0.83474	0.48775	0.222334	0.48775	0.13875	0.48775	0.0942816	0.48775	0.0969421	0.48775	0.05455
	0.488	0.83482	0.488	0.222617	0.488	0.13854	0.488	0.0942957	0.488	0.0962372	0.488	0.05439
	0.48825	0.83494	0.48825	0.223141	0.48825	0.13788	0.48825	0.0942249	0.48825	0.0954375	0.48825	0.05421
	0.4885	0.83512	0.4885	0.22375	0.4885	0.13712	0.4885	0.0941414	0.4885	0.0947035	0.4885	0.054
	0.48875	0.83523	0.48875	0.224318	0.48875	0.13652	0.48875	0.0940405	0.48875	0.0940977	0.48875	0.05379
	0.489	0.8353	0.489	0.224768	0.489	0.13614	0.489	0.0939086	0.489	0.0936177	0.489	0.05359
	0.48925	0.83547	0.48925	0.22507	0.48925	0.13585	0.48925	0.0938093	0.48925	0.0933114	0.48925	0.05342
	0.4895	0.8357	0.4895	0.225224	0.4895	0.13567	0.4895	0.0937729	0.4895	0.0932665	0.4895	0.05329
	0.48975	0.83592	0.48975	0.225188	0.48975	0.13554	0.48975	0.0937386	0.48975	0.0934526	0.48975	0.05319
	0.49	0.83605	0.49	0.224985	0.49	0.13537	0.49	0.0936132	0.49	0.0937249	0.49	0.0531
	0.49025	0.83592	0.49025	0.224691	0.49025	0.13517	0.49025	0.0933884	0.49025	0.0939015	0.49025	0.05303
	0.4905	0.8355	0.4905	0.224395	0.4905	0.13503	0.4905	0.0931699	0.4905	0.0940069	0.4905	0.05295
	0.49075	0.83484	0.49075	0.224216	0.49075	0.13504	0.49075	0.0930121	0.49075	0.094171	0.49075	0.05288
	0.491	0.83403	0.491	0.224219	0.491	0.13502	0.491	0.0929213	0.491	0.0944008	0.491	0.05281
	0.49125	0.83321	0.49125	0.224286	0.49125	0.13496	0.49125	0.0928872	0.49125	0.094591	0.49125	0.05274
	0.4915	0.8325	0.4915	0.224229	0.4915	0.13503	0.4915	0.0929239	0.4915	0.0946582	0.4915	0.05268
	0.49175	0.83193	0.49175	0.223888	0.49175	0.1353	0.49175	0.0929987	0.49175	0.0946387	0.49175	0.05262
	0.492	0.8315	0.492	0.223268	0.492	0.13561	0.492	0.0930599	0.492	0.0946113	0.492	0.05255
	0.49225	0.83109	0.49225	0.222547	0.49225	0.13581	0.49225	0.0930793	0.49225	0.0946377	0.49225	0.05245
	0.4925	0.83063	0.4925	0.222033	0.4925	0.1359	0.4925	0.0931099	0.4925	0.0946782	0.4925	0.05235
	0.49275	0.83	0.49275	0.221823	0.49275	0.13602	0.49275	0.0932113	0.49275	0.0947195	0.49275	0.05226
	0.493	0.82924	0.493	0.221853	0.493	0.13626	0.493	0.0932892	0.493	0.0948646	0.493	0.0522
	0.49325	0.82844	0.49325	0.221957	0.49325	0.13657	0.49325	0.0932483	0.49325	0.095082	0.49325	0.05216
	0.4935	0.82774	0.4935	0.221946	0.4935	0.13688	0.4935	0.093043	0.4935	0.0952368	0.4935	0.05213
	0.49375	0.82734	0.49375	0.221692	0.49375	0.13718	0.49375	0.0927003	0.49375	0.095302	0.49375	0.05207
	0.494	0.82719	0.494	0.221275	0.494	0.13742	0.494	0.0922669	0.494	0.0953759	0.494	0.05198
	0.49425	0.82731	0.49425	0.220928	0.49425	0.1375	0.49425	0.0918406	0.49425	0.095477	0.49425	0.05183
	0.4945	0.82752	0.4945	0.221052	0.4945	0.1374	0.4945	0.0915659	0.4945	0.0955703	0.4945	0.05163
	0.49475	0.82769	0.49475	0.221832	0.49475	0.13711	0.49475	0.0915283	0.49475	0.0956284	0.49475	0.05139
	0.495	0.82773	0.495	0.222989	0.495	0.13667	0.495	0.0916639	0.495	0.0956838	0.495	0.05113
	0.49525	0.8276	0.49525	0.224167	0.49525	0.13623	0.49525	0.0918856	0.49525	0.0957908	0.49525	0.05087
	0.4955	0.82725	0.4955	0.225089	0.4955	0.13586	0.4955	0.0921221	0.4955	0.0959328	0.4955	0.0506
	0.49575	0.82669	0.49575	0.225643	0.49575	0.13552	0.49575	0.0922557	0.49575	0.0960157	0.49575	0.05034
	0.496	0.8261	0.496	0.225887	0.496	0.13507	0.496	0.0922219	0.496	0.0960419	0.496	0.05011
	0.49625	0.82568	0.49625	0.225886	0.49625	0.13454	0.49625	0.0920643	0.49625	0.0961432	0.49625	0.04994
	0.4965	0.82551	0.4965	0.225754	0.4965	0.13418	0.4965	0.0918871	0.4965	0.0964104	0.4965	0.04982
	0.49675	0.82572	0.49675	0.225667	0.49675	0.13411	0.49675	0.0917522	0.49675	0.0968604	0.49675	0.04972
	0.497	0.82622	0.497	0.22575	0.497	0.13409	0.497	0.091732	0.497	0.0973479	0.497	0.0496
	0.49725	0.82695	0.49725	0.225978	0.49725	0.13387	0.49725	0.0917828	0.49725	0.0976766	0.49725	0.04947
	0.4975	0.82772	0.4975	0.226165	0.4975	0.13364	0.4975	0.0918436	0.4975	0.0978013	0.4975	0.04933
	0.49775	0.82842	0.49775	0.22619	0.49775	0.13366	0.49775	0.0919145	0.49775	0.0978291	0.49775	0.04918
	0.498	0.82895	0.498	0.226021	0.498	0.13394	0.498	0.0920002	0.498	0.0978582	0.498	0.04903
	0.49825	0.82932	0.49825	0.225659	0.49825	0.13432	0.49825	0.0921045	0.49825	0.0979173	0.49825	0.04888
	0.4985	0.82956	0.4985	0.225033	0.4985	0.13467	0.4985	0.092182	0.4985	0.0979764	0.4985	0.04872
	0.49875	0.82976	0.49875	0.22415	0.49875	0.1349	0.49875	0.0922126	0.49875	0.098022	0.49875	0.04853
	0.499	0.83002	0.499	0.223194	0.499	0.13499	0.499	0.092244	0.499	0.0981313	0.499	0.04833
	0.49925	0.83053	0.49925	0.222379	0.49925	0.1351	0.49925	0.0922849	0.49925	0.098319	0.49925	0.04813
	0.4995	0.83147	0.4995	0.221747	0.4995	0.13528	0.4995	0.0922475	0.4995	0.0985327	0.4995	0.04792
	0.49975	0.83277	0.49975	0.221224	0.49975	0.13541	0.49975	0.0919639	0.49975	0.0987046	0.49975	0.04771
	0.5	0.8342	0.5	0.220795	0.5	0.1354	0.5	0.0915759	0.5	0.0987625	0.5	0.04751
	0.50025	0.83552	0.50025	0.220472	0.50025	0.13526	0.50025	0.0912383	0.50025	0.098672	0.50025	0.04734
	0.5005	0.83652	0.5005	0.220164	0.5005	0.13513	0.5005	0.0910808	0.5005	0.098471	0.5005	0.04717
[truncated: 5,997 more rows]
