# Supplementary material for: Evaluation the possibility of vortex-induced resonance for a multistage pressure reducing valve
Source: PLoS One. 2022 Apr 1;17(4):e0266414. doi: 10.1371/journal.pone.0266414 (PMC8975139; doi:10.1371/journal.pone.0266414)
Supplement: S1 File — (ZIP) [file pone.0266414.s001.zip › Support information/Fig 9+Table 3.xlsx]

## Sheet: Sheet1
Opening		10		30		50		70		90		100
	f	A	f	A	f	A	f	A	f	A	f	A
	0	1.77343e-10	0	1.35608e-10	0	2.15134e-10	0	2.43994e-06	0	2.89589e-10	0	3.97749e-10
	0.49994	0.000517934	0.49994	0.00424	0.49994	0.00136	0.49994	0.00113	0.49994	0.00257	0.49994	0.0025
	0.99987	0.00172	0.99987	0.00142	0.99987	0.00129	0.99987	0.00183	0.99988	0.00216	0.99987	0.00257
	1.49981	0.00523	1.49981	0.00375	1.49981	0.0044	1.49981	0.00306	1.49981	0.00316	1.49981	0.00283
	1.99975	0.000282598	1.99975	0.00203	1.99975	0.00211	1.99975	0.00171	1.99975	0.00411	1.99975	0.00415
	2.49969	0.00203	2.49969	0.000925459	2.49969	0.00117	2.49969	0.00141	2.49969	0.0024	2.49969	0.00324
	2.99962	0.000331172	2.99962	0.000792863	2.99962	0.00248	2.99962	0.00433	2.99963	0.00356	2.99962	0.00452
	3.49956	0.000328886	3.49956	0.00118	3.49956	0.000693373	3.49956	0.000959531	3.49956	0.00243	3.49956	0.00275
	3.9995	0.000913065	3.9995	0.000866151	3.9995	0.00104	3.9995	0.00166	3.9995	0.00451	3.9995	0.000667959
	4.49944	0.000578856	4.49944	0.000691658	4.49944	0.00103	4.49944	0.00152	4.49944	0.000750509	4.49944	0.000418024
	4.99937	0.000448925	4.99937	0.000486978	4.99937	0.000788287	4.99937	0.000615361	4.99938	0.00051696	4.99937	0.00134
	5.49931	9.72411e-05	5.49931	0.000310313	5.49931	0.00102	5.49931	0.00135	5.49931	0.0028	5.49931	0.00204
	5.99925	0.00144	5.99925	0.000542085	5.99925	0.000491318	5.99925	0.000384277	5.99925	0.000909284	5.99925	0.00222
	6.49919	0.000605637	6.49919	0.000198892	6.49919	0.00105	6.49919	0.000560687	6.49919	0.00197	6.49919	0.00080802
	6.99912	0.00163	6.99912	0.000690296	6.99912	0.0014	6.99912	0.000589654	6.99913	0.00221	6.99912	0.0012
	7.49906	0.000500751	7.49906	0.000309518	7.49906	0.000721989	7.49906	0.000536776	7.49906	0.00182	7.49906	0.00132
	7.999	0.000570887	7.999	0.000128617	7.999	0.000315772	7.999	0.00111	7.999	0.0014	7.999	0.00299
	8.49894	0.000184871	8.49894	0.000461706	8.49894	0.000329005	8.49894	0.000431914	8.49894	0.0012	8.49894	0.0007209
	8.99887	0.00163	8.99887	0.000358686	8.99887	0.000339013	8.99887	0.000153769	8.99888	0.00186	8.99887	0.000974913
	9.49881	0.000896401	9.49881	0.000242908	9.49881	0.000686699	9.49881	0.000633174	9.49881	0.00191	9.49881	0.000804152
	9.99875	0.00149	9.99875	0.000552416	9.99875	0.000530186	9.99875	0.000530987	9.99875	0.00129	9.99875	0.000350598
	10.4987	0.000197148	10.4987	0.000132321	10.4987	0.000745536	10.4987	0.000495937	10.4987	0.00211	10.4987	0.00149
	10.9986	0.000568448	10.9986	0.000204088	10.9986	0.000991983	10.9986	0.000490491	10.9986	0.000890484	10.9986	0.00101
	11.4986	5.43899e-05	11.4986	0.00016992	11.4986	0.000991847	11.4986	0.000559903	11.4986	0.00145	11.4986	0.000983468
	11.9985	0.000428069	11.9985	0.000165823	11.9985	0.000508636	11.9985	0.000373278	11.9985	0.00169	11.9985	0.00168
	12.4984	0.000638367	12.4984	0.000283317	12.4984	0.000447559	12.4984	0.000566001	12.4984	0.00203	12.4984	0.001
	12.9984	4.28469e-05	12.9984	0.000252878	12.9984	0.000314941	12.9984	0.00017081	12.9984	0.000706693	12.9984	0.000932028
	13.4983	0.00203	13.4983	0.000197867	13.4983	0.000610615	13.4983	0.000645123	13.4983	0.000600499	13.4983	0.00164
	13.9983	0.000736212	13.9983	0.000350824	13.9983	0.000622031	13.9983	0.000281709	13.9983	0.0009859	13.9983	0.0013
	14.4982	0.0012	14.4982	0.000188348	14.4982	0.000543008	14.4982	0.000261855	14.4982	0.00029409	14.4982	0.000648272
	14.9981	0.00112	14.9981	0.000178433	14.9981	0.000521404	14.9981	0.000631113	14.9981	0.000725884	14.9981	0.0018
	15.4981	0.000382029	15.4981	0.000467956	15.4981	0.000259923	15.4981	0.000434192	15.4981	0.00147	15.4981	0.000965518
	15.998	0.000791988	15.998	0.000233237	15.998	0.000616145	15.998	0.000471853	15.998	0.000694038	15.998	0.00106
	16.4979	0.00131	16.4979	0.000232876	16.4979	0.000914791	16.4979	0.000451297	16.4979	0.00048903	16.4979	0.00067019
	16.9979	0.000137764	16.9979	0.000359616	16.9979	9.18749e-05	16.9979	0.000512011	16.9979	0.000551465	16.9979	0.001
	17.4978	0.000107974	17.4978	2.22734e-05	17.4978	0.000563876	17.4978	0.00048286	17.4978	0.000247672	17.4978	0.00104
	17.9977	0.000409712	17.9977	0.000136554	17.9977	0.000700952	17.9977	0.000436265	17.9977	0.00102	17.9977	0.00116
	18.4977	0.000571084	18.4977	9.97937e-05	18.4977	0.000197321	18.4977	0.000481867	18.4977	0.000107877	18.4977	0.000756017
	18.9976	0.00113	18.9976	0.000130277	18.9976	0.00042458	18.9976	0.000757651	18.9976	0.000414955	18.9976	0.00128
	19.4976	0.00164	19.4976	0.000172009	19.4976	0.00017047	19.4976	0.000760449	19.4976	0.000581277	19.4976	0.000476323
	19.9975	0.00228	19.9975	0.000343581	19.9975	0.000168503	19.9975	0.000158947	19.9975	0.000611275	19.9975	0.000190766
	20.4974	0.00159	20.4974	0.000140023	20.4974	0.000352829	20.4974	0.000375079	20.4974	0.000603153	20.4974	0.000784465
	20.9974	7.18357e-05	20.9974	6.12747e-05	20.9974	0.000229414	20.9974	0.000217426	20.9974	0.000310673	20.9974	0.000670707
	21.4973	0.00279	21.4973	0.000277865	21.4973	0.000172351	21.4973	0.000127772	21.4973	0.000276955	21.4973	0.00126
	21.9973	0.000652407	21.9973	0.000191123	21.9973	0.000604603	21.9973	0.000221613	21.9973	0.000732616	21.9973	0.00124
	22.4972	0.000424238	22.4972	0.000191338	22.4972	0.000427711	22.4972	9.74629e-05	22.4972	0.000774298	22.4972	0.000606482
	22.9971	0.00219	22.9971	0.000114214	22.9971	0.000212683	22.9971	0.000181203	22.9971	0.000395974	22.9971	0.000671951
	23.4971	0.00137	23.4971	0.000344608	23.4971	0.000496163	23.4971	0.000270271	23.4971	0.000189366	23.4971	0.00115
	23.997	0.000638848	23.997	0.000203087	23.997	0.000508295	23.997	0.000124369	23.997	0.000188381	23.997	0.00073726
	24.4969	0.000146323	24.4969	0.000227229	24.4969	0.000528725	24.4969	0.000150869	24.4969	0.000352346	24.4969	0.000334037
	24.9969	0.000828426	24.9969	0.000271215	24.9969	0.000474542	24.9969	0.000232762	24.9969	0.000435989	24.9969	0.000307139
	25.4968	0.000658404	25.4968	2.65546e-05	25.4968	0.000226999	25.4968	0.000179452	25.4968	0.000174738	25.4968	0.000363165
	25.9967	0.000979302	25.9967	0.000180131	25.9967	0.000568368	25.9967	0.000277163	25.9967	0.000312466	25.9967	0.000700334
	26.4967	0.00122	26.4967	9.33103e-05	26.4967	0.000411003	26.4967	0.000191647	26.4967	0.000863356	26.4967	0.000403717
	26.9966	0.00185	26.9966	0.000133449	26.9966	4.56733e-05	26.9966	0.000105188	26.9966	0.000285392	26.9966	0.000834201
	27.4966	0.000927764	27.4966	0.000174006	27.4966	0.000435455	27.4966	0.00024073	27.4966	0.000419117	27.4966	0.000915155
	27.9965	0.000668833	27.9965	0.000127401	27.9965	0.000232139	27.9965	0.000147006	27.9965	0.000324057	27.9965	0.000635706
	28.4964	0.00103	28.4964	0.000167744	28.4964	4.15735e-05	28.4964	0.000554726	28.4964	9.49344e-05	28.4964	0.000135477
	28.9964	0.000240235	28.9964	2.19743e-05	28.9964	0.00040801	28.9964	0.000299743	28.9964	0.000259782	28.9964	0.000423089
	29.4963	0.000668738	29.4963	0.000261957	29.4963	0.000224029	29.4963	0.000129305	29.4963	0.000703279	29.4963	0.000552595
	29.9962	0.000165132	29.9962	0.00021535	29.9962	0.000318139	29.9962	0.000325699	29.9962	0.000165622	29.9962	0.000530925
	30.4962	0.00127	30.4962	0.000171118	30.4962	0.000406106	30.4962	0.000240533	30.4962	0.00042608	30.4962	0.000750336
	30.9961	6.97135e-05	30.9961	0.000147896	30.9961	2.67078e-05	30.9961	2.16049e-05	30.9961	0.000465829	30.9961	0.000380076
	31.4961	0.000615876	31.4961	0.000108886	31.4961	0.000355311	31.4961	0.000356939	31.4961	0.000603595	31.4961	0.000355676
	31.996	0.000243446	31.996	0.000103937	31.996	0.000176176	31.996	9.37367e-05	31.996	5.79283e-05	31.996	0.000418158
	32.4959	0.000596501	32.4959	0.000268824	32.4959	5.94446e-05	32.4959	7.74237e-05	32.4959	0.000424613	32.4959	0.000592102
	32.9959	0.00151	32.9959	0.000195295	32.9959	0.000306818	32.9959	9.22541e-05	32.9959	0.000768165	32.9959	0.000391311
	33.4958	0.000909391	33.4958	8.39796e-05	33.4958	0.000202434	33.4958	6.13597e-05	33.4958	0.000408103	33.4958	0.000603598
	33.9958	0.000171489	33.9958	0.000194444	33.9958	0.000192893	33.9958	0.000104814	33.9958	0.000489221	33.9958	0.000494319
	34.4957	0.000103243	34.4957	0.00010164	34.4957	0.000276758	34.4957	0.000125301	34.4957	0.00018394	34.4957	0.00021607
	34.9956	0.000254685	34.9956	2.47788e-05	34.9956	0.000141621	34.9956	0.000155778	34.9956	0.000622069	34.9956	0.000319134
	35.4956	0.000752184	35.4956	0.000181694	35.4956	0.000349411	35.4956	0.000104785	35.4956	0.00034588	35.4956	0.00092014
	35.9955	0.000800259	35.9955	0.00011878	35.9955	0.000132617	35.9955	0.000105303	35.9955	0.000596982	35.9955	0.000386553
	36.4954	7.54655e-05	36.4954	4.17658e-05	36.4954	5.76487e-05	36.4954	8.84982e-05	36.4954	0.000462431	36.4954	0.000334801
	36.9954	0.00021652	36.9954	0.000105925	36.9954	0.000167592	36.9954	0.000119663	36.9954	0.000317012	36.9954	0.000431289
	37.4953	0.000608421	37.4953	0.00017569	37.4953	0.000137332	37.4953	0.000193702	37.4953	0.000795657	37.4953	0.000117897
	37.9952	0.000567571	37.9952	0.000154724	37.9952	0.000204311	37.9952	0.000379555	37.9952	0.000340499	37.9952	0.00027899
	38.4952	8.43902e-05	38.4952	0.000261318	38.4952	0.000197162	38.4952	0.00019716	38.4952	6.72114e-05	38.4952	0.000476835
	38.9951	0.00072276	38.9951	9.98476e-05	38.9951	0.000124777	38.9951	0.000159297	38.9951	0.000519214	38.9951	0.000151543
	39.4951	0.000762091	39.4951	0.000135074	39.4951	0.000325487	39.4951	0.000112503	39.4951	0.000817987	39.4951	0.000226895
	39.995	0.000105758	39.995	0.000169642	39.995	6.35277e-05	39.995	0.000128106	39.995	0.000318839	39.995	0.000328478
	40.4949	0.000296893	40.4949	0.000284725	40.4949	4.59553e-05	40.4949	0.000141534	40.4949	0.000490998	40.4949	0.000594674
	40.9949	0.000422506	40.9949	0.000264657	40.9949	0.000390139	40.9949	0.000121416	40.9949	0.000772956	40.9949	0.000326533
	41.4948	0.000493049	41.4948	0.000115223	41.4948	0.000241997	41.4948	0.000235186	41.4948	0.000257377	41.4948	0.000427954
	41.9948	0.00097506	41.9948	0.000132401	41.9948	0.000162785	41.9948	4.53782e-05	41.9948	0.000460756	41.9948	0.000393301
	42.4947	6.55167e-05	42.4947	0.000195464	42.4947	0.0003714	42.4947	0.000196383	42.4947	0.000804899	42.4947	0.0002119
	42.9946	0.000571078	42.9946	0.000154324	42.9946	3.29876e-05	42.9946	0.000131645	42.9946	0.000395587	42.9946	0.00055193
	43.4946	0.000558772	43.4946	9.3392e-05	43.4946	0.000205683	43.4946	5.14394e-05	43.4946	0.000542787	43.4946	0.000298963
	43.9945	0.000378452	43.9945	7.57183e-05	43.9945	0.00032796	43.9945	6.79771e-05	43.9945	0.00115	43.9945	0.000351072
	44.4944	0.00104	44.4944	0.000147539	44.4944	0.000254652	44.4944	0.000122483	44.4944	0.000441823	44.4944	7.36325e-05
	44.9944	0.000295171	44.9944	0.000118745	44.9944	0.000169113	44.9944	0.000108711	44.9944	0.000181103	44.9944	0.00051147
	45.4943	0.000229686	45.4943	0.000102141	45.4943	0.000127367	45.4943	0.000111561	45.4943	0.000574013	45.4943	7.7498e-05
	45.9943	0.000274149	45.9943	0.000152684	45.9943	0.00015348	45.9943	3.74167e-05	45.9943	0.00044859	45.9943	0.000134529
	46.4942	0.000598546	46.4942	0.000199475	46.4942	9.28934e-05	46.4942	0.000175916	46.4942	0.000256496	46.4942	0.0001969
	46.9941	0.000295909	46.9941	0.000125547	46.9941	0.000102696	46.9941	0.000157039	46.9941	0.00035375	46.9941	0.000498447
	47.4941	0.000483847	47.4941	6.84939e-05	47.4941	0.000266596	47.4941	0.000115267	47.4941	0.000491192	47.4941	0.000173357
	47.994	0.000174723	47.994	9.73422e-05	47.994	0.00021489	47.994	8.33966e-05	47.994	0.00038559	47.994	2.01108e-05
	48.4939	0.000252429	48.4939	5.9746e-05	48.4939	0.000168351	48.4939	0.000118354	48.4939	0.000255295	48.4939	0.000279681
	48.9939	0.000146936	48.9939	0.000195288	48.9939	0.000286342	48.9939	9.02828e-05	48.9939	0.000255382	48.9939	0.000626004
	49.4938	0.000531223	49.4938	5.59867e-05	49.4938	0.000170879	49.4938	5.64314e-05	49.4938	0.000237059	49.4938	0.000240779
	49.9937	9.25464e-05	49.9937	7.27279e-05	49.9937	8.00612e-05	49.9937	0.000163754	49.9937	0.000299596	49.9937	0.000168374
	50.4937	5.7323e-05	50.4937	3.19246e-05	50.4937	3.52124e-05	50.4937	9.27923e-05	50.4937	0.000223392	50.4937	0.000587516
	50.9936	0.000628403	50.9936	7.7588e-05	50.9936	0.000110521	50.9936	0.000152636	50.9936	0.000569212	50.9936	0.00042016
	51.4936	4.36124e-05	51.4936	0.000103663	51.4936	0.000288114	51.4936	0.000110373	51.4936	0.000337232	51.4936	0.000151158
	51.9935	0.000514931	51.9935	3.30676e-05	51.9935	0.00013205	51.9935	1.84462e-05	51.9935	0.000215903	51.9935	0.000168503
	52.4934	0.000369746	52.4934	0.000101606	52.4934	0.000101261	52.4934	9.56508e-05	52.4934	0.000723457	52.4934	0.000287258
	52.9934	0.000478998	52.9934	0.000155176	52.9934	0.000102892	52.9934	8.78008e-05	52.9934	0.000280721	52.9934	0.000428967
	53.4933	0.000490714	53.4933	0.000127311	53.4933	7.67425e-05	53.4933	7.70078e-05	53.4933	0.000270224	53.4933	0.000153384
	53.9933	0.000354913	53.9933	8.89307e-05	53.9933	9.214e-05	53.9933	0.000134753	53.9933	0.000708655	53.9933	0.000265596
	54.4932	0.000687589	54.4932	3.16359e-05	54.4932	0.000115464	54.4932	8.76968e-05	54.4932	0.000153223	54.4932	0.000138109
	54.9931	0.000619668	54.9931	0.000137759	54.9931	6.08411e-05	54.9931	9.51301e-05	54.9931	0.000527254	54.9931	0.000730618
	55.4931	0.00064603	55.4931	0.000254606	55.4931	6.91693e-05	55.4931	6.2648e-05	55.4931	0.000596401	55.4931	0.00032856
	55.993	0.00026049	55.993	0.000301352	55.993	3.03957e-05	55.993	9.83635e-05	55.993	0.000210453	55.993	0.000190572
	56.4929	4.22157e-05	56.4929	0.000119239	56.4929	6.3073e-05	56.4929	0.000179229	56.4929	0.00019454	56.4929	0.000296844
	56.9929	0.000570294	56.9929	0.000101177	56.9929	5.57422e-05	56.9929	0.000113287	56.9929	0.000198625	56.9929	0.000149304
	57.4928	0.000447185	57.4928	0.00013596	57.4928	9.03411e-05	57.4928	6.35085e-05	57.4928	0.000207595	57.4928	4.6437e-05
	57.9928	0.000323205	57.9928	0.000129589	57.9928	0.00017326	57.9928	0.000129045	57.9928	7.58987e-05	57.9928	0.000200843
	58.4927	0.000495783	58.4927	0.000165474	58.4927	0.000248762	58.4927	9.68282e-05	58.4927	0.000338381	58.4927	0.000262519
	58.9926	0.000628107	58.9926	0.000201146	58.9926	0.000120967	58.9926	9.24195e-05	58.9926	0.000209223	58.9926	0.000125178
	59.4926	0.000243268	59.4926	0.000308846	59.4926	0.000122569	59.4926	9.54706e-05	59.4926	0.00029111	59.4926	0.000513042
	59.9925	0.00065396	59.9925	0.000139847	59.9925	0.000145783	59.9925	0.000131043	59.9925	0.000213315	59.9925	0.000166125
	60.4924	0.000349209	60.4924	0.000187641	60.4924	0.000129309	60.4924	7.36113e-05	60.4924	0.000141177	60.4924	8.53149e-05
	60.9924	0.000571352	60.9924	0.000111577	60.9924	0.000126399	60.9924	0.000123937	60.9924	5.38075e-05	60.9924	0.000279799
	61.4923	0.000700095	61.4923	0.000205442	61.4923	0.000139357	61.4923	3.33548e-05	61.4923	0.000119492	61.4923	0.000116611
	61.9922	0.000675597	61.9922	0.000134	61.9922	6.49155e-05	61.9922	0.000106071	61.9922	0.000140883	61.9922	0.000192197
	62.4922	0.000473762	62.4922	1.77543e-05	62.4922	0.00010847	62.4922	6.41369e-05	62.4922	0.000379254	62.4922	0.000329356
	62.9921	0.000472774	62.9921	9.10437e-05	62.9921	6.78086e-05	62.9921	8.6019e-05	62.9921	0.000161611	62.9921	9.6353e-05
	63.4921	0.000126686	63.4921	0.000231717	63.4921	0.000126844	63.4921	0.000180908	63.4921	0.000214731	63.4921	0.000115881
	63.992	0.000134332	63.992	0.000202377	63.992	8.94297e-05	63.992	4.39588e-05	63.992	0.000370056	63.992	0.000341251
	64.4919	0.000613428	64.4919	9.21997e-05	64.4919	0.000161305	64.4919	9.86644e-05	64.4919	4.62123e-05	64.4919	0.000434271
	64.9919	0.000521477	64.9919	0.000107001	64.9919	0.000111112	64.9919	8.0399e-05	64.9919	0.000285878	64.9919	0.000266194
	65.4918	0.000122266	65.4918	8.56683e-05	65.4918	0.000189551	65.4918	0.000129739	65.4918	0.000395907	65.4918	0.000140973
	65.9917	1.46176e-05	65.9917	0.000115936	65.9917	0.000101634	65.9917	0.00013829	65.9917	5.80168e-05	65.9917	2.1435e-05
	66.4917	0.000194326	66.4917	0.000384058	66.4917	0.00013444	66.4917	5.68994e-05	66.4917	0.000381079	66.4917	0.000189638
	66.9916	0.000798108	66.9916	7.1892e-05	66.9916	5.7471e-05	66.9916	7.00915e-05	66.9916	0.000333007	66.9916	0.000398103
	67.4916	0.000221796	67.4916	0.000238057	67.4916	7.35089e-05	67.4916	0.000128931	67.4916	0.000234766	67.4916	0.000178784
	67.9915	0.000336528	67.9915	8.37229e-05	67.9915	8.9447e-05	67.9915	0.0001716	67.9915	0.000283996	67.9915	5.79224e-05
	68.4914	0.000673699	68.4914	0.000199432	68.4914	5.4202e-05	68.4914	9.58951e-05	68.4914	0.00024966	68.4914	0.000120554
	68.9914	0.00018433	68.9914	0.000315177	68.9914	0.000123966	68.9914	1.69314e-05	68.9914	0.000569011	68.9914	5.47449e-05
	69.4913	9.63222e-05	69.4913	0.000310631	69.4913	4.90823e-05	69.4913	3.16195e-05	69.4913	0.000118077	69.4913	9.95329e-05
	69.9912	0.000501261	69.9912	7.18901e-05	69.9912	3.44765e-05	69.9912	7.61506e-05	69.9912	8.89388e-05	69.9912	0.000232361
	70.4912	0.000356746	70.4912	9.37407e-05	70.4912	7.49581e-05	70.4912	7.9385e-05	70.4912	0.000250542	70.4912	0.000223427
	70.9911	0.000545501	70.9911	9.5867e-05	70.9911	0.000189195	70.9911	3.67892e-05	70.9911	0.000145013	70.9911	0.000220148
	71.4911	0.000120686	71.4911	0.000186283	71.4911	0.000196489	71.4911	0.000126509	71.4911	0.000213401	71.4911	0.000282219
	71.991	0.000212603	71.991	0.000220238	71.991	0.000172078	71.991	3.73802e-05	71.991	0.000362964	71.991	0.000335644
	72.4909	0.000477601	72.4909	0.0001471	72.4909	0.000226999	72.4909	3.92242e-05	72.4909	0.000158531	72.4909	0.00019796
	72.9909	0.000464425	72.9909	0.000136643	72.9909	0.000144738	72.9909	0.000154843	72.9909	0.000125365	72.9909	0.000196688
	73.4908	0.000128593	73.4908	0.000288025	73.4908	9.2325e-05	73.4908	5.63383e-05	73.4908	0.000196096	73.4908	0.000504234
	73.9907	0.000422441	73.9907	0.000171389	73.9907	0.000207153	73.9908	3.31057e-05	73.9908	0.000105805	73.9907	0.00026325
	74.4907	4.03776e-05	74.4907	0.000224359	74.4907	0.000132181	74.4907	2.43626e-05	74.4907	0.000211662	74.4907	0.000179909
	74.9906	0.000142281	74.9906	0.000111265	74.9906	0.000183066	74.9906	1.74678e-05	74.9906	0.000139859	74.9906	0.000302106
	75.4906	0.000282996	75.4906	0.000277605	75.4906	5.16702e-05	75.4906	9.07952e-05	75.4906	0.00030804	75.4906	0.000251825
	75.9905	7.05084e-05	75.9905	0.000154948	75.9905	7.03219e-05	75.9905	6.85439e-05	75.9905	0.000257777	75.9905	0.000277443
	76.4904	0.00010286	76.4904	1.98736e-05	76.4904	7.17319e-05	76.4904	1.10002e-05	76.4904	0.000139806	76.4904	0.000168188
	76.9904	0.000174297	76.9904	0.000294627	76.9904	0.000125195	76.9904	8.20042e-05	76.9904	0.000288575	76.9904	0.000251994
	77.4903	3.86668e-05	77.4903	0.000212198	77.4903	0.000158928	77.4903	6.75058e-05	77.4903	0.000327745	77.4903	0.000340868
	77.9902	0.000489008	77.9902	9.01507e-05	77.9902	9.23339e-05	77.9903	2.93048e-05	77.9903	0.000247824	77.9902	0.000338102
	78.4902	0.000694283	78.4902	0.000114505	78.4902	6.64401e-05	78.4902	4.95221e-05	78.4902	0.000133844	78.4902	0.000189195
	78.9901	0.000203253	78.9901	0.000152621	78.9901	4.4592e-05	78.9901	4.13208e-05	78.9901	0.000368629	78.9901	0.000233899
	79.4901	5.0992e-05	79.4901	8.78296e-05	79.4901	0.000143919	79.4901	6.84153e-05	79.4901	0.000140925	79.4901	0.000303679
	79.99	0.000228485	79.99	0.000133612	79.99	0.00010267	79.99	2.47709e-05	79.99	9.27075e-05	79.99	0.000150858
	80.4899	0.000637251	80.4899	0.000244359	80.4899	9.24835e-05	80.4899	4.36992e-05	80.4899	0.000204138	80.4899	0.000235027
	80.9899	0.000544189	80.9899	8.38139e-05	80.9899	0.00022824	80.9899	6.4132e-06	80.9899	5.78375e-05	80.9899	2.57109e-05
	81.4898	0.000195042	81.4898	8.79532e-05	81.4898	0.000134181	81.4898	4.22903e-05	81.4898	0.000181671	81.4898	8.84974e-05
	81.9897	0.000282465	81.9897	6.75601e-05	81.9897	5.37153e-05	81.9898	7.2937e-05	81.9898	0.000216886	81.9897	0.000149942
	82.4897	3.74798e-05	82.4897	8.09697e-05	82.4897	2.7198e-05	82.4897	3.06298e-05	82.4897	0.000122328	82.4897	0.000210667
	82.9896	6.89581e-05	82.9896	0.000161128	82.9896	1.92525e-05	82.9896	1.7392e-05	82.9896	0.000289369	82.9896	0.000174306
	83.4896	0.000948535	83.4896	0.000239526	83.4896	0.000105627	83.4896	0.000132021	83.4896	0.000143549	83.4896	0.000230266
	83.9895	0.000353554	83.9895	0.000111032	83.9895	8.01319e-05	83.9895	6.68887e-05	83.9895	0.000119864	83.9895	0.000204926
	84.4894	8.22922e-05	84.4894	0.00013693	84.4894	0.00011357	84.4894	8.12685e-05	84.4894	0.000262549	84.4894	0.000171145
	84.9894	6.8964e-05	84.9894	2.92417e-05	84.9894	3.25174e-05	84.9894	8.93805e-05	84.9894	0.000217396	84.9894	0.000194979
	85.4893	0.000120776	85.4893	8.86933e-05	85.4893	5.23956e-05	85.4893	6.45197e-05	85.4893	0.000117255	85.4893	6.90597e-05
	85.9892	7.82509e-05	85.9892	5.02041e-05	85.9892	8.60821e-05	85.9892	5.37968e-05	85.9892	0.000145682	85.9892	3.08333e-05
	86.4892	0.000465274	86.4892	6.62747e-05	86.4892	4.53832e-05	86.4892	5.60151e-05	86.4892	0.000108894	86.4892	0.000209957
	86.9891	0.000260001	86.9891	0.000161557	86.9891	5.48806e-05	86.9891	5.72451e-05	86.9891	9.84802e-05	86.9891	0.000284203
	87.4891	0.00047134	87.4891	0.000132634	87.4891	0.000168257	87.4891	6.9607e-05	87.4891	0.000222902	87.4891	0.000113485
	87.989	0.000538355	87.989	0.000105679	87.989	4.49768e-05	87.989	3.88435e-05	87.989	8.8029e-05	87.989	0.000149106
	88.4889	0.000278277	88.4889	4.41888e-05	88.4889	6.65661e-05	88.4889	6.81724e-05	88.4889	0.00017901	88.4889	0.00013417
	88.9889	0.000418498	88.9889	4.2023e-05	88.9889	6.75799e-05	88.9889	1.63812e-05	88.9889	0.000303358	88.9889	5.01666e-05
	89.4888	0.00010981	89.4888	0.00010074	89.4888	6.79811e-05	89.4888	7.53616e-05	89.4888	6.93641e-05	89.4888	0.000158078
	89.9887	0.000412614	89.9887	0.000150317	89.9887	7.45784e-05	89.9887	5.03655e-05	89.9887	7.24047e-05	89.9887	8.50522e-05
	90.4887	0.000523387	90.4887	7.94515e-05	90.4887	7.27958e-05	90.4887	8.3652e-05	90.4887	0.000237559	90.4887	0.000156913
	90.9886	0.000146505	90.9886	0.000166741	90.9886	5.74118e-05	90.9886	4.35167e-05	90.9886	6.39016e-05	90.9886	4.94476e-05
	91.4886	0.000182955	91.4886	0.000112424	91.4886	6.52788e-05	91.4886	2.39357e-05	91.4886	0.000116538	91.4886	8.66391e-05
	91.9885	4.6092e-05	91.9885	4.41787e-05	91.9885	5.19597e-05	91.9885	7.35746e-05	91.9885	0.000207053	91.9885	0.000240258
	92.4884	0.000259751	92.4884	8.44928e-05	92.4884	9.18308e-05	92.4884	3.98783e-05	92.4884	0.000109128	92.4884	0.000111354
	92.9884	0.000186748	92.9884	0.000136718	92.9884	0.00012853	92.9884	4.5612e-05	92.9884	0.000146528	92.9884	0.000182022
	93.4883	0.000157423	93.4883	6.03939e-05	93.4883	7.49222e-05	93.4883	9.92713e-05	93.4883	0.000225035	93.4883	2.18887e-05
	93.9882	0.000156506	93.9882	0.000107742	93.9882	0.000129247	93.9882	9.20593e-05	93.9882	6.61817e-05	93.9882	0.000160969
	94.4882	0.000315478	94.4882	0.000116459	94.4882	0.000115023	94.4882	4.08403e-05	94.4882	0.00017958	94.4882	7.61624e-05
	94.9881	0.00058044	94.9881	0.000194513	94.9881	0.000109607	94.9881	3.03838e-05	94.9881	0.000106184	94.9881	9.82817e-05
	95.4881	0.000346434	95.4881	0.000120804	95.4881	4.81008e-05	95.4881	0.000101442	95.4881	0.000142894	95.4881	6.36924e-05
	95.988	0.000152823	95.988	7.30221e-05	95.988	8.65466e-05	95.988	5.50914e-05	95.988	0.000130552	95.988	0.000343665
	96.4879	0.000189923	96.4879	6.98605e-05	96.4879	0.000123681	96.4879	6.48615e-05	96.4879	8.49362e-05	96.4879	6.59794e-05
	96.9879	4.5596e-05	96.9879	6.91889e-06	96.9879	2.92806e-05	96.9879	8.71068e-05	96.9879	0.000130579	96.9879	0.000230738
	97.4878	0.000375818	97.4878	0.000167659	97.4878	8.85412e-05	97.4878	5.74808e-05	97.4878	0.000244256	97.4878	0.000134555
	97.9877	0.000569817	97.9877	1.48902e-05	97.9877	9.00607e-05	97.9878	3.32461e-05	97.9878	0.000236422	97.9877	0.000168997
	98.4877	0.000139697	98.4877	0.000116457	98.4877	0.00011976	98.4877	8.22524e-05	98.4877	8.13735e-05	98.4877	8.01631e-05
	98.9876	0.000507354	98.9876	0.000246251	98.9876	0.000105729	98.9876	5.09691e-05	98.9876	0.000125902	98.9876	4.94763e-05
	99.4875	0.000377956	99.4875	0.000184251	99.4875	4.97167e-05	99.4876	8.30719e-05	99.4876	0.000129795	99.4875	0.00024245
	99.9875	0.000166037	99.9875	0.000105255	99.9875	7.32698e-05	99.9875	7.50816e-05	99.9875	7.03237e-05	99.9875	0.000213872
	100.487	0.000403048	100.487	3.70221e-05	100.487	6.69743e-05	100.487	4.12508e-05	100.487	8.66502e-05	100.487	0.000182422
	100.987	0.000100268	100.987	6.35493e-05	100.987	6.64217e-05	100.987	9.55284e-05	100.987	0.000171206	100.987	9.49011e-05
	101.487	0.000377455	101.487	0.000107789	101.487	6.6642e-05	101.487	4.03165e-05	101.487	8.80069e-05	101.487	0.000269088
	101.987	0.000210363	101.987	0.000197645	101.987	8.83052e-05	101.987	1.5416e-05	101.987	0.000230672	101.987	0.000251288
	102.487	0.000202106	102.487	5.2705e-05	102.487	0.000121403	102.487	3.31132e-05	102.487	7.56647e-05	102.487	9.7717e-05
	102.987	0.000561839	102.987	6.87905e-06	102.987	8.6166e-05	102.987	5.35316e-05	102.987	0.000130164	102.987	0.000348431
	103.487	0.000150233	103.487	5.55808e-05	103.487	0.000117406	103.487	4.27723e-05	103.487	0.000185326	103.487	0.000187595
	103.987	0.000413127	103.987	6.50766e-05	103.987	5.51809e-05	103.987	5.49984e-05	103.987	7.92645e-05	103.987	0.000258965
	104.487	0.000198128	104.487	0.000146299	104.487	4.49979e-05	104.487	6.97528e-05	104.487	0.000211408	104.487	0.00015428
	104.987	0.000198506	104.987	7.16645e-05	104.987	4.07119e-05	104.987	2.66412e-05	104.987	0.000224109	104.987	0.000163562
	105.487	3.88017e-05	105.487	4.45248e-05	105.487	0.000124834	105.487	2.77693e-05	105.487	7.23458e-05	105.487	0.000258411
	105.987	0.000100397	105.987	1.71899e-05	105.987	4.25031e-06	105.987	5.14244e-06	105.987	0.000105389	105.987	0.000358278
	106.487	3.76606e-05	106.487	0.000147295	106.487	0.00011723	106.487	6.66772e-05	106.487	5.87813e-05	106.487	4.75173e-05
	106.987	0.000344819	106.987	0.000144388	106.987	9.56667e-05	106.987	1.3007e-05	106.987	8.43963e-05	106.987	1.47961e-05
	107.487	9.94087e-05	107.487	4.79784e-05	107.487	6.15613e-05	107.487	4.10955e-05	107.487	0.000124315	107.487	0.000206087
	107.986	0.000232645	107.986	0.000106189	107.986	0.000105269	107.987	7.79943e-05	107.987	7.60105e-05	107.986	0.000136468
	108.486	0.000101941	108.486	4.87376e-05	108.486	4.13346e-05	108.486	2.78742e-05	108.486	0.000154029	108.486	0.000224107
	108.986	0.000201948	108.986	9.5886e-05	108.986	6.12312e-05	108.986	2.28888e-05	108.986	0.00021633	108.986	0.000129221
	109.486	0.000374772	109.486	0.000116537	109.486	9.97867e-05	109.486	3.01766e-05	109.486	7.00265e-05	109.486	0.000228976
	109.986	8.5024e-05	109.986	5.39486e-05	109.986	8.53902e-05	109.986	7.16349e-05	109.986	0.000165308	109.986	0.000267247
	110.486	0.000181812	110.486	5.62025e-05	110.486	7.8738e-05	110.486	3.16365e-05	110.486	0.000109696	110.486	0.000171828
	110.986	0.000113995	110.986	0.000144684	110.986	0.000125948	110.986	6.63568e-05	110.986	0.000156245	110.986	0.000123789
	111.486	0.00017631	111.486	7.9246e-05	111.486	5.35585e-05	111.486	4.4589e-05	111.486	7.13484e-05	111.486	0.000222638
	111.986	5.33786e-05	111.986	6.3306e-05	111.986	0.00010158	111.986	6.3672e-06	111.986	0.000212121	111.986	0.000206443
	112.486	0.00019898	112.486	8.67052e-05	112.486	8.39355e-05	112.486	4.9898e-05	112.486	0.000114061	112.486	9.60105e-05
	112.986	8.54936e-05	112.986	0.000135847	112.986	6.06696e-05	112.986	4.57743e-05	112.986	8.09955e-05	112.986	0.000151127
	113.486	4.85309e-05	113.486	4.32472e-05	113.486	2.93977e-05	113.486	1.73485e-05	113.486	8.42877e-05	113.486	4.03493e-05
	113.986	3.03329e-05	113.986	0.00014807	113.986	8.97626e-05	113.986	3.93627e-05	113.986	9.09054e-05	113.986	0.000168162
	114.486	0.000265436	114.486	9.03451e-05	114.486	4.5791e-05	114.486	4.0888e-05	114.486	9.28911e-05	114.486	0.000130956
	114.986	0.000191287	114.986	0.000233418	114.986	2.32418e-05	114.986	7.91532e-05	114.986	1.26313e-05	114.986	9.77908e-05
	115.486	2.59223e-05	115.486	0.000106115	115.486	9.55816e-05	115.486	3.29334e-05	115.486	4.96482e-05	115.486	0.000237422
	115.985	8.25592e-05	115.985	0.000105308	115.985	6.22938e-05	115.986	4.92906e-05	115.986	0.000116929	115.985	0.000106776
	116.485	4.07429e-05	116.485	5.44863e-05	116.485	0.000101782	116.485	2.15348e-05	116.485	4.9249e-05	116.485	3.18017e-05
	116.985	3.2674e-05	116.985	0.000192336	116.985	7.34601e-05	116.985	1.69913e-05	116.985	6.66045e-05	116.985	6.29927e-05
	117.485	0.000140326	117.485	6.48538e-05	117.485	3.90778e-05	117.485	1.00116e-05	117.485	0.00022635	117.485	0.000146143
	117.985	9.8696e-05	117.985	0.000112515	117.985	3.87695e-05	117.985	6.24651e-05	117.985	1.42504e-05	117.985	3.16894e-05
	118.485	0.000364619	118.485	0.000152729	118.485	5.78268e-05	118.485	1.27312e-05	118.485	0.000104787	118.485	0.000127294
	118.985	9.65428e-05	118.985	0.00012269	118.985	9.33977e-05	118.985	3.3736e-05	118.985	6.58621e-05	118.985	0.000111889
	119.485	7.62476e-05	119.485	8.89057e-05	119.485	2.18863e-05	119.485	2.28068e-05	119.485	3.61574e-05	119.485	6.81269e-05
	119.985	0.000137946	119.985	8.44306e-05	119.985	0.000141568	119.985	2.45804e-05	119.985	8.22136e-05	119.985	4.7898e-05
	120.485	0.000386089	120.485	0.000210753	120.485	3.20582e-05	120.485	2.96953e-05	120.485	9.31904e-05	120.485	0.00011484
	120.985	2.02132e-05	120.985	7.70865e-05	120.985	4.72606e-05	120.985	1.29949e-05	120.985	9.55609e-05	120.985	7.96206e-05
	121.485	0.000402054	121.485	0.00016023	121.485	5.8063e-05	121.485	7.08757e-05	121.485	0.000129226	121.485	6.00655e-05
	121.985	0.000312165	121.985	8.54738e-05	121.985	5.25189e-05	121.985	3.75077e-05	121.985	3.72646e-05	121.985	7.72494e-05
	122.485	2.77513e-05	122.485	0.000157896	122.485	3.1281e-05	122.485	1.83418e-05	122.485	1.08208e-05	122.485	2.4172e-05
	122.985	0.000270356	122.985	0.00016444	122.985	9.75808e-05	122.985	3.08427e-05	122.985	0.000122536	122.985	1.83907e-05
	123.485	1.24833e-05	123.485	0.000208587	123.485	4.98519e-05	123.485	5.42738e-05	123.485	5.60062e-05	123.485	0.000124619
	123.984	3.29037e-05	123.984	5.01511e-05	123.984	6.66819e-05	123.984	4.92023e-05	123.984	3.95624e-05	123.984	2.86059e-05
	124.484	6.08723e-05	124.484	0.000218478	124.484	4.86985e-05	124.484	1.77156e-05	124.484	0.00010334	124.484	0.000109361
	124.984	0.000108379	124.984	0.00012289	124.984	4.71532e-05	124.984	5.05019e-05	124.984	7.68919e-05	124.984	8.74594e-05
	125.484	0.000371338	125.484	0.000143872	125.484	3.78093e-05	125.484	1.76408e-05	125.484	5.4137e-05	125.484	0.000101923
	125.984	0.000111301	125.984	0.000300055	125.984	1.02066e-05	125.984	5.08114e-05	125.984	7.90503e-05	125.984	7.19359e-05
	126.484	1.82604e-05	126.484	0.000323243	126.484	7.44762e-05	126.484	3.10017e-05	126.484	1.3721e-05	126.484	2.03924e-05
	126.984	7.07297e-05	126.984	0.000196202	126.984	2.89324e-05	126.984	2.58169e-05	126.984	5.97208e-05	126.984	6.23815e-05
	127.484	4.87983e-05	127.484	3.62979e-05	127.484	6.08075e-05	127.484	4.02147e-05	127.484	0.000129563	127.484	7.86357e-05
	127.984	0.000126202	127.984	7.1663e-05	127.984	8.40986e-05	127.984	1.28461e-05	127.984	5.66056e-05	127.984	9.3087e-05
	128.484	5.86327e-06	128.484	0.000172583	128.484	0.000155106	128.484	1.24868e-05	128.484	2.81285e-05	128.484	0.000113088
	128.984	0.000288521	128.984	0.000106855	128.984	1.69812e-05	128.984	6.45247e-05	128.984	8.41793e-05	128.984	7.16479e-05
	129.484	8.08598e-05	129.484	0.000223974	129.484	1.6147e-05	129.484	3.72117e-05	129.484	8.18919e-05	129.484	0.000124755
	129.984	5.67881e-05	129.984	0.000142497	129.984	9.44937e-05	129.984	4.15001e-05	129.984	7.82259e-05	129.984	0.000127988
	130.484	0.000174312	130.484	0.000129453	130.484	8.75563e-05	130.484	4.46218e-05	130.484	4.23561e-05	130.484	0.000189365
	130.984	0.000214331	130.984	9.89745e-05	130.984	8.38511e-05	130.984	5.05929e-05	130.984	5.07613e-05	130.984	0.000156055
	131.484	0.000115765	131.484	4.7453e-05	131.484	4.66976e-05	131.484	1.20098e-05	131.484	2.08721e-05	131.484	0.000116325
	131.983	7.35536e-05	131.983	7.56074e-05	131.983	6.55173e-05	131.983	5.44366e-05	131.983	5.5534e-05	131.983	0.000112353
	132.483	0.000156529	132.483	0.000101603	132.483	6.76617e-05	132.483	2.65787e-05	132.483	8.57986e-05	132.483	0.000185049
	132.983	0.000145054	132.983	0.000164	132.983	7.09486e-05	132.983	1.78121e-05	132.983	6.02269e-05	132.983	0.000122673
	133.483	8.06468e-05	133.483	0.000152161	133.483	4.76763e-05	133.483	5.90807e-05	133.483	2.88323e-05	133.483	0.000128489
	133.983	2.08417e-05	133.983	5.26384e-05	133.983	2.79425e-05	133.983	2.53108e-05	133.983	7.70334e-05	133.983	0.000236904
	134.483	0.000169484	134.483	0.000145913	134.483	0.00010363	134.483	3.62881e-05	134.483	1.15702e-05	134.483	0.000109849
	134.983	6.23803e-05	134.983	3.40965e-05	134.983	2.38333e-05	134.983	5.22716e-05	134.983	7.48336e-05	134.983	0.000112378
	135.483	5.80301e-05	135.483	9.017e-05	135.483	1.89179e-05	135.483	2.06021e-05	135.483	1.56809e-05	135.483	7.4791e-05
	135.983	5.93433e-05	135.983	9.26147e-05	135.983	2.66436e-05	135.983	2.80869e-05	135.983	2.24885e-05	135.983	0.000175606
	136.483	2.6677e-05	136.483	0.000295847	136.483	7.03853e-05	136.483	6.73552e-06	136.483	7.94436e-05	136.483	0.000139844
	136.983	6.96147e-05	136.983	0.000108617	136.983	2.97131e-05	136.983	2.65996e-05	136.983	3.3044e-05	136.983	2.16375e-05
	137.483	0.000178655	137.483	8.81054e-05	137.483	0.000116822	137.483	3.14453e-05	137.483	6.12654e-06	137.483	0.000153771
	137.983	0.000158999	137.983	0.000118253	137.983	4.8017e-05	137.983	3.19783e-05	137.983	2.88831e-05	137.983	0.000122931
	138.483	7.12665e-05	138.483	0.00011499	138.483	5.89589e-05	138.483	3.17784e-05	138.483	7.90894e-05	138.483	0.000119778
	138.983	0.000167252	138.983	7.46139e-05	138.983	1.14637e-05	138.983	4.79726e-05	138.983	5.89214e-06	138.983	7.55155e-05
	139.483	0.000275951	139.483	0.00025808	139.483	5.61714e-05	139.483	3.5576e-05	139.483	6.58138e-05	139.483	0.00018227
	139.982	8.61307e-05	139.982	0.00017804	139.982	3.54015e-05	139.982	6.50685e-06	139.982	9.13563e-05	139.982	0.000119607
	140.482	1.67838e-05	140.482	0.000151777	140.482	6.26934e-05	140.482	1.53267e-05	140.482	0.000176532	140.482	6.1631e-05
	140.982	5.90038e-05	140.982	0.00017678	140.982	0.00012275	140.982	2.9792e-05	140.982	3.42744e-05	140.982	0.000124332
	141.482	1.56764e-05	141.482	0.000102101	141.482	2.08679e-05	141.482	5.35564e-05	141.482	5.62822e-05	141.482	8.04439e-05
	141.982	0.000158326	141.982	0.000149116	141.982	0.000126478	141.982	1.79252e-05	141.982	4.10088e-05	141.982	0.000149698
	142.482	2.11064e-05	142.482	0.000251052	142.482	4.84725e-05	142.482	3.04222e-05	142.482	6.0141e-05	142.482	7.65062e-05
	142.982	3.00129e-05	142.982	1.62924e-05	142.982	5.88831e-05	142.982	2.46405e-05	142.982	8.15597e-05	142.982	7.16187e-05
	143.482	5.4579e-05	143.482	0.000124375	143.482	0.000104121	143.482	2.5224e-05	143.482	6.50558e-05	143.482	0.000112646
	143.982	3.4568e-05	143.982	8.50954e-05	143.982	4.82878e-05	143.982	2.77761e-05	143.982	8.04626e-05	143.982	0.000154697
	144.482	0.000121672	144.482	4.82736e-05	144.482	5.69366e-05	144.482	4.57304e-05	144.482	4.70033e-05	144.482	7.87865e-05
	144.982	9.82681e-05	144.982	0.000177386	144.982	7.82341e-05	144.982	2.398e-05	144.982	2.93481e-05	144.982	5.61727e-05
	145.482	0.000161185	145.482	9.60102e-05	145.482	1.45291e-05	145.482	5.10809e-05	145.482	1.24932e-05	145.482	0.000128983
	145.982	0.000149565	145.982	0.000143231	145.982	7.41367e-05	145.982	1.42314e-05	145.982	8.60219e-05	145.982	0.000119594
	146.482	9.05635e-05	146.482	2.15032e-05	146.482	1.85386e-05	146.482	2.20377e-05	146.482	4.22264e-05	146.482	0.00011303
	146.982	6.94475e-05	146.982	5.08327e-05	146.982	1.75029e-05	146.982	4.31055e-05	146.982	2.43736e-05	146.982	4.12916e-05
	147.482	7.4247e-06	147.482	3.5263e-05	147.482	4.2938e-05	147.482	4.89911e-05	147.482	4.66462e-05	147.482	0.000114676
	147.981	7.26213e-05	147.981	2.54785e-05	147.981	0.000117484	147.982	3.29876e-05	147.982	2.97243e-05	147.981	0.000169001
	148.481	6.86565e-05	148.481	9.07728e-05	148.481	3.5069e-05	148.481	2.81284e-05	148.481	3.42643e-05	148.481	6.25076e-05
	148.981	6.8569e-05	148.981	7.23662e-05	148.981	5.68339e-05	148.981	2.38306e-05	148.981	5.39009e-05	148.981	8.15925e-05
	149.481	0.000164302	149.481	9.16479e-05	149.481	2.46871e-06	149.481	1.55966e-05	149.481	5.53209e-05	149.481	0.000120432
	149.981	4.88517e-05	149.981	4.62899e-05	149.981	6.03032e-05	149.981	3.89279e-05	149.981	3.35876e-05	149.981	0.000101304
	150.481	0.000129476	150.481	0.000147762	150.481	2.20778e-05	150.481	2.99239e-05	150.481	3.65626e-05	150.481	3.94982e-05
	150.981	6.18015e-05	150.981	0.000146038	150.981	4.57815e-05	150.981	3.30542e-05	150.981	3.94941e-05	150.981	0.000106006
	151.481	1.48033e-05	151.481	6.59704e-05	151.481	6.59693e-05	151.481	4.84411e-05	151.481	2.41218e-05	151.481	9.28291e-05
	151.981	0.000149802	151.981	0.000108626	151.981	6.25166e-05	151.981	7.30529e-05	151.981	7.31695e-05	151.981	0.000148488
	152.481	8.45096e-05	152.481	6.55117e-05	152.481	5.96388e-05	152.481	1.71429e-05	152.481	2.0883e-05	152.481	8.17429e-05
	152.981	9.68104e-05	152.981	0.000133672	152.981	6.85264e-05	152.981	3.21642e-05	152.981	6.98976e-05	152.981	0.000147718
	153.481	0.000162502	153.481	0.000126368	153.481	0.000108696	153.481	3.00888e-06	153.481	2.40561e-05	153.481	0.000147494
	153.981	9.06037e-05	153.981	4.78751e-05	153.981	6.0275e-05	153.981	4.13384e-05	153.981	4.17115e-05	153.981	6.63008e-05
	154.481	0.000125409	154.481	7.79638e-05	154.481	4.27364e-05	154.481	5.31211e-05	154.481	3.68512e-05	154.481	6.72915e-05
	154.981	1.90016e-05	154.981	5.35032e-05	154.981	5.48409e-05	154.981	7.0555e-05	154.981	0.000106155	154.981	0.000103679
	155.481	0.000182897	155.481	7.81502e-05	155.481	5.84184e-05	155.481	3.48275e-05	155.481	5.19719e-05	155.481	0.000130404
	155.98	0.000152237	155.98	3.20277e-05	155.98	1.1494e-05	155.981	3.26592e-05	155.981	3.16676e-05	155.98	7.4566e-05
	156.48	8.08184e-05	156.48	0.000135016	156.48	3.40026e-05	156.48	2.99692e-05	156.48	3.95139e-05	156.48	7.68633e-05
	156.98	8.36459e-05	156.98	0.000104888	156.98	6.84348e-05	156.98	1.91055e-05	156.98	8.50283e-05	156.98	6.02126e-05
	157.48	6.26907e-05	157.48	0.000125894	157.48	8.3536e-05	157.48	3.37861e-05	157.48	7.52426e-05	157.48	7.99559e-05
	157.98	0.000106487	157.98	0.000103652	157.98	5.04089e-05	157.98	2.47689e-05	157.98	3.89872e-05	157.98	0.000109776
	158.48	5.24113e-05	158.48	5.92948e-05	158.48	4.51888e-05	158.48	2.96909e-05	158.48	4.64251e-05	158.48	2.92588e-05
	158.98	9.54156e-05	158.98	2.18485e-05	158.98	0.000154879	158.98	1.84611e-05	158.98	5.85164e-05	158.98	8.83279e-05
	159.48	2.12672e-05	159.48	0.000105888	159.48	3.09707e-05	159.48	4.82028e-05	159.48	7.84878e-05	159.48	0.000103257
	159.98	0.000125844	159.98	2.82679e-05	159.98	9.29485e-05	159.98	3.03752e-05	159.98	1.56558e-05	159.98	9.11454e-05
	160.48	1.9634e-05	160.48	0.000118801	160.48	2.80275e-05	160.48	1.34557e-05	160.48	5.20811e-05	160.48	5.8655e-06
	160.98	2.51006e-05	160.98	1.89429e-05	160.98	5.45803e-05	160.98	3.09373e-05	160.98	3.56596e-05	160.98	0.000136547
	161.48	4.05235e-05	161.48	4.95822e-05	161.48	6.61616e-05	161.48	2.89406e-05	161.48	7.63703e-05	161.48	6.79315e-05
	161.98	4.43412e-05	161.98	6.63818e-05	161.98	0.000129881	161.98	4.94945e-05	161.98	4.76315e-05	161.98	5.99202e-05
	162.48	0.000119792	162.48	0.000127621	162.48	0.000106934	162.48	2.72343e-05	162.48	9.4001e-06	162.48	6.07311e-05
	162.98	4.91046e-05	162.98	0.0001268	162.98	2.51625e-05	162.98	1.21023e-05	162.98	1.13719e-05	162.98	5.36973e-05
	163.48	6.39183e-05	163.48	9.77637e-05	163.48	2.80249e-05	163.48	4.3061e-05	163.48	8.64322e-05	163.48	9.43594e-05
	163.979	1.3527e-05	163.979	4.23984e-05	163.979	5.84293e-05	163.98	3.77367e-05	163.98	1.29421e-05	163.979	8.76125e-05
	164.479	4.76875e-05	164.479	9.2664e-05	164.479	4.5098e-05	164.479	5.21623e-05	164.479	0.000102392	164.479	7.25962e-05
	164.979	5.21304e-05	164.979	0.000127734	164.979	2.98346e-05	164.979	7.5761e-05	164.979	7.05108e-05	164.979	8.79226e-05
	165.479	1.65687e-05	165.479	7.73952e-05	165.479	9.24596e-05	165.479	1.10018e-05	165.479	2.63773e-05	165.479	7.76032e-05
	165.979	1.58578e-05	165.979	4.81572e-05	165.979	6.12492e-05	165.979	5.66969e-05	165.979	6.27263e-05	165.979	0.000100371
	166.479	1.52769e-05	166.479	9.00765e-05	166.479	3.3506e-05	166.479	2.18624e-05	166.479	2.96715e-05	166.479	3.84901e-05
	166.979	1.16287e-05	166.979	5.98116e-05	166.979	1.64555e-05	166.979	3.40418e-05	166.979	7.18801e-05	166.979	0.000117352
	167.479	7.51276e-05	167.479	3.52352e-05	167.479	8.36867e-05	167.479	5.0791e-05	167.479	3.76593e-05	167.479	4.87304e-05
	167.979	3.14759e-05	167.979	7.7429e-05	167.979	5.61042e-05	167.979	2.55783e-05	167.979	4.06472e-05	167.979	0.000112152
	168.479	1.76429e-05	168.479	8.97251e-05	168.479	4.35271e-05	168.479	2.80954e-05	168.479	2.52903e-05	168.479	0.000104962
	168.979	9.12028e-05	168.979	6.17682e-05	168.979	6.2995e-05	168.979	3.26041e-05	168.979	4.80067e-05	168.979	7.53883e-05
	169.479	4.86937e-05	169.479	1.78554e-05	169.479	7.09023e-05	169.479	3.27843e-05	169.479	7.68799e-05	169.479	0.000161707
	169.979	4.16254e-05	169.979	4.69158e-05	169.979	6.06741e-05	169.979	2.17727e-05	169.979	6.40984e-05	169.979	8.91437e-05
	170.479	4.13403e-05	170.479	5.18303e-05	170.479	6.40508e-05	170.479	1.64633e-05	170.479	3.10589e-05	170.479	7.35745e-05
	170.979	2.13963e-05	170.979	4.37993e-05	170.979	2.2502e-05	170.979	2.68989e-05	170.979	6.15439e-05	170.979	0.000116318
	171.479	8.05795e-06	171.479	8.70167e-05	171.479	4.22538e-05	171.479	9.51016e-06	171.479	7.74282e-05	171.479	0.000101744
	171.978	7.86088e-05	171.978	6.15264e-05	171.978	6.00463e-06	171.978	5.89613e-05	171.978	2.7818e-05	171.978	7.44637e-05
	172.478	4.79036e-05	172.478	1.39551e-05	172.478	5.73125e-05	172.478	2.94785e-05	172.478	2.2398e-05	172.478	7.38914e-05
	172.978	5.83939e-05	172.978	2.91282e-05	172.978	8.73574e-05	172.978	3.3487e-05	172.978	4.67875e-05	172.978	7.00894e-05
	173.478	7.23894e-05	173.478	0.000103864	173.478	3.27123e-05	173.478	2.58437e-05	173.478	4.92965e-05	173.478	4.19811e-05
	173.978	4.34577e-05	173.978	9.33138e-05	173.978	3.33273e-05	173.978	4.74777e-05	173.978	5.13074e-06	173.978	6.6522e-05
	174.478	0.000122518	174.478	5.27984e-05	174.478	3.81508e-05	174.478	4.45507e-05	174.478	3.34341e-05	174.478	4.24696e-05
	174.978	1.18658e-05	174.978	0.000120003	174.978	4.72128e-05	174.978	5.32209e-05	174.978	2.29752e-05	174.978	7.48363e-05
	175.478	2.44588e-05	175.478	1.15772e-05	175.478	3.89663e-05	175.478	5.371e-05	175.478	4.55095e-05	175.478	8.0163e-05
	175.978	5.4568e-05	175.978	9.70023e-05	175.978	1.94517e-05	175.978	6.29116e-05	175.978	8.15049e-05	175.978	2.42749e-05
	176.478	6.72029e-05	176.478	4.29473e-05	176.478	5.71611e-05	176.478	3.45473e-05	176.478	3.59967e-05	176.478	6.13543e-05
	176.978	1.1688e-05	176.978	0.000139432	176.978	2.2416e-05	176.978	2.67665e-05	176.978	2.80198e-05	176.978	5.43638e-06
	177.478	7.03152e-05	177.478	7.40804e-05	177.478	3.18048e-05	177.478	2.36108e-06	177.478	1.74178e-05	177.478	5.80974e-05
	177.978	5.14063e-05	177.978	8.13639e-05	177.978	7.12348e-05	177.978	1.65215e-05	177.978	1.71137e-05	177.978	5.18626e-05
	178.478	2.07291e-05	178.478	6.5928e-05	178.478	6.01099e-05	178.478	9.71702e-06	178.478	3.05683e-05	178.478	2.30909e-05
	178.978	5.44434e-05	178.978	5.75057e-05	178.978	8.85299e-05	178.978	1.45055e-05	178.978	2.89662e-05	178.978	5.17109e-05
	179.478	1.28421e-05	179.478	5.37764e-05	179.478	3.49591e-05	179.478	3.56524e-05	179.478	2.5838e-05	179.478	9.34679e-05
	179.977	5.65344e-05	179.977	0.000101104	179.977	6.13064e-05	179.977	2.31181e-05	179.977	6.15181e-05	179.977	2.67462e-05
	180.477	2.0546e-05	180.477	4.79318e-05	180.477	5.80185e-05	180.477	2.71169e-05	180.477	7.78452e-05	180.477	8.53791e-05
	180.977	4.90362e-05	180.977	8.08359e-05	180.977	7.36278e-05	180.977	4.7692e-06	180.977	7.48095e-05	180.977	8.12231e-05
	181.477	1.25423e-05	181.477	3.82996e-05	181.477	7.52066e-05	181.477	7.97115e-05	181.477	3.31547e-05	181.477	6.97222e-05
	181.977	3.96661e-05	181.977	5.01664e-05	181.977	2.83575e-05	181.977	3.89734e-05	181.977	5.19887e-05	181.977	3.21877e-05
	182.477	7.28577e-05	182.477	2.18776e-05	182.477	2.29031e-05	182.477	1.8318e-05	182.477	6.01279e-05	182.477	5.05038e-05
	182.977	4.18372e-05	182.977	5.75901e-05	182.977	5.2164e-05	182.977	8.32945e-06	182.977	4.0453e-05	182.977	3.11996e-05
	183.477	1.57768e-05	183.477	4.73931e-05	183.477	0.000105372	183.477	3.53797e-05	183.477	3.48091e-05	183.477	6.33064e-05
	183.977	1.53128e-05	183.977	0.000173832	183.977	2.74103e-05	183.977	1.30217e-05	183.977	2.17132e-05	183.977	3.88847e-05
	184.477	8.52394e-05	184.477	0.000136649	184.477	2.57609e-05	184.477	2.46325e-05	184.477	1.85299e-05	184.477	3.8914e-05
	184.977	5.48126e-05	184.977	4.64003e-05	184.977	5.49718e-05	184.977	3.83029e-05	184.977	1.83161e-05	184.977	2.14752e-05
	185.477	1.92421e-05	185.477	2.00007e-05	185.477	7.34321e-05	185.477	2.4284e-05	185.477	3.5899e-05	185.477	0.000136023
	185.977	3.44014e-05	185.977	3.32374e-05	185.977	2.69475e-05	185.977	4.08304e-05	185.977	7.18914e-05	185.977	7.48272e-05
	186.477	5.01912e-05	186.477	5.71247e-05	186.477	7.38117e-05	186.477	2.80445e-05	186.477	4.90751e-05	186.477	7.77563e-05
	186.977	6.01654e-05	186.977	5.28258e-05	186.977	8.46887e-05	186.977	2.87362e-05	186.977	3.82138e-05	186.977	0.000112479
	187.477	4.964e-05	187.477	1.67289e-05	187.477	4.06768e-05	187.477	2.70948e-05	187.477	4.86589e-05	187.477	3.62602e-05
	187.976	5.91682e-05	187.976	0.000111884	187.976	4.02029e-05	187.976	1.07783e-05	187.976	2.90899e-05	187.976	4.30192e-05
	188.476	3.69592e-05	188.476	4.31724e-05	188.476	4.11808e-05	188.476	4.17532e-05	188.476	1.59654e-05	188.476	2.93418e-05
	188.976	5.41235e-05	188.976	0.000159589	188.976	2.03862e-05	188.976	1.20457e-05	188.976	1.43226e-05	188.976	5.82848e-05
	189.476	7.55412e-05	189.476	4.06833e-05	189.476	4.55919e-05	189.476	4.59701e-05	189.476	1.50741e-05	189.476	7.89887e-05
	189.976	2.22704e-05	189.976	6.20675e-05	189.976	5.31478e-05	189.976	1.87741e-05	189.976	3.69663e-05	189.976	2.42008e-05
	190.476	1.54274e-05	190.476	0.000120011	190.476	6.62201e-05	190.476	2.49067e-05	190.476	3.141e-05	190.476	4.88863e-05
	190.976	9.91453e-05	190.976	2.68671e-05	190.976	5.42462e-05	190.976	3.78548e-05	190.976	4.39433e-05	190.976	8.42004e-05
	191.476	2.27874e-05	191.476	2.51772e-05	191.476	3.07679e-05	191.476	2.30839e-05	191.476	8.18722e-05	191.476	5.75214e-05
	191.976	2.8228e-05	191.976	2.18387e-05	191.976	4.85659e-05	191.976	5.21311e-05	191.976	4.57836e-05	191.976	5.1023e-05
	192.476	0.000117259	192.476	0.000151821	192.476	4.96813e-05	192.476	2.50036e-05	192.476	7.13988e-05	192.476	8.88476e-05
	192.976	2.59977e-05	192.976	0.000107383	192.976	4.39841e-05	192.976	2.04528e-05	192.976	6.34002e-05	192.976	8.84674e-05
	193.476	1.66741e-05	193.476	3.89999e-05	193.476	4.38878e-05	193.476	3.72251e-05	193.476	6.02429e-05	193.476	5.17155e-05
	193.976	3.1618e-05	193.976	0.000143681	193.976	2.31136e-05	193.976	8.32184e-06	193.976	3.7249e-05	193.976	6.50317e-05
	194.476	7.77922e-05	194.476	3.5576e-05	194.476	1.74088e-05	194.476	2.13192e-05	194.476	5.36288e-05	194.476	3.15547e-05
	194.976	2.3917e-05	194.976	8.60774e-05	194.976	2.06783e-05	194.976	1.3509e-05	194.976	3.44954e-05	194.976	9.98304e-05
	195.476	1.98541e-05	195.476	6.74859e-05	195.476	8.0922e-05	195.476	2.15634e-05	195.476	8.96503e-05	195.476	5.76879e-05
	195.975	2.9457e-05	195.975	9.65302e-05	195.975	3.29629e-05	195.976	2.25843e-06	195.976	3.31793e-05	195.975	3.23216e-05
	196.475	1.46194e-05	196.475	8.14833e-05	196.475	3.13288e-05	196.475	1.5063e-05	196.475	3.65833e-05	196.475	7.98814e-05
	196.975	3.53356e-05	196.975	5.71178e-05	196.975	3.86299e-05	196.975	4.37931e-05	196.975	5.10686e-05	196.975	4.59413e-05
	197.475	1.84923e-05	197.475	8.90999e-05	197.475	2.24446e-05	197.475	2.36032e-05	197.475	4.92527e-05	197.475	3.66688e-05
	197.975	2.4565e-05	197.975	5.9395e-05	197.975	5.87226e-06	197.975	2.53909e-05	197.975	6.84924e-05	197.975	5.56988e-05
	198.475	6.23641e-05	198.475	0.00010677	198.475	4.38321e-05	198.475	1.27606e-05	198.475	2.57247e-05	198.475	4.68148e-05
	198.975	9.25344e-05	198.975	6.06711e-05	198.975	8.25779e-06	198.975	1.96919e-05	198.975	8.59236e-05	198.975	9.58547e-05
	199.475	2.58092e-05	199.475	7.96202e-05	199.475	3.67359e-05	199.475	1.80762e-05	199.475	6.96734e-05	199.475	6.20307e-05
	199.975	4.7162e-05	199.975	3.57091e-05	199.975	2.55963e-05	199.975	2.37532e-05	199.975	4.72989e-05	199.975	6.5723e-05
	200.475	1.54418e-05	200.475	7.13507e-05	200.475	3.60107e-05	200.475	2.04525e-05	200.475	9.61029e-06	200.475	6.63527e-05
	200.975	6.52762e-05	200.975	0.000171189	200.975	2.07948e-05	200.975	1.87014e-05	200.975	9.31035e-05	200.975	0.000130932
	201.475	3.76684e-05	201.475	9.72837e-05	201.475	6.27912e-05	201.475	1.62312e-05	201.475	6.11865e-05	201.475	1.69128e-05
	201.975	2.61404e-05	201.975	6.05425e-05	201.975	7.9264e-05	201.975	1.23611e-05	201.975	6.35448e-05	201.975	1.89724e-05
	202.475	4.08001e-05	202.475	5.30162e-05	202.475	3.90743e-05	202.475	2.39187e-05	202.475	6.63332e-05	202.475	7.24133e-05
	202.975	3.44394e-05	202.975	9.71245e-05	202.975	8.59568e-05	202.975	2.57393e-05	202.975	3.78975e-05	202.975	3.4116e-05
	203.475	2.27791e-05	203.475	6.94974e-05	203.475	4.74764e-05	203.475	2.94403e-05	203.475	4.81206e-05	203.475	6.07594e-05
	203.974	2.57161e-05	203.974	5.09031e-05	203.974	5.67397e-05	203.975	2.8707e-05	203.975	4.15467e-05	203.974	7.94223e-06
	204.474	0.000117608	204.474	1.79549e-05	204.474	6.11079e-05	204.474	1.58644e-05	204.474	2.16677e-05	204.474	4.09756e-05
	204.974	2.05819e-05	204.974	0.000119503	204.974	7.16898e-06	204.974	6.27496e-06	204.974	7.2119e-05	204.974	5.8075e-05
	205.474	1.06154e-05	205.474	5.50849e-05	205.474	3.60428e-05	205.474	2.27737e-05	205.474	5.3724e-05	205.474	2.35502e-05
	205.974	1.0535e-05	205.974	6.94714e-05	205.974	8.22778e-05	205.974	2.6098e-05	205.974	3.80739e-05	205.974	4.19893e-05
	206.474	4.621e-05	206.474	8.45346e-05	206.474	7.27853e-05	206.474	3.10359e-06	206.474	4.7311e-05	206.474	6.34383e-05
	206.974	4.82526e-05	206.974	5.49295e-05	206.974	2.99835e-05	206.974	3.99196e-05	206.974	4.04896e-05	206.974	4.79178e-05
	207.474	9.19699e-06	207.474	5.25563e-05	207.474	9.33042e-05	207.474	3.55794e-05	207.474	4.87445e-05	207.474	3.24917e-05
	207.974	3.08433e-05	207.974	5.34947e-05	207.974	4.62603e-05	207.974	2.03709e-05	207.974	3.62857e-05	207.974	4.29258e-05
	208.474	2.31239e-05	208.474	1.59271e-05	208.474	1.72712e-05	208.474	2.26445e-05	208.474	7.84905e-05	208.474	0.000104721
	208.974	1.58901e-05	208.974	4.40722e-05	208.974	7.19281e-05	208.974	1.09972e-05	208.974	3.24037e-05	208.974	2.96134e-05
	209.474	5.59533e-05	209.474	0.00014596	209.474	5.84228e-05	209.474	2.47643e-05	209.474	3.20259e-05	209.474	3.26721e-05
	209.974	3.44711e-05	209.974	0.000161463	209.974	3.32884e-05	209.974	2.82459e-05	209.974	4.8386e-05	209.974	9.33647e-05
	210.474	3.06196e-05	210.474	5.44473e-05	210.474	4.85089e-05	210.474	2.80487e-05	210.474	4.04919e-05	210.474	3.60902e-05
	210.974	1.1397e-05	210.974	0.000140465	210.974	1.27894e-05	210.974	2.97269e-05	210.974	6.45643e-05	210.974	3.11287e-05
	211.474	4.57223e-05	211.474	6.75868e-05	211.474	4.1196e-05	211.474	5.10455e-06	211.474	2.83496e-05	211.474	2.36357e-05
	211.973	6.72105e-05	211.973	5.44342e-05	211.973	2.86392e-05	211.974	2.3558e-05	211.974	4.97326e-05	211.973	6.307e-05
	212.473	8.1e-06	212.473	5.94799e-05	212.473	7.24557e-05	212.473	1.5065e-05	212.473	5.13032e-05	212.473	5.02756e-05
	212.973	3.47637e-05	212.973	0.000159978	212.973	1.81118e-05	212.973	2.48328e-05	212.973	2.72687e-05	212.973	3.16979e-05
	213.473	2.20393e-05	213.473	1.38646e-05	213.473	3.24809e-05	213.473	3.32441e-05	213.473	3.80954e-05	213.473	5.22357e-05
	213.973	5.85483e-06	213.973	7.03564e-05	213.973	4.73302e-05	213.973	2.06376e-05	213.973	5.28306e-05	213.973	8.56749e-05
	214.473	2.56295e-05	214.473	1.13558e-05	214.473	1.14668e-05	214.473	2.4243e-05	214.473	1.50815e-05	214.473	8.0106e-05
	214.973	1.27782e-05	214.973	3.82957e-05	214.973	3.77975e-05	214.973	2.65693e-05	214.973	6.93292e-05	214.973	1.52524e-05
	215.473	3.39543e-05	215.473	5.10677e-05	215.473	3.39579e-05	215.473	5.37697e-05	215.473	3.45564e-05	215.473	3.84622e-05
	215.973	2.77168e-05	215.973	5.33021e-05	215.973	4.09425e-05	215.973	2.92682e-05	215.973	1.08863e-05	215.973	2.55956e-05
	216.473	2.29269e-06	216.473	4.15846e-05	216.473	1.59735e-05	216.473	1.12286e-05	216.473	3.26532e-05	216.473	4.62017e-05
	216.973	4.70619e-05	216.973	3.06606e-05	216.973	1.35026e-05	216.973	9.11606e-06	216.973	1.42212e-05	216.973	4.55646e-05
	217.473	2.66151e-05	217.473	8.45314e-05	217.473	3.20486e-05	217.473	2.83139e-05	217.473	3.44715e-05	217.473	2.36781e-05
	217.973	3.37812e-05	217.973	0.0001264	217.973	3.00906e-05	217.973	1.71438e-05	217.973	1.86746e-05	217.973	4.09603e-05
	218.473	6.64579e-05	218.473	9.44901e-05	218.473	4.78178e-05	218.473	2.89965e-05	218.473	9.76481e-06	218.473	3.90082e-05
	218.973	1.83169e-05	218.973	8.77818e-05	218.973	3.36191e-05	218.973	1.47264e-05	218.973	1.41086e-05	218.973	3.46394e-05
	219.473	1.08737e-05	219.473	0.000124972	219.473	5.89891e-05	219.473	1.53094e-05	219.473	5.11745e-05	219.473	1.05256e-05
	219.972	3.18809e-05	219.972	1.23848e-05	219.972	1.99443e-06	219.972	5.14657e-06	219.972	9.094e-06	219.972	1.73296e-05
	220.472	4.54321e-05	220.472	4.11546e-05	220.472	5.4552e-05	220.472	2.262e-05	220.472	4.42765e-05	220.472	4.06009e-05
	220.972	5.10525e-05	220.972	8.23642e-05	220.972	3.52248e-05	220.972	4.78227e-05	220.972	8.79548e-06	220.972	4.50021e-05
	221.472	4.35275e-05	221.472	0.000105373	221.472	6.73749e-05	221.472	4.05102e-05	221.472	3.37806e-05	221.472	2.32011e-05
	221.972	7.38992e-06	221.972	1.8828e-05	221.972	4.08305e-06	221.972	2.92351e-05	221.972	5.41141e-05	221.972	5.28333e-05
	222.472	1.60858e-05	222.472	2.95073e-05	222.472	1.83623e-05	222.472	5.34196e-05	222.472	3.75518e-05	222.472	3.61613e-05
	222.972	1.07562e-05	222.972	7.29296e-05	222.972	3.1048e-05	222.972	1.77779e-05	222.972	5.79822e-05	222.972	2.44438e-05
	223.472	8.68594e-06	223.472	4.9282e-05	223.472	3.82532e-05	223.472	2.72446e-05	223.472	3.89543e-05	223.472	1.64196e-05
	223.972	1.08677e-05	223.972	3.28372e-05	223.972	4.93684e-05	223.972	1.33263e-05	223.972	3.70978e-06	223.972	4.85794e-05
	224.472	5.8217e-05	224.472	7.08656e-05	224.472	3.36053e-05	224.472	2.7962e-05	224.472	2.66628e-05	224.472	1.10548e-05
	224.972	2.60177e-05	224.972	1.85868e-05	224.972	4.85247e-05	224.972	2.14166e-05	224.972	8.76279e-06	224.972	3.43389e-05
	225.472	3.45762e-05	225.472	0.000102512	225.472	2.70156e-05	225.472	2.59889e-05	225.472	2.13402e-05	225.472	2.61812e-05
	225.972	1.42115e-05	225.972	8.37102e-05	225.972	6.08373e-05	225.972	1.73558e-05	225.972	2.94399e-05	225.972	2.67328e-05
	226.472	1.25546e-05	226.472	5.33013e-05	226.472	4.19272e-05	226.472	4.25065e-05	226.472	3.21539e-05	226.472	7.70028e-05
	226.972	1.92675e-05	226.972	4.40029e-05	226.972	1.94097e-05	226.972	2.54436e-05	226.972	1.15988e-05	226.972	7.62736e-05
	227.472	4.51101e-05	227.472	5.19284e-05	227.472	1.64017e-05	227.472	5.6249e-05	227.472	7.06583e-05	227.472	4.56975e-05
	227.971	1.86226e-05	227.971	3.49332e-05	227.971	4.30766e-05	227.971	8.5395e-06	227.971	3.31266e-05	227.971	6.22114e-05
	228.471	6.10545e-05	228.471	0.000118485	228.471	3.26395e-05	228.471	2.72121e-05	228.471	1.88648e-05	228.471	7.27832e-05
	228.971	1.37187e-05	228.971	7.67021e-05	228.971	3.22823e-05	228.971	2.66559e-05	228.971	5.84099e-05	228.971	5.11734e-05
	229.471	2.35127e-05	229.471	1.8092e-05	229.471	3.7775e-05	229.471	2.00906e-05	229.471	1.15457e-05	229.471	2.48561e-05
	229.971	4.17745e-05	229.971	8.20928e-05	229.971	3.16931e-05	229.971	2.26481e-05	229.971	8.19612e-06	229.971	4.45746e-05
	230.471	3.34451e-05	230.471	2.37749e-05	230.471	4.27172e-05	230.471	1.55088e-05	230.471	3.09478e-05	230.471	2.03656e-05
	230.971	7.16287e-05	230.971	5.13345e-05	230.971	3.8316e-05	230.971	5.27326e-05	230.971	4.14217e-05	230.971	3.4954e-05
	231.471	5.41218e-05	231.471	3.50718e-05	231.471	4.42926e-05	231.471	3.06051e-05	231.471	2.06575e-05	231.471	8.21748e-06
	231.971	1.90313e-05	231.971	9.32306e-05	231.971	1.5122e-05	231.971	1.27495e-05	231.971	4.30519e-05	231.971	1.99114e-05
	232.471	7.05594e-05	232.471	3.72054e-05	232.471	5.80579e-05	232.471	2.35771e-05	232.471	1.97411e-05	232.471	4.12168e-05
	232.971	5.98262e-05	232.971	7.78558e-05	232.971	3.33728e-05	232.971	2.6739e-05	232.971	2.97306e-05	232.971	5.61174e-05
	233.471	6.30817e-05	233.471	9.8148e-05	233.471	2.78552e-05	233.471	4.37636e-05	233.471	4.02286e-05	233.471	1.66555e-05
	233.971	3.63407e-05	233.971	6.33998e-05	233.971	4.75814e-05	233.971	1.76146e-05	233.971	2.03309e-05	233.971	1.13068e-05
	234.471	6.48939e-05	234.471	7.04101e-05	234.471	4.69024e-05	234.471	5.55957e-05	234.471	3.98599e-05	234.471	3.32331e-05
	234.971	2.24246e-05	234.971	1.11556e-05	234.971	4.38712e-05	234.971	1.90243e-05	234.971	5.63955e-05	234.971	4.54494e-05
	235.471	3.48741e-05	235.471	0.000164376	235.471	1.52142e-05	235.471	3.79045e-05	235.471	3.02236e-05	235.471	3.30921e-05
	235.97	8.41601e-05	235.97	9.59711e-05	235.97	8.55758e-05	235.97	2.78968e-05	235.97	1.73961e-05	235.97	2.43711e-05
	236.47	6.28429e-05	236.47	0.000102157	236.47	4.9841e-05	236.47	7.87187e-06	236.47	4.3591e-05	236.47	5.17838e-05
	236.97	0.000107496	236.97	0.000104556	236.97	5.13125e-05	236.97	2.52061e-05	236.97	3.02975e-05	236.97	1.99367e-05
	237.47	2.12045e-05	237.47	4.89406e-05	237.47	4.41071e-05	237.47	2.16616e-05	237.47	1.34228e-05	237.47	3.56318e-05
	237.97	3.50178e-05	237.97	9.88529e-05	237.97	4.97847e-05	237.97	1.94008e-05	237.97	1.58042e-05	237.97	1.3704e-05
	238.47	7.40403e-05	238.47	2.59905e-05	238.47	3.55139e-05	238.47	2.72278e-05	238.47	1.86393e-05	238.47	4.79189e-05
	238.97	1.35615e-05	238.97	4.49643e-05	238.97	3.63748e-05	238.97	1.33933e-05	238.97	2.7189e-05	238.97	3.69527e-05
	239.47	3.56077e-05	239.47	4.90423e-05	239.47	4.58114e-05	239.47	3.80848e-05	239.47	2.44434e-05	239.47	3.66264e-05
	239.97	3.09403e-05	239.97	3.63162e-05	239.97	3.31544e-05	239.97	6.33236e-06	239.97	4.43608e-06	239.97	2.17621e-05
	240.47	2.59264e-05	240.47	8.48157e-06	240.47	1.23054e-05	240.47	4.80725e-05	240.47	2.30668e-05	240.47	2.87801e-05
	240.97	5.2056e-05	240.97	2.43537e-05	240.97	7.20078e-06	240.97	1.73523e-05	240.97	4.40271e-05	240.97	2.34242e-05
	241.47	4.76848e-05	241.47	8.83488e-05	241.47	4.90361e-05	241.47	1.78582e-05	241.47	1.31288e-05	241.47	9.16646e-06
	241.97	4.92718e-05	241.97	7.0094e-05	241.97	5.81587e-05	241.97	1.04662e-05	241.97	3.86849e-05	241.97	4.5297e-05
	242.47	4.3329e-05	242.47	0.00010689	242.47	6.06387e-05	242.47	3.53321e-05	242.47	1.62323e-05	242.47	3.54356e-05
	242.97	4.10473e-05	242.97	5.68359e-05	242.97	1.99123e-05	242.97	2.89835e-05	242.97	9.15585e-06	242.97	1.04913e-05
	243.47	2.28629e-05	243.47	0.00010005	243.47	3.15195e-05	243.47	4.96791e-05	243.47	2.74344e-05	243.47	2.72858e-05
	243.969	5.37363e-05	243.969	6.11431e-05	243.969	5.02871e-05	243.97	1.22331e-05	243.97	2.16339e-05	243.969	4.979e-05
	244.469	1.38317e-05	244.469	3.12478e-05	244.469	2.74474e-05	244.469	2.25694e-05	244.469	4.11265e-05	244.469	1.48447e-05
	244.969	3.87795e-05	244.969	9.15656e-05	244.969	1.73276e-05	244.969	3.61156e-05	244.969	3.16372e-05	244.969	1.90557e-05
	245.469	2.79145e-05	245.469	6.54721e-05	245.469	4.83435e-05	245.469	2.16255e-05	245.469	3.88935e-05	245.469	2.85865e-05
	245.969	4.16112e-05	245.969	1.87849e-05	245.969	1.14548e-05	245.969	5.27906e-05	245.969	1.48501e-05	245.969	3.94529e-05
	246.469	3.47373e-05	246.469	4.801e-05	246.469	4.81998e-05	246.469	2.65967e-05	246.469	1.6899e-05	246.469	5.14791e-05
	246.969	3.17679e-05	246.969	3.32282e-05	246.969	2.55271e-05	246.969	1.6445e-05	246.969	2.31551e-05	246.969	3.20022e-05
	247.469	2.35189e-05	247.469	8.007e-05	247.469	5.54658e-05	247.469	3.35357e-05	247.469	1.24234e-05	247.469	9.84737e-06
	247.969	1.84393e-05	247.969	6.0713e-05	247.969	5.5407e-05	247.969	5.76392e-05	247.969	2.40312e-05	247.969	3.82529e-05
	248.469	7.63729e-05	248.469	6.23518e-05	248.469	4.97885e-05	248.469	3.59657e-05	248.469	5.77846e-06	248.469	3.12702e-05
	248.969	7.17913e-05	248.969	9.22512e-05	248.969	4.60724e-05	248.969	2.67838e-05	248.969	1.2762e-05	248.969	2.98607e-05
	249.469	2.05692e-05	249.469	0.000152929	249.469	6.4489e-06	249.469	5.23738e-05	249.469	2.65158e-05	249.469	4.61582e-05
	249.969	7.26977e-05	249.969	5.412e-05	249.969	1.74862e-05	249.969	2.42675e-05	249.969	4.89584e-05	249.969	4.38188e-05
	250.469	3.78045e-05	250.469	2.31186e-05	250.469	3.16323e-05	250.469	7.06695e-05	250.469	3.69588e-05	250.469	1.89293e-05
	250.969	4.36858e-05	250.969	6.39765e-06	250.969	1.52468e-05	250.969	7.93276e-05	250.969	2.5625e-05	250.969	2.86042e-05
	251.469	8.70116e-05	251.469	2.12477e-05	251.469	1.59982e-05	251.469	2.46792e-05	251.469	1.72246e-05	251.469	3.78926e-05
	251.968	7.39818e-05	251.968	5.23119e-05	251.968	3.80186e-05	251.969	3.01942e-05	251.969	3.58049e-05	251.968	4.74408e-05
	252.468	2.107e-05	252.468	6.95461e-05	252.468	4.62958e-05	252.468	1.30822e-05	252.468	3.57743e-05	252.468	1.76951e-05
	252.968	1.35855e-05	252.968	5.95695e-05	252.968	5.84259e-05	252.968	4.05972e-05	252.968	1.84914e-05	252.968	8.22144e-06
	253.468	2.66235e-05	253.468	3.8421e-05	253.468	5.27136e-05	253.468	4.13016e-05	253.468	3.74767e-05	253.468	2.45164e-05
	253.968	5.04002e-05	253.968	6.54379e-05	253.968	3.06408e-05	253.968	3.4851e-05	253.968	1.84589e-05	253.968	2.84697e-06
	254.468	2.58415e-05	254.468	5.48194e-05	254.468	6.74529e-05	254.468	3.25297e-05	254.468	3.46409e-05	254.468	1.01977e-05
	254.968	1.16349e-05	254.968	4.48833e-05	254.968	4.44786e-05	254.968	5.45279e-05	254.968	2.31054e-05	254.968	1.49026e-05
	255.468	4.35292e-05	255.468	1.43754e-05	255.468	2.39704e-05	255.468	7.74815e-05	255.468	1.68666e-05	255.468	1.8242e-05
	255.968	6.13138e-05	255.968	5.40426e-05	255.968	2.65703e-05	255.968	3.09908e-05	255.968	1.17488e-05	255.968	3.0186e-05
	256.468	1.75027e-05	256.468	2.22181e-05	256.468	6.08627e-06	256.468	6.15316e-05	256.468	2.32652e-06	256.468	3.11731e-05
	256.968	2.81035e-05	256.968	3.35839e-05	256.968	5.20803e-05	256.968	1.43705e-05	256.968	2.93616e-05	256.968	4.2357e-06
	257.468	5.42992e-05	257.468	3.70857e-05	257.468	2.03012e-05	257.468	4.78296e-05	257.468	2.37583e-05	257.468	6.76229e-06
	257.968	0.000101265	257.968	0.000102147	257.968	3.44813e-05	257.968	6.85697e-05	257.968	2.10567e-05	257.968	2.62209e-05
	258.468	1.37634e-05	258.468	2.05556e-05	258.468	1.0143e-05	258.468	4.23738e-05	258.468	7.38981e-06	258.468	5.03324e-05
	258.968	8.34737e-05	258.968	4.17439e-05	258.968	6.46845e-05	258.968	4.57889e-05	258.968	2.57663e-05	258.968	7.15746e-06
	259.468	1.19591e-05	259.468	1.95429e-05	259.468	6.4892e-06	259.468	2.04163e-05	259.468	2.18109e-05	259.468	1.39471e-05
	259.967	4.48772e-05	259.967	6.95797e-05	259.967	3.37703e-06	259.967	4.26443e-05	259.967	1.53971e-05	259.967	2.49786e-05
	260.467	6.76368e-05	260.467	2.3853e-05	260.467	2.37227e-05	260.467	4.07027e-05	260.467	8.65936e-06	260.467	1.75672e-05
	260.967	8.5019e-05	260.967	2.77119e-05	260.967	3.20884e-05	260.967	5.29249e-05	260.967	1.8547e-05	260.967	3.42801e-05
	261.467	8.65843e-06	261.467	2.96312e-05	261.467	1.72704e-05	261.467	1.23518e-05	261.467	1.46557e-05	261.467	8.10251e-06
	261.967	4.9989e-05	261.967	5.73121e-05	261.967	3.48108e-05	261.967	2.05028e-05	261.967	9.61702e-06	261.967	2.40754e-05
	262.467	4.4772e-05	262.467	6.42287e-05	262.467	2.89097e-05	262.467	6.60785e-05	262.467	1.92185e-05	262.467	1.67509e-05
	262.967	1.47748e-05	262.967	5.46285e-05	262.967	3.31765e-05	262.967	6.07342e-06	262.967	2.12253e-05	262.967	5.24529e-05
	263.467	1.93993e-05	263.467	5.16801e-05	263.467	4.53799e-05	263.467	6.17242e-05	263.467	1.09964e-05	263.467	1.60731e-05
	263.967	8.49647e-05	263.967	2.2551e-05	263.967	2.78944e-05	263.967	9.91035e-06	263.967	1.43069e-05	263.967	2.57186e-05
	264.467	1.06834e-05	264.467	6.63535e-05	264.467	2.52111e-05	264.467	2.71213e-05	264.467	8.27246e-06	264.467	6.82248e-05
	264.967	1.23817e-05	264.967	2.11631e-05	264.967	6.52723e-05	264.967	1.30797e-05	264.967	8.25529e-06	264.967	3.98518e-05
	265.467	7.16855e-05	265.467	4.56621e-05	265.467	2.65027e-05	265.467	6.72507e-05	265.467	8.83715e-06	265.467	4.95177e-05
	265.967	3.47142e-05	265.967	3.18751e-05	265.967	4.03841e-05	265.967	9.96908e-06	265.967	1.40163e-05	265.967	3.05028e-05
	266.467	3.11404e-05	266.467	7.0575e-05	266.467	9.6036e-06	266.467	4.29276e-05	266.467	1.97361e-05	266.467	4.16881e-05
	266.967	5.87484e-05	266.967	6.56084e-05	266.967	7.26512e-05	266.967	1.56256e-05	266.967	1.39101e-05	266.967	3.62856e-05
	267.467	2.27241e-05	267.467	5.39916e-05	267.467	4.67807e-05	267.467	2.02598e-05	267.467	1.9662e-05	267.467	3.26305e-05
	267.966	5.1459e-05	267.966	4.16531e-05	267.966	3.95676e-05	267.966	3.30945e-05	267.966	3.36727e-05	267.966	3.55649e-05
	268.466	1.16994e-05	268.466	2.81313e-05	268.466	4.72546e-05	268.466	1.19184e-05	268.466	3.36062e-05	268.466	4.01281e-05
	268.966	1.63166e-05	268.966	1.12956e-05	268.966	3.04195e-05	268.966	9.98473e-06	268.966	2.31776e-05	268.966	4.11366e-05
	269.466	2.65145e-05	269.466	2.46996e-05	269.466	6.96949e-06	269.466	1.79314e-05	269.466	2.20671e-05	269.466	1.87145e-05
	269.966	4.69367e-05	269.966	4.07118e-05	269.966	1.88732e-05	269.966	1.58119e-05	269.966	1.37094e-05	269.966	4.76801e-05
	270.466	4.34554e-05	270.466	5.4968e-05	270.466	3.63048e-05	270.466	1.94879e-05	270.466	3.72323e-05	270.466	3.40833e-05
	270.966	3.63519e-05	270.966	7.04081e-05	270.966	4.6719e-05	270.966	1.23341e-05	270.966	2.17009e-05	270.966	3.98629e-05
	271.466	0.000112394	271.466	6.04151e-05	271.466	8.67688e-06	271.466	2.61154e-05	271.466	1.64604e-05	271.466	1.10272e-05
	271.966	4.90533e-05	271.966	3.93954e-05	271.966	4.17821e-05	271.966	1.64543e-05	271.966	2.21397e-05	271.966	8.99176e-06
	272.466	5.68522e-05	272.466	6.30861e-05	272.466	4.93778e-05	272.466	2.97086e-05	272.466	4.87992e-05	272.466	2.35854e-05
	272.966	6.85534e-05	272.966	2.45737e-05	272.966	5.61622e-05	272.966	1.5452e-05	272.966	2.11018e-05	272.966	2.24252e-05
	273.466	1.53173e-05	273.466	3.29916e-05	273.466	9.71421e-06	273.466	1.64108e-05	273.466	3.23795e-05	273.466	1.3039e-05
	273.966	8.63377e-05	273.966	4.52195e-05	273.966	2.54217e-05	273.966	2.14072e-05	273.966	1.32158e-05	273.966	1.61328e-05
	274.466	4.8861e-05	274.466	2.14333e-05	274.466	5.7398e-06	274.466	1.94055e-05	274.466	2.12191e-05	274.466	1.43898e-05
	274.966	4.10749e-06	274.966	3.62345e-05	274.966	4.36782e-05	274.966	2.86871e-05	274.966	3.50726e-05	274.966	3.41372e-05
	275.466	3.92967e-05	275.466	5.01383e-06	275.466	3.56326e-05	275.466	2.32882e-05	275.466	3.47218e-05	275.466	1.52162e-05
	275.965	3.26551e-05	275.965	3.20394e-05	275.965	3.42307e-05	275.966	7.56972e-06	275.966	3.25961e-05	275.965	1.42552e-05
	276.465	7.88712e-06	276.465	6.96383e-06	276.465	3.08074e-05	276.465	4.13378e-05	276.465	2.41322e-05	276.465	1.85215e-05
	276.965	7.98776e-06	276.965	7.49954e-05	276.965	5.27964e-05	276.965	2.82499e-05	276.965	3.50972e-05	276.965	8.65295e-06
	277.465	7.86218e-06	277.465	7.04345e-05	277.465	2.60849e-05	277.465	3.12771e-05	277.465	9.34934e-06	277.465	3.87759e-05
	277.965	7.99339e-06	277.965	2.88471e-05	277.965	5.0335e-05	277.965	1.20615e-05	277.965	1.90781e-05	277.965	1.44009e-05
	278.465	2.79084e-05	278.465	5.30462e-05	278.465	3.97782e-05	278.465	9.41417e-06	278.465	1.39006e-05	278.465	1.49875e-05
	278.965	3.05786e-05	278.965	5.52574e-05	278.965	2.59585e-05	278.965	1.90804e-05	278.965	6.11932e-06	278.965	3.93764e-05
	279.465	2.1471e-05	279.465	7.94131e-05	279.465	2.77948e-05	279.465	2.65659e-05	279.465	3.27512e-05	279.465	2.92949e-05
	279.965	1.98821e-05	279.965	1.96968e-05	279.965	3.4193e-05	279.965	2.86239e-05	279.965	2.53529e-05	279.965	2.24186e-05
	280.465	8.31046e-06	280.465	8.42967e-05	280.465	4.04802e-05	280.465	1.90939e-05	280.465	1.96969e-05	280.465	3.7855e-05
	280.965	1.4856e-05	280.965	2.13961e-05	280.965	3.21103e-05	280.965	1.36952e-05	280.965	2.28345e-05	280.965	3.67692e-05
	281.465	2.15036e-05	281.465	4.86334e-05	281.465	3.74807e-05	281.465	1.82983e-05	281.465	2.80308e-05	281.465	4.05018e-05
	281.965	2.27962e-05	281.965	7.12129e-06	281.965	3.03389e-05	281.965	1.70532e-05	281.965	1.96606e-05	281.965	2.0296e-05
	282.465	1.5137e-05	282.465	1.67132e-05	282.465	3.34457e-05	282.465	1.08171e-05	282.465	1.54389e-05	282.465	1.65566e-05
	282.965	1.72015e-05	282.965	5.22396e-05	282.965	5.71117e-05	282.965	3.34268e-05	282.965	3.23809e-05	282.965	1.8858e-05
	283.465	4.31062e-05	283.465	0.00011875	283.465	2.58886e-05	283.465	4.42243e-05	283.465	1.32671e-05	283.465	4.47825e-05
	283.964	1.67622e-05	283.964	2.21248e-05	283.964	3.58616e-05	283.964	4.27719e-05	283.964	1.51861e-05	283.964	2.2235e-05
	284.464	5.53154e-05	284.464	1.46204e-05	284.464	4.73704e-05	284.464	1.26336e-05	284.464	2.01158e-05	284.464	1.71453e-05
	284.964	2.12534e-05	284.964	7.31189e-05	284.964	3.51364e-05	284.964	1.68507e-05	284.964	2.28241e-05	284.964	9.2692e-06
	285.464	1.58836e-05	285.464	3.99583e-05	285.464	9.40368e-06	285.464	3.14553e-05	285.464	3.49583e-05	285.464	1.43401e-05
	285.964	3.6719e-05	285.964	7.68359e-05	285.964	1.55214e-05	285.964	1.73647e-06	285.964	2.50077e-05	285.964	4.68914e-05
	286.464	8.357e-05	286.464	3.46287e-05	286.464	1.2061e-05	286.464	2.02821e-05	286.464	1.16976e-05	286.464	1.32918e-05
	286.964	9.12043e-06	286.964	3.54812e-05	286.964	4.54935e-05	286.964	3.01922e-05	286.964	8.486e-06	286.964	3.0016e-05
	287.464	4.07057e-05	287.464	3.17602e-05	287.464	4.5926e-05	287.464	2.58101e-05	287.464	1.60577e-05	287.464	2.77235e-05
	287.964	7.94589e-06	287.964	6.44141e-05	287.964	2.98519e-05	287.964	1.21346e-05	287.964	7.07143e-06	287.964	2.35759e-05
	288.464	1.81216e-05	288.464	2.94407e-05	288.464	2.61759e-05	288.464	1.06189e-05	288.464	1.22885e-05	288.464	1.59128e-05
	288.964	5.62106e-05	288.964	3.11704e-05	288.964	3.57459e-05	288.964	6.25335e-06	288.964	9.46924e-06	288.964	1.29163e-05
	289.464	1.03929e-05	289.464	0.00010844	289.464	4.79212e-05	289.464	1.33046e-05	289.464	2.99975e-05	289.464	3.07751e-05
	289.964	3.13449e-05	289.964	5.51214e-05	289.964	6.03884e-05	289.964	8.42606e-06	289.964	3.2882e-05	289.964	3.25492e-05
	290.464	1.20961e-05	290.464	2.06162e-05	290.464	3.09503e-05	290.464	2.57075e-05	290.464	1.4458e-05	290.464	2.05216e-05
	290.964	1.26069e-05	290.964	7.2602e-05	290.964	2.85808e-05	290.964	1.33744e-06	290.964	2.41211e-05	290.964	2.32622e-05
	291.464	3.55392e-05	291.464	4.53014e-05	291.464	2.13361e-05	291.464	2.65807e-06	291.464	2.08322e-05	291.464	2.69381e-05
	291.963	4.01292e-05	291.963	6.16629e-05	291.963	2.21529e-05	291.964	2.70703e-05	291.964	7.83608e-06	291.963	1.13421e-05
	292.463	1.52212e-05	292.463	7.76228e-05	292.463	4.82136e-06	292.463	1.39388e-05	292.463	3.96213e-05	292.463	2.06612e-05
	292.963	4.68314e-05	292.963	2.20396e-05	292.963	1.34501e-05	292.963	2.01329e-05	292.963	2.90032e-05	292.963	2.17135e-05
	293.463	1.6991e-05	293.463	6.62922e-05	293.463	4.95218e-05	293.463	1.05439e-05	293.463	3.73506e-06	293.463	2.03407e-05
	293.963	3.43452e-05	293.963	2.46253e-05	293.963	2.92414e-05	293.963	7.89231e-06	293.963	3.21015e-05	293.963	3.54339e-05
	294.463	1.69917e-05	294.463	5.72337e-05	294.463	9.72996e-06	294.463	4.09341e-05	294.463	3.16195e-05	294.463	5.18913e-06
	294.963	4.71815e-05	294.963	6.61041e-05	294.963	1.0402e-05	294.963	1.22118e-05	294.963	3.03661e-05	294.963	5.20204e-06
	295.463	2.86011e-05	295.463	3.0132e-05	295.463	2.14172e-05	295.463	2.45328e-06	295.463	2.10292e-05	295.463	2.54973e-05
	295.963	1.11272e-05	295.963	5.68862e-05	295.963	3.02088e-05	295.963	1.31311e-05	295.963	1.29183e-05	295.963	1.77604e-05
	296.463	9.95926e-06	296.463	3.98613e-05	296.463	2.42097e-05	296.463	1.65427e-05	296.463	2.01578e-05	296.463	1.50212e-05
	296.963	3.523e-05	296.963	4.92456e-05	296.963	4.22113e-05	296.963	4.44861e-05	296.963	9.89117e-06	296.963	1.21463e-05
	297.463	1.91729e-05	297.463	0.00011637	297.463	4.65255e-05	297.463	1.49064e-05	297.463	1.32208e-05	297.463	1.03645e-05
	297.963	3.96905e-05	297.963	2.60155e-05	297.963	1.71031e-05	297.963	9.11732e-06	297.963	5.26555e-05	297.963	4.57151e-05
	298.463	2.14934e-05	298.463	4.61396e-05	298.463	2.53395e-05	298.463	4.87716e-06	298.463	3.74673e-05	298.463	1.8251e-05
	298.963	4.66086e-05	298.963	6.75404e-05	298.963	2.55829e-05	298.963	1.02167e-05	298.963	2.01878e-05	298.963	1.10027e-05
	299.463	1.03865e-05	299.463	8.29964e-05	299.463	9.00987e-06	299.463	2.15729e-05	299.463	2.27596e-05	299.463	2.66882e-05
	299.962	2.80902e-05	299.962	3.61243e-05	299.962	1.19293e-05	299.962	2.3942e-06	299.962	2.56628e-05	299.962	3.96035e-05
	300.462	1.09984e-05	300.462	4.65674e-05	300.462	7.79707e-06	300.462	2.22901e-05	300.462	2.55046e-05	300.462	3.29315e-05
	300.962	1.74903e-05	300.962	2.40683e-05	300.962	3.87684e-06	300.962	1.03522e-05	300.962	1.94997e-05	300.962	2.1285e-05
	301.462	6.47848e-05	301.462	1.71672e-05	301.462	2.02887e-05	301.462	1.85246e-05	301.462	5.52186e-06	301.462	2.53358e-05
	301.962	8.36135e-05	301.962	1.85561e-05	301.962	4.72362e-05	301.962	1.21227e-05	301.962	1.01258e-05	301.962	1.55767e-05
	302.462	2.38892e-05	302.462	2.78906e-05	302.462	1.96833e-05	302.462	4.35233e-06	302.462	3.14073e-05	302.462	2.3337e-05
	302.962	9.73652e-06	302.962	0.000104702	302.962	2.17929e-05	302.962	1.89439e-05	302.962	2.92658e-05	302.962	1.63419e-05
	303.462	1.969e-05	303.462	2.29223e-05	303.462	4.49532e-05	303.462	2.69295e-05	303.462	2.58662e-05	303.462	2.13533e-05
	303.962	2.48971e-05	303.962	3.42056e-05	303.962	2.94201e-05	303.962	7.94073e-06	303.962	2.65658e-05	303.962	8.02942e-06
	304.462	4.74627e-05	304.462	5.78081e-05	304.462	2.67338e-05	304.462	1.48717e-05	304.462	2.16075e-05	304.462	3.40222e-05
	304.962	2.18111e-05	304.962	6.60887e-06	304.962	1.73897e-05	304.962	4.1888e-06	304.962	5.19011e-06	304.962	3.08812e-05
	305.462	4.25344e-05	305.462	8.80655e-05	305.462	2.4569e-05	305.462	1.35943e-05	305.462	2.57675e-05	305.462	1.7883e-05
	305.962	2.98415e-05	305.962	7.12256e-05	305.962	1.07721e-05	305.962	6.06047e-06	305.962	6.80789e-06	305.962	8.90787e-06
	306.462	2.11027e-05	306.462	5.51129e-05	306.462	1.48102e-05	306.462	1.85722e-05	306.462	5.53096e-06	306.462	3.01745e-05
	306.962	9.60456e-06	306.962	4.20344e-05	306.962	2.36702e-05	306.962	2.2643e-05	306.962	3.25229e-05	306.962	3.75577e-05
	307.462	2.11391e-05	307.462	3.09389e-05	307.462	3.61166e-05	307.462	1.56581e-05	307.462	6.52045e-06	307.462	1.26158e-05
	307.961	4.44473e-05	307.961	3.45698e-05	307.961	2.98495e-05	307.962	6.62384e-06	307.962	2.00003e-05	307.961	2.62853e-05
	308.461	9.85917e-06	308.461	5.29233e-05	308.461	3.2035e-05	308.461	4.47939e-05	308.461	2.30053e-05	308.461	9.35724e-06
	308.961	4.30657e-05	308.961	3.65462e-05	308.961	1.37084e-05	308.961	1.88511e-06	308.961	4.68584e-06	308.961	3.97356e-05
	309.461	1.35063e-05	309.461	3.10937e-05	309.461	3.84735e-05	309.461	2.64395e-05	309.461	1.72281e-05	309.461	2.4026e-05
	309.961	4.33627e-05	309.961	4.79625e-05	309.961	3.4447e-05	309.961	3.49325e-05	309.961	1.63935e-05	309.961	9.8191e-06
	310.461	2.38691e-05	310.461	5.31395e-05	310.461	3.04979e-05	310.461	1.36128e-05	310.461	1.95708e-05	310.461	2.26434e-05
	310.961	6.36853e-05	310.961	6.71257e-05	310.961	1.13674e-05	310.961	2.2134e-05	310.961	8.82003e-06	310.961	2.67821e-05
	311.461	7.22045e-05	311.461	2.80215e-05	311.461	1.60785e-05	311.461	9.06722e-06	311.461	2.45587e-05	311.461	1.47656e-05
	311.961	2.77531e-05	311.961	2.83981e-05	311.961	2.46229e-05	311.961	1.2511e-05	311.961	2.37909e-05	311.961	9.58653e-06
	312.461	2.34965e-05	312.461	3.15625e-05	312.461	1.10838e-05	312.461	7.43231e-06	312.461	6.21103e-06	312.461	2.02816e-05
	312.961	1.50572e-05	312.961	3.68867e-05	312.961	2.86468e-05	312.961	6.92341e-06	312.961	3.58367e-05	312.961	3.91722e-05
	313.461	2.80455e-05	313.461	4.31652e-05	313.461	2.43905e-05	313.461	2.03752e-05	313.461	1.64211e-05	313.461	6.7909e-06
	313.961	5.56685e-05	313.961	6.69964e-05	313.961	1.00889e-05	313.961	3.95563e-05	313.961	1.44559e-05	313.961	1.62451e-05
	314.461	1.14482e-05	314.461	5.58708e-05	314.461	8.27696e-06	314.461	3.72023e-06	314.461	1.30038e-05	314.461	6.92821e-06
	314.961	4.84595e-05	314.961	1.79929e-05	314.961	4.71994e-05	314.961	1.53056e-05	314.961	2.28498e-05	314.961	2.09909e-05
	315.461	3.64713e-05	315.461	3.76469e-05	315.461	7.84552e-05	315.461	8.93717e-06	315.461	1.80856e-05	315.461	3.46456e-05
	315.96	4.87978e-05	315.96	6.07967e-05	315.96	5.79697e-05	315.961	1.23899e-05	315.961	8.86621e-06	315.96	1.82733e-05
	316.46	3.34677e-05	316.46	4.41672e-05	316.46	2.09386e-05	316.46	1.18167e-05	316.46	1.52002e-05	316.46	2.90522e-05
	316.96	1.15113e-05	316.96	1.89363e-05	316.96	5.37347e-05	316.96	4.80269e-06	316.96	1.88153e-05	316.96	2.83886e-05
	317.46	4.53442e-05	317.46	4.71152e-05	317.46	2.84108e-05	317.46	8.03002e-06	317.46	7.46185e-06	317.46	1.78014e-05
	317.96	6.56706e-06	317.96	2.66565e-05	317.96	1.31632e-05	317.96	7.96985e-06	317.96	1.42727e-05	317.96	2.54285e-05
	318.46	1.78473e-05	318.46	2.9014e-05	318.46	2.85308e-05	318.46	1.71623e-05	318.46	9.50536e-06	318.46	2.5767e-05
	318.96	1.17349e-05	318.96	2.8708e-05	318.96	3.00911e-05	318.96	2.58716e-05	318.96	3.62249e-05	318.96	2.85664e-05
	319.46	1.37912e-05	319.46	2.31164e-05	319.46	2.87985e-05	319.46	1.07971e-05	319.46	1.76079e-05	319.46	3.54003e-05
	319.96	1.99244e-05	319.96	2.87174e-05	319.96	4.54526e-05	319.96	1.50718e-05	319.96	1.1912e-05	319.96	1.72209e-05
	320.46	7.47295e-06	320.46	6.72355e-05	320.46	4.43378e-05	320.46	7.78061e-06	320.46	1.89605e-05	320.46	1.21436e-05
	320.96	1.11077e-05	320.96	6.89035e-05	320.96	3.45659e-05	320.96	1.5478e-05	320.96	6.2045e-06	320.96	1.24704e-05
	321.46	3.79583e-05	321.46	3.41078e-05	321.46	2.83286e-05	321.46	1.71314e-05	321.46	1.77686e-05	321.46	8.72633e-06
	321.96	2.62959e-05	321.96	3.53085e-05	321.96	1.46054e-05	321.96	1.32483e-05	321.96	1.54861e-05	321.96	1.51334e-05
	322.46	2.02986e-05	322.46	1.18107e-05	322.46	3.0565e-05	322.46	8.29475e-06	322.46	1.83674e-05	322.46	1.55625e-05
	322.96	5.01356e-06	322.96	4.26793e-05	322.96	1.36263e-05	322.96	1.41968e-05	322.96	2.82927e-05	322.96	6.46696e-06
	323.46	2.19391e-05	323.46	2.72252e-05	323.46	2.35665e-05	323.46	9.61497e-06	323.46	7.52187e-06	323.46	3.64372e-05
	323.959	2.03593e-05	323.959	4.8886e-05	323.959	2.67869e-05	323.959	4.29664e-06	323.96	2.55368e-05	323.959	1.89271e-05
	324.459	2.99835e-05	324.459	6.28588e-05	324.459	1.62786e-05	324.459	2.05615e-05	324.459	2.25587e-05	324.459	1.00445e-05
	324.959	2.45733e-05	324.959	6.24623e-05	324.959	6.09463e-05	324.959	3.36254e-05	324.959	2.01326e-05	324.959	4.3455e-06
	325.459	1.45938e-05	325.459	3.25583e-05	325.459	1.40735e-05	325.459	1.74296e-05	325.459	1.42025e-05	325.459	1.34202e-05
	325.959	5.16299e-05	325.959	9.14983e-06	325.959	1.6477e-05	325.959	1.3503e-05	325.959	1.18208e-05	325.959	1.57496e-05
	326.459	1.58253e-05	326.459	4.93428e-05	326.459	2.46187e-05	326.459	1.76173e-05	326.459	1.62335e-05	326.459	1.58418e-05
	326.959	3.09806e-05	326.959	7.51283e-06	326.959	8.12913e-06	326.959	1.98014e-05	326.959	1.67612e-05	326.959	6.31367e-06
	327.459	1.76228e-05	327.459	1.92451e-05	327.459	3.20032e-05	327.459	4.11174e-06	327.459	8.83454e-06	327.459	2.66189e-05
	327.959	8.53819e-06	327.959	4.51039e-05	327.959	3.66277e-05	327.959	1.1855e-05	327.959	9.84312e-06	327.959	2.31903e-05
	328.459	1.1042e-05	328.459	7.20466e-06	328.459	2.75596e-05	328.459	6.77453e-06	328.459	5.31805e-06	328.459	1.40708e-05
	328.959	3.28385e-05	328.959	1.23351e-05	328.959	1.63722e-05	328.959	1.41216e-05	328.959	2.66979e-05	328.959	1.75754e-05
	329.459	5.59316e-06	329.459	2.02302e-05	329.459	1.74707e-05	329.459	2.87483e-06	329.459	1.28752e-05	329.459	1.4017e-05
	329.959	4.41458e-05	329.959	4.84525e-05	329.959	3.2787e-05	329.959	9.86704e-06	329.959	3.95565e-05	329.959	2.26948e-05
	330.459	3.82624e-06	330.459	4.40045e-05	330.459	1.64573e-05	330.459	1.4332e-05	330.459	5.29034e-06	330.459	3.26961e-05
	330.959	9.28226e-06	330.959	1.57442e-05	330.959	1.63481e-05	330.959	1.29333e-05	330.959	3.0501e-05	330.959	5.73294e-06
	331.459	1.14641e-05	331.459	1.5948e-05	331.459	6.98551e-06	331.459	1.1706e-05	331.459	1.46904e-05	331.459	2.161e-05
	331.958	4.80215e-06	331.958	4.20773e-05	331.958	2.81165e-05	331.959	1.16623e-05	331.959	1.08058e-05	331.958	3.25565e-05
	332.458	3.84297e-06	332.458	1.11294e-05	332.458	3.51853e-05	332.458	7.11237e-06	332.458	1.67511e-05	332.458	3.30207e-05
	332.958	1.3961e-05	332.958	3.86786e-05	332.958	3.06639e-05	332.958	2.28183e-05	332.958	3.29561e-06	332.958	2.31577e-05
	333.458	9.76544e-06	333.458	2.32127e-05	333.458	1.34345e-05	333.458	7.97078e-06	333.458	2.86821e-05	333.458	1.2865e-05
	333.958	4.58103e-05	333.958	9.88512e-06	333.958	3.3962e-05	333.958	1.73909e-05	333.958	1.7545e-05	333.958	2.44494e-05
	334.458	2.21039e-05	334.458	4.31806e-05	334.458	2.81951e-05	334.458	1.58051e-05	334.458	1.21994e-05	334.458	2.61732e-05
	334.958	1.62768e-05	334.958	4.76406e-06	334.958	2.03258e-05	334.958	1.66501e-05	334.958	9.06878e-06	334.958	1.11044e-05
	335.458	7.19457e-06	335.458	7.47361e-05	335.458	2.81088e-05	335.458	2.49404e-05	335.458	1.31318e-05	335.458	8.24447e-06
	335.958	4.16043e-05	335.958	4.723e-05	335.958	1.11314e-05	335.958	1.14086e-05	335.958	1.32617e-05	335.958	3.60236e-05
	336.458	3.63623e-06	336.458	4.00525e-05	336.458	1.60087e-05	336.458	5.96014e-06	336.458	2.65954e-05	336.458	2.04064e-05
	336.958	6.77917e-06	336.958	1.89501e-05	336.958	4.35396e-05	336.958	2.00502e-05	336.958	1.44767e-05	336.958	1.54901e-05
	337.458	2.11173e-05	337.458	2.74335e-05	337.458	3.46933e-05	337.458	2.86657e-05	337.458	2.09353e-05	337.458	1.54341e-05
	337.958	5.37866e-05	337.958	3.03254e-05	337.958	1.85529e-05	337.958	1.44079e-05	337.958	8.50542e-06	337.958	1.56439e-05
	338.458	1.78123e-05	338.458	7.02994e-05	338.458	5.49366e-06	338.458	2.72028e-05	338.458	1.01378e-05	338.458	2.28321e-05
	338.958	1.56367e-05	338.958	3.95533e-05	338.958	3.98657e-05	338.958	1.75857e-05	338.958	2.44471e-05	338.958	1.31529e-05
	339.458	1.52255e-05	339.458	1.20233e-05	339.458	4.24183e-05	339.458	3.09338e-06	339.458	2.4213e-06	339.458	1.65634e-05
	339.957	4.50481e-05	339.957	4.4011e-05	339.957	8.84862e-06	339.957	6.43356e-06	339.958	1.12009e-05	339.957	1.5458e-05
	340.457	8.05464e-06	340.457	5.81835e-05	340.457	4.48287e-05	340.457	1.07217e-05	340.457	9.44202e-06	340.457	1.43792e-05
	340.957	3.16986e-05	340.957	4.82141e-05	340.957	3.28259e-05	340.957	2.10038e-05	340.957	3.96236e-06	340.957	1.1633e-05
	341.457	2.13107e-05	341.457	1.74348e-05	341.457	1.183e-05	341.457	5.19771e-06	341.457	1.16634e-05	341.457	2.71758e-06
	341.957	1.63425e-05	341.957	5.19307e-05	341.957	9.79053e-06	341.957	5.66231e-06	341.957	1.13092e-05	341.957	1.21154e-05
	342.457	2.87342e-06	342.457	2.13703e-05	342.457	3.2818e-05	342.457	1.31327e-05	342.457	1.72315e-05	342.457	2.61693e-05
	342.957	1.89231e-05	342.957	3.56956e-05	342.957	1.55071e-05	342.957	1.19385e-05	342.957	1.91065e-05	342.957	5.42561e-06
	343.457	3.27443e-06	343.457	2.80994e-05	343.457	1.8709e-05	343.457	2.58676e-05	343.457	2.83136e-05	343.457	1.88504e-05
	343.957	3.7341e-05	343.957	2.87216e-05	343.957	1.43219e-05	343.957	5.97573e-06	343.957	1.64679e-05	343.957	9.55099e-06
	344.457	7.4432e-06	344.457	2.86193e-06	344.457	4.37938e-05	344.457	7.16106e-06	344.457	5.41006e-06	344.457	1.96468e-05
	344.957	3.21855e-05	344.957	5.72093e-05	344.957	1.24973e-05	344.957	1.17116e-05	344.957	1.60795e-05	344.957	2.76448e-05
	345.457	5.39815e-05	345.457	3.24543e-05	345.457	3.11302e-05	345.457	1.33384e-05	345.457	1.67708e-05	345.457	1.68754e-05
	345.957	5.62217e-05	345.957	3.26113e-05	345.957	3.09067e-05	345.957	1.58194e-05	345.957	1.32738e-05	345.957	1.11963e-05
	346.457	4.13617e-05	346.457	2.23818e-05	346.457	3.06975e-05	346.457	7.10868e-06	346.457	2.66958e-05	346.457	1.05092e-05
	346.957	8.33982e-06	346.957	5.85473e-05	346.957	4.376e-05	346.957	1.26287e-05	346.957	4.12374e-05	346.957	1.72466e-05
	347.457	2.52855e-05	347.457	3.10051e-05	347.457	1.39438e-05	347.457	2.29518e-05	347.457	6.13654e-06	347.457	2.08966e-05
	347.956	3.16637e-05	347.956	2.56418e-05	347.956	1.54774e-05	347.957	1.28891e-05	347.957	2.92622e-05	347.956	1.66351e-05
	348.456	1.37799e-05	348.456	2.6043e-05	348.456	1.47413e-05	348.456	1.7162e-05	348.456	2.32315e-05	348.456	2.3426e-05
	348.956	5.70228e-06	348.956	5.38546e-05	348.956	2.04457e-05	348.956	9.40062e-06	348.956	1.05755e-05	348.956	2.78046e-05
	349.456	3.54e-05	349.456	3.49143e-06	349.456	2.73952e-05	349.456	6.66346e-06	349.456	1.4603e-05	349.456	1.65171e-05
	349.956	3.95841e-05	349.956	1.41932e-05	349.956	9.476e-06	349.956	5.40579e-06	349.956	7.47239e-07	349.956	8.19024e-06
	350.456	2.68341e-05	350.456	6.16873e-05	350.456	4.37238e-05	350.456	5.92743e-06	350.456	2.18088e-05	350.456	2.26116e-05
	350.956	5.12964e-06	350.956	3.15863e-05	350.956	3.57824e-05	350.956	3.84769e-06	350.956	1.79013e-05	350.956	1.71232e-05
	351.456	8.56572e-05	351.456	1.91447e-05	351.456	1.24301e-05	351.456	2.38797e-05	351.456	1.51145e-05	351.456	1.6456e-05
	351.956	3.70349e-05	351.956	2.9524e-05	351.956	3.37419e-05	351.956	2.3434e-05	351.956	6.13192e-06	351.956	2.75572e-05
	352.456	2.61161e-05	352.456	3.23105e-05	352.456	2.21687e-05	352.456	9.57443e-06	352.456	4.98956e-06	352.456	1.50751e-05
	352.956	4.54974e-05	352.956	1.51442e-05	352.956	3.78019e-05	352.956	1.49706e-05	352.956	8.39153e-06	352.956	2.66492e-05
	353.456	6.8272e-06	353.456	2.61406e-05	353.456	1.78884e-05	353.456	4.90134e-06	353.456	1.13654e-05	353.456	2.78404e-05
	353.956	1.08472e-05	353.956	4.93235e-05	353.956	1.16576e-06	353.956	1.65848e-05	353.956	1.10609e-05	353.956	9.28437e-06
	354.456	5.93379e-06	354.456	2.18881e-05	354.456	2.35611e-05	354.456	1.75285e-05	354.456	1.35524e-05	354.456	3.16648e-05
	354.956	5.6005e-05	354.956	2.95271e-05	354.956	2.19518e-05	354.956	1.90919e-05	354.956	1.20951e-05	354.956	2.35068e-05
	355.456	2.73611e-05	355.456	7.24339e-05	355.456	9.31348e-06	355.456	1.31169e-05	355.456	5.08758e-06	355.456	3.0411e-05
	355.955	5.25816e-05	355.955	5.91352e-05	355.955	2.53711e-05	355.955	8.17136e-06	355.956	1.17966e-05	355.955	2.18539e-05
	356.455	7.52092e-06	356.455	2.00667e-05	356.455	3.00164e-06	356.455	1.79722e-05	356.455	1.59883e-05	356.455	2.779e-05
	356.955	7.48062e-05	356.955	2.63704e-05	356.955	3.22818e-05	356.955	2.80702e-05	356.955	6.11915e-06	356.955	1.79871e-05
	357.455	1.45811e-05	357.455	1.17948e-05	357.455	1.36467e-05	357.455	1.04453e-05	357.455	2.31755e-05	357.455	2.28759e-05
	357.955	8.69319e-06	357.955	2.43668e-05	357.955	1.99358e-05	357.955	3.26375e-06	357.955	1.18669e-05	357.955	6.8592e-06
	358.455	5.56856e-05	358.455	5.36333e-05	358.455	5.63571e-06	358.455	2.49525e-06	358.455	1.48263e-05	358.455	1.24462e-05
	358.955	1.33068e-05	358.955	1.24243e-05	358.955	6.70502e-06	358.955	1.36003e-05	358.955	1.05586e-05	358.955	1.70959e-05
	359.455	1.11002e-05	359.455	4.22967e-06	359.455	1.75445e-05	359.455	1.35048e-05	359.455	2.72445e-06	359.455	1.61295e-05
	359.955	2.29435e-05	359.955	1.67238e-05	359.955	2.10702e-05	359.955	8.87649e-06	359.955	7.05312e-06	359.955	1.32627e-05
	360.455	5.38806e-05	360.455	2.81115e-06	360.455	1.10013e-05	360.455	1.8967e-05	360.455	1.14004e-05	360.455	9.94629e-07
	360.955	3.31583e-05	360.955	1.16846e-05	360.955	8.3826e-06	360.955	3.64814e-06	360.955	4.12452e-06	360.955	1.33001e-05
	361.455	5.01825e-05	361.455	1.38065e-05	361.455	1.61241e-05	361.455	2.45336e-05	361.455	6.4058e-06	361.455	2.23477e-05
	361.955	1.04391e-05	361.955	6.87404e-05	361.955	1.14964e-05	361.955	1.09039e-05	361.955	2.49744e-05	361.955	4.12099e-06
	362.455	4.11405e-05	362.455	1.50601e-05	362.455	1.09851e-05	362.455	1.71229e-05	362.455	6.46172e-06	362.455	1.43867e-05
	362.955	9.78422e-06	362.955	3.11291e-05	362.955	2.82693e-05	362.955	9.4278e-06	362.955	2.19741e-05	362.955	1.27765e-05
	363.455	1.5149e-05	363.455	2.64454e-05	363.455	1.36147e-05	363.455	7.79831e-06	363.455	1.6635e-05	363.455	8.46085e-06
	363.954	1.42676e-05	363.954	2.75807e-05	363.954	1.61823e-05	363.954	2.15455e-05	363.955	2.21347e-06	363.954	1.8461e-05
	364.454	5.34809e-05	364.454	3.7388e-05	364.454	1.50046e-05	364.454	1.51e-05	364.454	1.05067e-05	364.454	9.77469e-06
	364.954	6.59525e-05	364.954	6.45595e-05	364.954	2.91767e-05	364.954	3.61372e-06	364.954	2.90483e-06	364.954	6.68539e-06
	365.454	3.21488e-05	365.454	4.36488e-05	365.454	1.88456e-05	365.454	4.97747e-06	365.454	1.85986e-05	365.454	1.24857e-05
	365.954	3.91182e-05	365.954	2.17979e-05	365.954	2.53969e-05	365.954	2.36856e-05	365.954	1.5711e-05	365.954	1.87102e-05
	366.454	7.18728e-05	366.454	4.50357e-05	366.454	6.49981e-06	366.454	1.37421e-05	366.454	1.67291e-06	366.454	1.86178e-05
	366.954	4.64721e-05	366.954	4.34312e-05	366.954	1.4122e-05	366.954	8.87511e-06	366.954	9.12115e-06	366.954	1.03746e-05
	367.454	1.37536e-05	367.454	5.72081e-05	367.454	9.3636e-06	367.454	2.03747e-05	367.454	2.86786e-05	367.454	1.23827e-05
	367.954	3.28234e-05	367.954	3.92822e-05	367.954	2.17672e-05	367.954	1.3288e-05	367.954	1.56838e-05	367.954	1.84233e-05
	368.454	4.70589e-05	368.454	2.08243e-05	368.454	4.02112e-05	368.454	1.98367e-05	368.454	2.09099e-05	368.454	1.58569e-05
	368.954	5.81147e-05	368.954	4.56352e-05	368.954	1.47415e-05	368.954	8.83343e-06	368.954	1.30525e-05	368.954	5.37827e-06
	369.454	1.3584e-05	369.454	3.34643e-05	369.454	4.10466e-05	369.454	6.35885e-06	369.454	1.16457e-05	369.454	1.95022e-05
	369.954	3.51475e-05	369.954	1.40738e-05	369.954	2.65878e-05	369.954	1.36907e-05	369.954	1.02617e-05	369.954	2.34823e-05
	370.454	4.81606e-05	370.454	3.99198e-05	370.454	6.72533e-06	370.454	9.79504e-06	370.454	1.35349e-06	370.454	3.04356e-05
	370.954	4.30039e-05	370.954	1.66928e-05	370.954	2.81057e-05	370.954	9.03253e-06	370.954	1.29632e-05	370.954	1.54136e-05
	371.454	3.02381e-05	371.454	5.98881e-05	371.454	8.44086e-06	371.454	1.96434e-05	371.454	5.31962e-06	371.454	1.46527e-05
	371.953	2.12973e-05	371.953	7.48575e-05	371.953	2.22837e-05	371.954	1.15735e-05	371.954	1.05442e-05	371.953	1.60035e-05
	372.453	5.8522e-05	372.453	3.67841e-05	372.453	7.73605e-06	372.453	2.55402e-05	372.453	1.28599e-05	372.453	2.17656e-05
	372.953	2.02473e-05	372.953	4.1885e-05	372.953	1.05945e-05	372.953	1.39877e-05	372.953	1.00672e-05	372.953	1.58627e-05
	373.453	1.38778e-05	373.453	6.17396e-05	373.453	1.07501e-05	373.453	1.9383e-06	373.453	4.64921e-06	373.453	1.56584e-05
	373.953	5.67831e-05	373.953	1.89395e-05	373.953	1.33119e-05	373.953	1.74533e-05	373.953	1.38267e-05	373.953	1.61665e-05
	374.453	4.63162e-05	374.453	6.58504e-06	374.453	7.74788e-06	374.453	1.72743e-06	374.453	1.28076e-05	374.453	1.33022e-05
	374.953	1.40417e-05	374.953	5.05719e-06	374.953	9.73875e-06	374.953	1.13367e-05	374.953	1.06963e-05	374.953	2.21809e-05
	375.453	2.5712e-05	375.453	5.12637e-05	375.453	1.43463e-05	375.453	8.98421e-06	375.453	9.5314e-06	375.453	1.03052e-05
	375.953	1.35184e-05	375.953	3.37048e-05	375.953	6.71139e-06	375.953	1.12007e-05	375.953	2.30922e-05	375.953	2.62659e-05
	376.453	2.93475e-05	376.453	3.06405e-05	376.453	7.24741e-06	376.453	7.6794e-06	376.453	1.4963e-05	376.453	2.35014e-05
	376.953	3.87294e-05	376.953	5.16511e-05	376.953	6.59195e-06	376.953	1.56942e-05	376.953	1.49733e-05	376.953	1.73444e-05
	377.453	1.39492e-05	377.453	2.99815e-05	377.453	1.99805e-05	377.453	1.02202e-05	377.453	8.27619e-06	377.453	1.42534e-05
	377.953	1.48854e-05	377.953	2.00453e-05	377.953	9.20762e-06	377.953	1.24214e-05	377.953	1.27388e-05	377.953	2.24229e-05
	378.453	1.82191e-05	378.453	1.77528e-05	378.453	2.50442e-05	378.453	2.16221e-05	378.453	1.0927e-05	378.453	2.25127e-05
	378.953	1.99515e-05	378.953	6.18895e-05	378.953	1.79e-05	378.953	9.05101e-06	378.953	9.84693e-06	378.953	1.916e-05
	379.453	2.25085e-05	379.453	2.01824e-05	379.453	1.23442e-05	379.453	1.16191e-05	379.453	8.63935e-06	379.453	9.25224e-06
	379.952	2.16729e-05	379.952	1.74807e-05	379.952	2.11159e-05	379.952	6.42337e-06	379.953	1.01529e-05	379.952	7.16402e-06
	380.452	3.32183e-05	380.452	1.88532e-05	380.452	1.44524e-05	380.452	1.10912e-05	380.452	8.73216e-06	380.452	7.07788e-06
	380.952	2.30333e-05	380.952	3.64365e-05	380.952	1.59616e-05	380.952	1.72102e-05	380.952	1.919e-06	380.952	1.66005e-05
	381.452	3.60603e-05	381.452	5.74381e-05	381.452	2.40287e-05	381.452	1.54389e-05	381.452	3.88116e-06	381.452	7.24242e-06
	381.952	1.46374e-05	381.952	2.43911e-05	381.952	4.95963e-06	381.952	6.53424e-06	381.952	6.24009e-06	381.952	2.11734e-05
	382.452	1.45214e-05	382.452	2.88751e-05	382.452	1.46971e-05	382.452	1.98511e-05	382.452	7.80666e-06	382.452	8.22828e-06
	382.952	2.35377e-05	382.952	1.41854e-05	382.952	1.43362e-05	382.952	2.53438e-05	382.952	5.74561e-06	382.952	2.38504e-05
	383.452	1.55824e-05	383.452	1.45672e-05	383.452	1.99495e-05	383.452	1.32424e-05	383.452	1.13603e-05	383.452	2.98082e-06
	383.952	2.36288e-05	383.952	4.73774e-05	383.952	1.95551e-05	383.952	1.18736e-05	383.952	1.53316e-05	383.952	6.00643e-06
	384.452	1.42381e-05	384.452	1.58492e-05	384.452	1.41741e-05	384.452	1.49617e-05	384.452	4.63702e-06	384.452	1.52181e-05
	384.952	1.68071e-05	384.952	4.9933e-05	384.952	5.89476e-06	384.952	1.7483e-05	384.952	1.07612e-05	384.952	1.38394e-05
	385.452	2.2853e-05	385.452	1.9332e-05	385.452	2.18512e-05	385.452	1.14185e-05	385.452	6.85961e-06	385.452	7.86074e-06
	385.952	3.47489e-05	385.952	1.23899e-05	385.952	1.75966e-05	385.952	1.77893e-05	385.952	5.50989e-06	385.952	1.11428e-05
	386.452	2.56931e-05	386.452	2.54e-05	386.452	1.0707e-05	386.452	2.09389e-06	386.452	1.51515e-05	386.452	1.1123e-05
	386.952	1.65398e-05	386.952	2.83294e-05	386.952	1.53107e-05	386.952	1.30902e-05	386.952	2.10176e-05	386.952	1.06901e-05
	387.452	2.8332e-05	387.452	2.29485e-05	387.452	2.56954e-05	387.452	4.80781e-06	387.452	2.12373e-05	387.452	5.94172e-06
	387.951	4.0704e-05	387.951	4.06188e-05	387.951	1.93447e-05	387.952	8.81457e-06	387.952	1.90463e-05	387.951	5.96587e-06
	388.451	2.25076e-05	388.451	1.66165e-05	388.451	1.00353e-05	388.451	1.05349e-05	388.451	4.88723e-06	388.451	1.20967e-05
	388.951	1.59513e-05	388.951	5.30094e-05	388.951	1.60376e-05	388.951	5.80722e-06	388.951	7.53672e-06	388.951	1.09342e-05
	389.451	3.48106e-05	389.451	3.80991e-05	389.451	3.66252e-05	389.451	2.241e-05	389.451	1.70995e-05	389.451	7.53844e-06
	389.951	1.41272e-05	389.951	3.42062e-05	389.951	5.07324e-06	389.951	4.66126e-06	389.951	8.86762e-06	389.951	6.28585e-06
	390.451	2.86708e-05	390.451	2.20851e-05	390.451	3.09744e-05	390.451	9.5847e-06	390.451	1.0661e-05	390.451	1.27254e-06
	390.951	1.38503e-05	390.951	3.33e-05	390.951	1.73548e-05	390.951	1.2477e-05	390.951	1.46291e-05	390.951	8.0523e-06
	391.451	1.84008e-05	391.451	2.3894e-05	391.451	1.82499e-05	391.451	2.62293e-05	391.451	1.54779e-05	391.451	1.45937e-05
	391.951	1.94178e-05	391.951	1.69786e-05	391.951	1.10386e-05	391.951	1.62025e-05	391.951	1.84218e-05	391.951	8.7071e-06
	392.451	1.39615e-05	392.451	1.97338e-05	392.451	9.33367e-06	392.451	4.67397e-06	392.451	1.65393e-05	392.451	1.73776e-05
	392.951	1.25741e-05	392.951	3.81742e-05	392.951	1.49816e-05	392.951	1.50564e-05	392.951	7.95248e-06	392.951	1.28948e-05
	393.451	2.13649e-05	393.451	3.33955e-05	393.451	2.38011e-05	393.451	7.92685e-06	393.451	1.61443e-06	393.451	2.27201e-05
	393.951	1.63086e-05	393.951	5.56731e-05	393.951	3.72405e-05	393.951	1.17455e-05	393.951	4.7856e-06	393.951	1.91046e-05
	394.451	3.81346e-05	394.451	2.12909e-05	394.451	1.84425e-05	394.451	1.3494e-05	394.451	7.54906e-06	394.451	1.93812e-05
	394.951	2.06376e-05	394.951	3.92342e-05	394.951	1.4987e-06	394.951	1.52991e-05	394.951	1.50317e-05	394.951	1.88739e-05
	395.451	1.40734e-05	395.451	1.92346e-05	395.451	1.21878e-05	395.451	6.99715e-06	395.451	8.42512e-06	395.451	1.77034e-05
	395.95	2.37917e-05	395.95	7.49428e-06	395.95	1.59548e-05	395.95	6.92442e-06	395.951	5.67608e-06	395.95	1.92928e-05
	396.45	1.44655e-05	396.45	2.57728e-05	396.45	7.59552e-06	396.45	2.51735e-06	396.45	1.26029e-05	396.45	3.39278e-06
	396.95	1.21567e-05	396.95	2.59322e-05	396.95	9.04735e-06	396.95	2.83902e-06	396.95	2.12041e-05	396.95	1.90789e-05
	397.45	1.34104e-05	397.45	4.70336e-05	397.45	2.81284e-05	397.45	6.64215e-06	397.45	7.79542e-06	397.45	1.56109e-05
	397.95	1.04761e-05	397.95	5.78221e-06	397.95	4.63613e-06	397.95	8.42295e-06	397.95	9.4997e-06	397.95	1.35978e-05
	398.45	1.065e-05	398.45	1.17939e-05	398.45	7.77714e-06	398.45	1.10075e-05	398.45	1.14725e-05	398.45	7.51513e-06
	398.95	1.78115e-05	398.95	2.76423e-05	398.95	7.46535e-06	398.95	6.4733e-06	398.95	4.25706e-06	398.95	7.53646e-06
	399.45	1.05913e-05	399.45	4.8267e-05	399.45	2.67343e-05	399.45	1.54503e-05	399.45	1.07605e-05	399.45	2.94455e-05
	399.95	1.50475e-05	399.95	7.4123e-05	399.95	1.22768e-05	399.95	1.58477e-05	399.95	7.11915e-06	399.95	1.13711e-05
	400.45	3.0614e-05	400.45	5.346e-05	400.45	1.79014e-05	400.45	4.25137e-06	400.45	1.33819e-05	400.45	6.26685e-06
	400.95	2.00868e-05	400.95	3.50408e-05	400.95	1.04075e-05	400.95	8.61807e-06	400.95	1.07347e-05	400.95	1.27497e-05
	401.45	4.23131e-05	401.45	5.62744e-05	401.45	1.81963e-05	401.45	3.70808e-06	401.45	3.23584e-07	401.45	1.06018e-05
	401.95	1.07616e-05	401.95	2.03053e-05	401.95	2.98564e-06	401.95	8.084e-06	401.95	5.64861e-06	401.95	1.73323e-05
	402.45	1.92383e-05	402.45	3.50694e-05	402.45	1.34014e-05	402.45	7.47915e-06	402.45	8.25409e-06	402.45	8.4848e-06
	402.95	1.8017e-05	402.95	6.85304e-05	402.95	4.70048e-05	402.95	1.38054e-05	402.95	6.82444e-06	402.95	1.3005e-05
	403.45	8.14091e-06	403.45	2.58123e-05	403.45	1.99753e-05	403.45	1.72721e-05	403.45	1.03706e-05	403.45	1.2764e-05
	403.949	1.47719e-05	403.949	2.71e-05	403.949	1.88409e-05	403.95	1.22599e-05	403.95	8.13342e-06	403.949	1.77321e-05
	404.449	2.30741e-05	404.449	2.41577e-06	404.449	2.81476e-05	404.449	1.99497e-05	404.449	1.51477e-05	404.449	1.95799e-05
	404.949	2.35635e-05	404.949	4.08706e-05	404.949	3.33264e-05	404.949	9.31229e-06	404.949	1.09933e-05	404.949	1.20816e-05
	405.449	7.22282e-06	405.449	5.81251e-05	405.449	1.34425e-05	405.449	8.57431e-06	405.449	1.28788e-05	405.449	1.35541e-05
	405.949	1.92153e-05	405.949	1.88893e-05	405.949	4.03935e-06	405.949	1.5662e-05	405.949	1.88033e-05	405.949	2.09566e-05
	406.449	4.65017e-05	406.449	3.8275e-05	406.449	1.45262e-05	406.449	1.0546e-05	406.449	1.55514e-05	406.449	1.22024e-05
	406.949	1.86772e-05	406.949	1.3291e-05	406.949	3.42663e-05	406.949	2.80734e-06	406.949	5.09698e-06	406.949	4.23568e-06
	407.449	2.61626e-05	407.449	1.76261e-05	407.449	2.62271e-06	407.449	1.71582e-05	407.449	1.1391e-05	407.449	2.01522e-05
	407.949	4.80606e-06	407.949	8.83887e-05	407.949	1.18892e-05	407.949	1.90378e-05	407.949	9.38135e-06	407.949	8.40462e-06
	408.449	1.53794e-05	408.449	4.21434e-05	408.449	2.02646e-05	408.449	1.01677e-05	408.449	1.02607e-05	408.449	1.58693e-05
	408.949	1.27001e-05	408.949	4.65258e-05	408.949	1.72436e-05	408.949	7.76666e-06	408.949	5.1552e-06	408.949	1.27452e-05
	409.449	1.11497e-05	409.449	5.00175e-05	409.449	6.84617e-06	409.449	1.52641e-05	409.449	1.14281e-05	409.449	1.18675e-05
	409.949	2.43969e-05	409.949	2.09653e-05	409.949	1.01191e-05	409.949	2.05692e-05	409.949	8.01451e-06	409.949	1.10793e-05
	410.449	4.42048e-05	410.449	7.26608e-05	410.449	1.60797e-05	410.449	1.53272e-05	410.449	1.31402e-05	410.449	1.717e-05
	410.949	4.54494e-06	410.949	1.43923e-05	410.949	1.62966e-05	410.949	1.04671e-05	410.949	4.74858e-06	410.949	4.37211e-06
	411.449	6.33736e-06	411.449	5.98119e-05	411.449	3.18049e-05	411.449	1.38774e-05	411.449	9.18909e-06	411.449	4.47654e-06
	411.948	1.1858e-05	411.948	2.71209e-05	411.948	1.08504e-05	411.949	1.11627e-05	411.949	3.48945e-06	411.948	9.00014e-06
	412.448	3.28951e-05	412.448	5.36808e-05	412.448	2.22027e-05	412.448	8.08829e-06	412.448	3.43095e-06	412.448	5.14025e-06
	412.948	2.80806e-05	412.948	1.74527e-05	412.948	2.05493e-05	412.948	1.59324e-05	412.948	1.24764e-05	412.948	9.53353e-06
	413.448	1.04444e-05	413.448	5.35776e-05	413.448	4.80653e-06	413.448	1.04945e-05	413.448	3.73973e-06	413.448	8.73894e-06
	413.948	2.48422e-05	413.948	3.91762e-05	413.948	1.25529e-05	413.948	9.49045e-06	413.948	1.04969e-05	413.948	6.72803e-06
	414.448	3.50902e-05	414.448	3.78057e-05	414.448	1.75895e-05	414.448	1.04087e-05	414.448	6.99512e-06	414.448	7.86714e-06
	414.948	2.28551e-05	414.948	2.72183e-05	414.948	1.78012e-05	414.948	1.40763e-05	414.948	1.25449e-05	414.948	1.52769e-05
	415.448	4.94634e-06	415.448	3.11491e-05	415.448	9.99946e-06	415.448	5.04047e-06	415.448	5.87182e-06	415.448	7.28012e-06
	415.948	2.52183e-05	415.948	1.46711e-05	415.948	1.24346e-05	415.948	1.16206e-05	415.948	7.61073e-06	415.948	1.45195e-06
	416.448	1.47845e-05	416.448	2.55261e-05	416.448	1.75366e-05	416.448	1.99012e-06	416.448	4.96004e-06	416.448	1.02979e-05
	416.948	3.63365e-05	416.948	2.91129e-05	416.948	3.37266e-06	416.948	1.43641e-05	416.948	1.21968e-05	416.948	1.50457e-05
	417.448	4.19329e-06	417.448	2.73177e-05	417.448	1.46107e-05	417.448	5.21439e-06	417.448	1.33888e-05	417.448	2.49273e-06
	417.948	1.41539e-05	417.948	2.82116e-05	417.948	4.33436e-06	417.948	1.20536e-05	417.948	9.24491e-06	417.948	1.99723e-05
	418.448	1.93959e-05	418.448	1.72187e-05	418.448	1.44192e-05	418.448	1.25898e-05	418.448	1.13579e-05	418.448	5.41678e-06
	418.948	1.3222e-05	418.948	1.07001e-05	418.948	2.22702e-05	418.948	9.69985e-06	418.948	3.29008e-06	418.948	1.8773e-05
	419.448	4.74611e-06	419.448	5.18546e-05	419.448	1.51302e-05	419.448	2.1096e-05	419.448	2.38021e-06	419.448	1.50206e-05
	419.947	1.38578e-05	419.947	1.86071e-05	419.947	1.45195e-06	419.947	1.4884e-05	419.948	1.45582e-05	419.947	8.78745e-06
	420.447	1.01137e-05	420.447	3.67236e-05	420.447	2.01293e-05	420.447	8.01332e-06	420.447	1.19494e-05	420.447	1.62229e-05
	420.947	1.35825e-05	420.947	4.17937e-05	420.947	6.38053e-06	420.947	1.25013e-05	420.947	1.2499e-05	420.947	1.48905e-05
	421.447	1.03796e-05	421.447	3.67656e-05	421.447	1.00199e-05	421.447	6.30142e-06	421.447	1.49204e-05	421.447	9.68012e-06
	421.947	1.56486e-05	421.947	2.41707e-05	421.947	4.40252e-06	421.947	9.50992e-07	421.947	2.13776e-06	421.947	1.12557e-05
	422.447	5.9314e-06	422.447	4.45487e-05	422.447	1.40712e-05	422.447	1.16643e-05	422.447	3.8843e-06	422.447	2.21203e-05
	422.947	9.11175e-06	422.947	2.70993e-05	422.947	1.62169e-05	422.947	8.16501e-06	422.947	4.19632e-06	422.947	1.27833e-05
	423.447	1.53826e-05	423.447	3.92196e-05	423.447	1.51526e-05	423.447	9.30286e-06	423.447	8.14871e-06	423.447	1.27888e-05
	423.947	7.5357e-06	423.947	2.37135e-05	423.947	3.94044e-06	423.947	8.52708e-06	423.947	9.89307e-06	423.947	1.5402e-05
	424.447	1.35653e-05	424.447	5.64286e-05	424.447	1.78175e-05	424.447	4.85943e-06	424.447	8.97251e-06	424.447	1.00463e-05
	424.947	7.61053e-06	424.947	1.31383e-05	424.947	4.29853e-06	424.947	8.83358e-06	424.947	7.9176e-06	424.947	1.96062e-05
	425.447	2.15904e-05	425.447	4.85615e-05	425.447	1.56799e-05	425.447	4.48679e-06	425.447	8.17138e-06	425.447	1.08104e-05
	425.947	2.71852e-05	425.947	4.72082e-05	425.947	9.97568e-06	425.947	1.42801e-05	425.947	1.29809e-05	425.947	1.7451e-05
	426.447	1.46367e-05	426.447	4.71674e-05	426.447	4.71073e-06	426.447	6.95668e-06	426.447	4.69624e-06	426.447	1.91138e-05
	426.947	9.91118e-06	426.947	4.83741e-05	426.947	2.41952e-06	426.947	1.36941e-05	426.947	5.11884e-06	426.947	1.75756e-05
	427.447	9.48198e-06	427.447	5.22394e-05	427.447	4.0052e-06	427.447	1.14013e-05	427.447	4.58005e-06	427.447	1.83699e-05
	427.946	1.90256e-05	427.946	3.21249e-05	427.946	1.27296e-05	427.947	1.3125e-05	427.947	1.35184e-05	427.946	1.00691e-05
	428.446	1.22888e-05	428.446	3.3284e-05	428.446	1.06092e-05	428.446	1.38016e-05	428.446	1.07931e-05	428.446	8.88166e-06
	428.946	1.46901e-05	428.946	2.6582e-05	428.946	7.41348e-06	428.946	4.8327e-06	428.946	5.03242e-06	428.946	7.96381e-06
	429.446	9.44048e-06	429.446	1.42326e-05	429.446	1.9729e-05	429.446	7.74468e-06	429.446	6.37058e-06	429.446	1.04594e-05
	429.946	1.14003e-05	429.946	1.95007e-05	429.946	1.91815e-05	429.946	1.44427e-05	429.946	4.73797e-07	429.946	1.36319e-05
	430.446	1.97075e-05	430.446	3.89408e-05	430.446	1.70106e-05	430.446	1.57395e-05	430.446	7.22283e-06	430.446	6.31179e-06
	430.946	1.79433e-05	430.946	1.86529e-05	430.946	8.84199e-06	430.946	1.74209e-05	430.946	9.26776e-06	430.946	1.07944e-05
	431.446	1.02936e-05	431.446	3.0493e-05	431.446	1.67773e-05	431.446	6.59773e-06	431.446	7.84617e-06	431.446	1.37694e-05
	431.946	1.18862e-05	431.946	6.98753e-05	431.946	2.2355e-05	431.946	7.03917e-06	431.946	1.28294e-05	431.946	7.7281e-06
	432.446	1.43741e-05	432.446	3.94293e-05	432.446	1.3676e-05	432.446	1.78252e-05	432.446	4.30335e-06	432.446	7.07295e-06
	432.946	2.44151e-05	432.946	5.74009e-06	432.946	7.34009e-06	432.946	4.55288e-06	432.946	1.53767e-06	432.946	9.67662e-06
	433.446	1.17082e-05	433.446	5.71509e-05	433.446	1.2821e-05	433.446	4.49487e-06	433.446	1.05758e-05	433.446	1.81644e-05
	433.946	2.52289e-05	433.946	4.12615e-05	433.946	6.43588e-06	433.946	7.50628e-06	433.946	3.79064e-06	433.946	7.28609e-06
	434.446	2.32034e-05	434.446	5.12708e-05	434.446	1.38274e-05	434.446	7.97524e-06	434.446	5.92446e-06	434.446	1.01268e-05
	434.946	1.31125e-05	434.946	3.11188e-05	434.946	1.03402e-05	434.946	5.57818e-06	434.946	1.03817e-05	434.946	9.6288e-06
	435.446	1.46205e-05	435.446	2.92387e-05	435.446	2.52154e-05	435.446	4.11265e-06	435.446	2.91498e-06	435.446	6.64757e-06
	435.945	1.40182e-05	435.945	4.48894e-05	435.945	1.77678e-05	435.945	1.77747e-05	435.946	1.49386e-05	435.945	1.02795e-05
	436.445	1.39396e-05	436.445	1.06426e-05	436.445	1.66999e-05	436.445	7.80103e-06	436.445	5.23914e-06	436.445	1.37815e-05
	436.945	1.29942e-05	436.945	4.31727e-06	436.945	4.45032e-06	436.945	9.80553e-06	436.945	5.70908e-06	436.945	5.0626e-06
	437.445	1.36662e-05	437.445	2.73961e-05	437.445	5.18604e-06	437.445	1.37129e-05	437.445	9.45426e-06	437.445	3.64941e-06
	437.945	1.2321e-05	437.945	6.01836e-06	437.945	1.76686e-05	437.945	1.93101e-05	437.945	1.40375e-05	437.945	1.90833e-05
	438.445	1.2813e-05	438.445	5.67628e-05	438.445	1.3131e-05	438.445	3.91131e-06	438.445	1.05058e-05	438.445	1.19414e-05
	438.945	1.36905e-05	438.945	4.42164e-05	438.945	4.75215e-06	438.945	1.15164e-05	438.945	8.322e-06	438.945	9.113e-06
	439.445	1.39748e-05	439.445	1.83149e-05	439.445	8.57574e-06	439.445	1.56423e-05	439.445	1.02539e-05	439.445	1.41559e-05
	439.945	1.29738e-05	439.945	2.27675e-05	439.945	2.17694e-05	439.945	1.63564e-05	439.945	1.23788e-05	439.945	9.33919e-06
	440.445	1.4085e-05	440.445	3.71864e-05	440.445	1.48365e-05	440.445	1.48257e-05	440.445	1.23125e-05	440.445	1.48362e-05
	440.945	1.55755e-05	440.945	3.59584e-05	440.945	1.12515e-05	440.945	1.90155e-05	440.945	4.21866e-06	440.945	1.89881e-05
	441.445	1.35706e-05	441.445	2.47126e-05	441.445	1.67304e-05	441.445	1.57275e-05	441.445	2.739e-06	441.445	1.49897e-05
	441.945	2.17987e-05	441.945	9.43301e-06	441.945	1.17451e-05	441.945	4.23336e-06	441.945	1.03516e-05	441.945	1.16395e-05
	442.445	1.29761e-05	442.445	2.97436e-05	442.445	5.62994e-06	442.445	6.07693e-06	442.445	6.3528e-06	442.445	1.98278e-05
	442.945	1.52378e-05	442.945	6.10709e-05	442.945	1.09892e-05	442.945	1.31023e-05	442.945	3.51653e-06	442.945	7.35174e-06
	443.445	1.29453e-05	443.445	4.60148e-05	443.445	9.62832e-06	443.445	6.65585e-06	443.445	9.27892e-06	443.445	1.33913e-05
	443.944	2.4169e-05	443.944	2.3483e-05	443.944	5.90043e-06	443.945	1.08092e-05	443.945	1.63262e-06	443.944	2.02e-05
	444.444	1.8679e-05	444.444	2.78735e-05	444.444	1.76881e-05	444.444	1.21133e-05	444.444	8.34834e-06	444.444	2.02082e-05
	444.944	1.28545e-05	444.944	2.6256e-05	444.944	4.53594e-06	444.944	4.51814e-06	444.944	6.20124e-06	444.944	9.93868e-06
	445.444	1.37535e-05	445.444	1.8154e-05	445.444	2.07296e-05	445.444	1.51793e-05	445.444	6.37217e-06	445.444	1.36075e-05
	445.944	1.79143e-05	445.944	1.41114e-05	445.944	2.60833e-05	445.944	1.83958e-05	445.944	1.84098e-05	445.944	1.14323e-05
	446.444	2.85866e-05	446.444	3.59492e-05	446.444	2.19935e-05	446.444	1.02124e-05	446.444	1.16343e-05	446.444	9.06227e-06
	446.944	1.33987e-05	446.944	3.5032e-05	446.944	7.56911e-06	446.944	1.03648e-05	446.944	6.81039e-06	446.944	6.77769e-06
	447.444	2.23419e-05	447.444	2.60283e-05	447.444	2.94771e-05	447.444	1.02651e-05	447.444	1.77434e-05	447.444	7.9132e-06
	447.944	1.44232e-05	447.944	3.77943e-05	447.944	1.65768e-05	447.944	1.43322e-05	447.944	3.4453e-06	447.944	7.25242e-06
	448.444	1.31347e-05	448.444	5.62536e-05	448.444	7.25611e-06	448.444	1.33615e-05	448.444	1.2193e-05	448.444	2.81807e-06
	448.944	1.62472e-05	448.944	4.37698e-05	448.944	1.70093e-05	448.944	1.21231e-05	448.944	9.25065e-06	448.944	1.29806e-05
	449.444	2.01112e-05	449.444	4.83358e-06	449.444	1.31157e-05	449.444	6.12144e-06	449.444	8.63231e-06	449.444	1.05858e-05
	449.944	1.90308e-05	449.944	1.8357e-05	449.944	1.93275e-05	449.944	1.38425e-05	449.944	9.2629e-06	449.944	7.05927e-06
	450.444	1.28156e-05	450.444	3.63937e-05	450.444	1.14884e-05	450.444	1.32034e-05	450.444	4.04982e-06	450.444	1.07744e-05
	450.944	1.35438e-05	450.944	2.53743e-05	450.944	5.15954e-06	450.944	1.11188e-05	450.944	6.44311e-06	450.944	1.4561e-05
	451.444	1.36496e-05	451.444	4.76947e-05	451.444	1.22679e-05	451.444	2.60922e-05	451.444	1.04534e-05	451.444	1.57302e-05
	451.943	1.76843e-05	451.943	2.49397e-05	451.943	4.82303e-06	451.943	9.96779e-06	451.944	1.39618e-05	451.943	1.33099e-05
	452.443	1.79907e-05	452.443	4.4759e-05	452.443	1.30541e-05	452.443	7.27761e-06	452.443	3.836e-06	452.443	9.27335e-06
	452.943	1.2541e-05	452.943	2.39009e-05	452.943	1.52589e-05	452.943	2.25926e-06	452.943	1.21465e-05	452.943	1.06407e-05
	453.443	2.38966e-05	453.443	7.04634e-06	453.443	3.74864e-05	453.443	4.13174e-07	453.443	1.21667e-05	453.443	1.1466e-05
	453.943	1.15102e-05	453.943	3.587e-05	453.943	1.05965e-05	453.943	1.4679e-05	453.943	1.4019e-05	453.943	5.65132e-06
	454.443	2.15069e-05	454.443	3.14593e-05	454.443	1.35211e-05	454.443	9.42735e-06	454.443	3.04196e-06	454.443	1.41369e-05
	454.943	1.28539e-05	454.943	2.79771e-05	454.943	1.835e-05	454.943	1.74037e-05	454.943	5.61043e-06	454.943	9.97409e-06
	455.443	2.42023e-05	455.443	1.82584e-05	455.443	1.64841e-05	455.443	7.78938e-06	455.443	6.61079e-06	455.443	9.47959e-06
	455.943	2.16287e-05	455.943	4.9861e-05	455.943	2.22867e-06	455.943	1.1859e-05	455.943	3.72851e-06	455.943	7.98664e-06
	456.443	2.71406e-05	456.443	2.48568e-05	456.443	1.34841e-05	456.443	6.69628e-06	456.443	1.3247e-05	456.443	1.43516e-05
	456.943	1.50817e-05	456.943	3.93202e-05	456.943	1.90071e-05	456.943	1.82441e-05	456.943	5.55541e-06	456.943	9.08262e-06
	457.443	2.43607e-05	457.443	4.47175e-05	457.443	1.21306e-05	457.443	8.27721e-06	457.443	6.50041e-06	457.443	1.32062e-05
	457.943	1.51068e-05	457.943	4.01723e-05	457.943	7.81782e-06	457.943	9.57653e-06	457.943	2.55891e-06	457.943	1.10315e-05
	458.443	1.82298e-05	458.443	2.94463e-05	458.443	9.9091e-06	458.443	5.66754e-06	458.443	1.12249e-05	458.443	3.38924e-06
	458.943	1.01813e-05	458.943	2.33717e-05	458.943	1.10749e-05	458.943	9.48853e-06	458.943	5.95343e-06	458.943	1.32895e-05
	459.443	1.8904e-05	459.443	1.02707e-05	459.443	1.659e-05	459.443	1.60844e-05	459.443	7.5001e-06	459.443	7.63736e-06
	459.942	1.22439e-05	459.942	2.69312e-05	459.942	3.14919e-06	459.942	9.48919e-06	459.943	1.40737e-05	459.942	1.11447e-05
	460.442	9.23572e-06	460.442	3.96502e-05	460.442	1.51618e-05	460.442	1.40979e-05	460.442	3.77494e-06	460.442	8.88445e-06
	460.942	1.3589e-05	460.942	4.46479e-05	460.942	9.4549e-06	460.942	1.12492e-05	460.942	1.53766e-05	460.942	9.53894e-06
	461.442	1.17331e-05	461.442	3.48192e-05	461.442	2.14794e-05	461.442	3.72101e-06	461.442	4.83972e-06	461.442	1.05162e-05
	461.942	1.03576e-05	461.942	5.69764e-06	461.942	2.58121e-05	461.942	1.47924e-05	461.942	2.00348e-06	461.942	9.16745e-06
	462.442	1.37064e-05	462.442	1.84253e-05	462.442	2.34087e-05	462.442	1.48477e-05	462.442	2.6572e-06	462.442	1.38218e-05
	462.942	1.02555e-05	462.942	3.02266e-05	462.942	1.71857e-05	462.942	1.41539e-05	462.942	6.78805e-06	462.942	5.7925e-06
	463.442	8.2846e-06	463.442	7.77685e-06	463.442	1.41101e-06	463.442	1.51964e-05	463.442	1.12376e-05	463.442	1.06319e-05
	463.942	2.73182e-05	463.942	2.44125e-05	463.942	9.57544e-06	463.942	2.94858e-06	463.942	1.04853e-06	463.942	1.89899e-05
	464.442	1.87358e-05	464.442	3.80896e-05	464.442	5.58192e-06	464.442	2.48249e-05	464.442	3.16221e-06	464.442	6.15547e-06
	464.942	1.86278e-05	464.942	1.77869e-05	464.942	2.07821e-05	464.942	1.51517e-05	464.942	6.15899e-06	464.942	1.69756e-05
	465.442	1.24561e-05	465.442	1.92907e-05	465.442	7.12572e-06	465.442	1.45851e-05	465.442	1.26751e-05	465.442	1.14021e-05
	465.942	7.20567e-06	465.942	2.90942e-05	465.942	2.6364e-05	465.942	2.4642e-05	465.942	1.1409e-05	465.942	1.40048e-05
	466.442	1.75881e-05	466.442	1.66699e-05	466.442	9.51536e-06	466.442	6.8525e-06	466.442	6.9476e-06	466.442	1.20596e-05
	466.942	1.93359e-05	466.942	5.88952e-05	466.942	1.6365e-05	466.942	1.66397e-05	466.942	1.87827e-06	466.942	8.09341e-06
	467.442	2.25701e-05	467.442	1.71416e-05	467.442	1.32548e-05	467.442	9.56413e-06	467.442	1.20753e-05	467.442	1.11617e-05
	467.941	1.69043e-05	467.941	3.64316e-05	467.941	2.17669e-05	467.942	8.10483e-06	467.942	9.23407e-06	467.941	8.75006e-06
	468.441	1.59865e-05	468.441	1.44273e-05	468.441	1.29457e-05	468.441	1.0881e-05	468.441	1.15766e-05	468.441	1.23919e-05
	468.941	1.59447e-05	468.941	2.16737e-05	468.941	9.51411e-06	468.941	9.72438e-07	468.941	5.70961e-06	468.941	7.45617e-06
	469.441	1.61049e-05	469.441	1.25933e-05	469.441	5.76739e-06	469.441	6.79772e-06	469.441	6.24078e-06	469.441	9.5326e-06
	469.941	1.50904e-05	469.941	8.45238e-06	469.941	1.50466e-05	469.941	1.5576e-05	469.941	6.04969e-06	469.941	6.45991e-06
	470.441	7.53679e-06	470.441	6.0077e-06	470.441	3.79183e-06	470.441	1.57173e-05	470.441	2.04974e-06	470.441	9.35222e-06
	470.941	7.18587e-06	470.941	4.18037e-05	470.941	3.95273e-06	470.941	8.5754e-06	470.941	9.18105e-06	470.941	1.44432e-05
	471.441	6.48074e-06	471.441	2.22964e-05	471.441	2.06169e-05	471.441	8.48577e-06	471.441	4.57188e-06	471.441	6.75567e-06
	471.941	1.29933e-05	471.941	8.60953e-06	471.941	1.23993e-05	471.941	2.05698e-05	471.941	1.40895e-05	471.941	1.22051e-05
	472.441	7.17885e-06	472.441	2.72511e-05	472.441	2.05901e-05	472.441	1.31809e-05	472.441	7.09632e-06	472.441	1.46416e-05
	472.941	1.36566e-05	472.941	1.43137e-05	472.941	2.10725e-05	472.941	1.06666e-05	472.941	7.89044e-06	472.941	8.82056e-06
	473.441	2.23608e-05	473.441	1.3877e-05	473.441	1.76725e-05	473.441	6.27334e-06	473.441	1.04191e-05	473.441	1.39217e-05
	473.941	1.40454e-05	473.941	1.33257e-05	473.941	8.65175e-06	473.941	1.31633e-05	473.941	8.43869e-06	473.941	1.22809e-05
	474.441	4.45368e-06	474.441	2.09058e-05	474.441	1.88091e-05	474.441	1.37902e-06	474.441	4.45625e-07	474.441	3.24973e-06
	474.941	1.33689e-05	474.941	1.6471e-05	474.941	4.06281e-06	474.941	8.91736e-06	474.941	1.95411e-06	474.941	8.85174e-06
	475.441	1.43983e-05	475.441	2.62717e-05	475.441	1.60264e-06	475.441	1.30689e-05	475.441	7.3871e-06	475.441	1.20397e-05
	475.94	4.47764e-06	475.94	1.42428e-05	475.94	1.07176e-05	475.94	1.69397e-05	475.941	6.02421e-06	475.94	1.12226e-05
	476.44	8.72627e-06	476.44	4.30276e-05	476.44	1.31725e-05	476.44	1.19451e-05	476.44	9.15756e-06	476.44	1.36482e-05
	476.94	2.75083e-06	476.94	1.82593e-05	476.94	4.91794e-06	476.94	1.24871e-05	476.94	6.05819e-06	476.94	3.67903e-06
	477.44	4.15828e-06	477.44	1.16091e-05	477.44	1.3259e-05	477.44	8.21303e-06	477.44	5.25706e-06	477.44	8.20905e-06
	477.94	4.65759e-06	477.94	1.57075e-05	477.94	1.25975e-05	477.94	1.36048e-05	477.94	1.04147e-05	477.94	1.23364e-05
	478.44	2.20407e-06	478.44	3.01609e-05	478.44	1.25381e-05	478.44	2.03633e-05	478.44	9.72989e-06	478.44	1.24455e-05
	478.94	1.21535e-05	478.94	1.68916e-05	478.94	1.62269e-05	478.94	7.73422e-06	478.94	4.86135e-06	478.94	6.85131e-06
	479.44	2.49776e-06	479.44	3.43676e-05	479.44	7.25208e-06	479.44	1.75685e-05	479.44	6.97407e-06	479.44	6.08418e-06
	479.94	1.94241e-05	479.94	4.01283e-05	479.94	1.06946e-05	479.94	1.58455e-05	479.94	1.00276e-05	479.94	4.45771e-06
	480.44	7.22411e-06	480.44	2.49816e-05	480.44	1.12947e-05	480.44	2.04235e-05	480.44	1.26967e-06	480.44	9.47231e-06
	480.94	6.42592e-06	480.94	2.42284e-05	480.94	8.5355e-06	480.94	2.0427e-05	480.94	1.14252e-05	480.94	8.58093e-06
	481.44	7.96371e-06	481.44	4.14671e-05	481.44	1.25015e-05	481.44	1.95157e-05	481.44	1.65679e-06	481.44	9.23912e-06
	481.94	3.83901e-06	481.94	5.24969e-06	481.94	1.16265e-06	481.94	7.47737e-06	481.94	3.76792e-06	481.94	1.56209e-05
	482.44	1.14012e-06	482.44	1.17378e-05	482.44	1.17312e-05	482.44	2.18311e-05	482.44	4.04684e-06	482.44	8.96147e-06
	482.94	2.58088e-05	482.94	2.87121e-05	482.94	2.07121e-05	482.94	8.40293e-06	482.94	6.0893e-06	482.94	1.28229e-05
	483.44	1.60699e-05	483.44	1.76913e-05	483.44	2.82331e-06	483.44	1.18073e-06	483.44	6.97375e-06	483.44	1.02953e-05
	483.939	5.38489e-06	483.939	1.80608e-05	483.939	7.55497e-06	483.94	6.18146e-06	483.94	7.10686e-06	483.939	7.64799e-06
	484.439	1.45003e-05	484.439	1.4464e-05	484.439	5.71357e-06	484.439	1.59618e-05	484.439	1.19239e-05	484.439	9.14957e-06
	484.939	1.04208e-05	484.939	1.60053e-05	484.939	1.62421e-05	484.939	5.79549e-06	484.939	7.15417e-06	484.939	7.31714e-06
	485.439	8.80617e-06	485.439	1.06102e-05	485.439	5.97759e-06	485.439	6.96244e-06	485.439	6.69906e-06	485.439	6.26004e-06
	485.939	2.34915e-06	485.939	2.2939e-05	485.939	4.72908e-06	485.939	1.05825e-05	485.939	8.29831e-06	485.939	8.6482e-06
	486.439	1.04657e-05	486.439	1.90598e-05	486.439	1.59785e-06	486.439	3.78802e-06	486.439	2.62521e-06	486.439	1.06797e-05
	486.939	1.04615e-05	486.939	1.4479e-05	486.939	4.14669e-06	486.939	6.40058e-06	486.939	5.1694e-06	486.939	6.74573e-06
	487.439	3.01837e-07	487.439	2.75759e-05	487.439	1.26575e-05	487.439	1.24178e-05	487.439	5.03947e-06	487.439	8.07499e-06
	487.939	6.80871e-07	487.939	1.37967e-05	487.939	8.60817e-06	487.939	1.02407e-05	487.939	7.56446e-06	487.939	1.03455e-05
	488.439	1.08214e-05	488.439	1.19598e-05	488.439	5.05778e-06	488.439	9.56868e-06	488.439	1.00312e-05	488.439	1.79545e-05
	488.939	8.51606e-07	488.939	2.52805e-05	488.939	8.28887e-06	488.939	1.02489e-05	488.939	7.91503e-06	488.939	7.98115e-06
	489.439	5.46625e-06	489.439	1.71569e-05	489.439	3.48335e-06	489.439	1.0722e-05	489.439	6.51008e-06	489.439	1.0079e-05
	489.939	9.60697e-06	489.939	9.68308e-06	489.939	1.34302e-05	489.939	2.77484e-05	489.939	2.69648e-06	489.939	1.28303e-05
	490.439	9.99792e-07	490.439	2.58189e-05	490.439	1.76715e-05	490.439	1.0166e-05	490.439	5.69163e-06	490.439	1.17889e-05
	490.939	5.11792e-06	490.939	2.02978e-05	490.939	7.55194e-06	490.939	2.00947e-05	490.939	9.14474e-06	490.939	1.31976e-05
	491.439	2.59295e-06	491.439	4.05924e-05	491.439	7.87695e-06	491.439	1.83289e-05	491.439	5.92379e-06	491.439	1.15958e-05
	491.938	2.48063e-06	491.938	1.35034e-05	491.938	3.0537e-06	491.938	1.36804e-05	491.939	5.15589e-06	491.938	1.00796e-05
	492.438	9.66722e-06	492.438	2.32009e-05	492.438	8.70931e-06	492.438	1.53721e-05	492.438	7.11131e-06	492.438	1.22622e-05
	492.938	2.26619e-06	492.938	1.12802e-05	492.938	1.47385e-05	492.938	5.81039e-06	492.938	8.42305e-06	492.938	1.31556e-05
	493.438	1.39015e-05	493.438	1.87783e-05	493.438	1.31973e-05	493.438	6.96238e-06	493.438	7.17325e-06	493.438	1.17833e-05
	493.938	9.78872e-06	493.938	2.73037e-05	493.938	1.66401e-05	493.938	1.33571e-05	493.938	7.92803e-06	493.938	1.12745e-05
	494.438	1.07269e-05	494.438	1.06302e-05	494.438	2.06263e-05	494.438	9.99072e-06	494.438	5.43935e-06	494.438	1.44033e-05
	494.938	7.86536e-06	494.938	3.10562e-05	494.938	1.1636e-05	494.938	2.16796e-05	494.938	6.76343e-06	494.938	1.01884e-05
	495.438	1.94265e-06	495.438	2.00253e-05	495.438	2.77742e-06	495.438	6.76469e-06	495.438	3.99816e-06	495.438	1.32615e-05
	495.938	8.53673e-07	495.938	9.03889e-06	495.938	3.83685e-06	495.938	9.27487e-06	495.938	5.73333e-06	495.938	7.02946e-06
	496.438	5.56612e-06	496.438	1.66764e-06	496.438	1.6986e-05	496.438	5.13038e-06	496.438	7.31369e-06	496.438	7.85632e-06
	496.938	1.75486e-06	496.938	2.6768e-05	496.938	1.57448e-05	496.938	2.56587e-05	496.938	1.0294e-05	496.938	4.57333e-06
	497.438	1.51651e-06	497.438	3.72466e-05	497.438	5.54034e-06	497.438	1.93035e-05	497.438	3.44032e-06	497.438	4.27434e-06
	497.938	5.51825e-06	497.938	1.05713e-05	497.938	7.50788e-06	497.938	1.51639e-05	497.938	8.85771e-06	497.938	1.02828e-05
	498.438	9.10055e-07	498.438	9.82649e-06	498.438	1.24957e-05	498.438	1.86791e-05	498.438	1.01783e-05	498.438	5.9513e-06
	498.938	4.44799e-06	498.938	1.61361e-05	498.938	7.51412e-06	498.938	2.01856e-05	498.938	5.05096e-06	498.938	7.72956e-06
	499.438	6.62812e-06	499.438	1.09352e-05	499.438	7.78102e-06	499.438	1.44201e-05	499.438	6.05703e-06	499.438	1.23322e-05
	499.937	6.41376e-06	499.937	4.69806e-05	499.937	6.99493e-06	499.938	7.7264e-06	499.938	1.8811e-06	499.937	6.17027e-06
	500.437	1.39757e-05	500.437	2.23357e-05	500.437	1.49519e-05	500.437	1.34407e-05	500.437	7.19706e-06	500.437	1.0457e-05
	500.937	5.58322e-06	500.937	9.38376e-06	500.937	1.36765e-05	500.937	3.92789e-06	500.937	4.88208e-06	500.937	9.43199e-06
	501.437	7.75567e-06	501.437	2.63457e-05	501.437	1.1708e-05	501.437	1.53555e-05	501.437	1.0793e-05	501.437	1.15357e-05
	501.937	4.2502e-06	501.937	1.92666e-05	501.937	1.12092e-05	501.937	7.13801e-06	501.937	9.357e-06	501.937	1.32952e-05
	502.437	9.99023e-06	502.437	1.70231e-05	502.437	4.07548e-06	502.437	3.0825e-05	502.437	8.64064e-06	502.437	9.09009e-06
	502.937	1.63819e-06	502.937	2.19304e-05	502.937	1.36335e-05	502.937	8.55511e-06	502.937	3.26604e-06	502.937	1.3805e-05
	503.437	5.06862e-06	503.437	2.70805e-05	503.437	6.22224e-06	503.437	1.65722e-05	503.437	7.86397e-06	503.437	1.2023e-05
	503.937	1.20724e-06	503.937	1.10698e-05	503.937	1.77865e-05	503.937	2.97988e-06	503.937	8.02925e-06	503.937	5.14578e-06
	504.437	7.49634e-06	504.437	6.34483e-06	504.437	3.19089e-06	504.437	8.40017e-06	504.437	6.85581e-06	504.437	9.08176e-06
	504.937	6.17556e-06	504.937	8.26259e-06	504.937	6.14758e-06	504.937	1.81063e-05	504.937	7.27535e-06	504.937	9.31606e-06
	505.437	3.51693e-06	505.437	2.37671e-05	505.437	1.22772e-05	505.437	1.43712e-05	505.437	2.11278e-06	505.437	1.25645e-05
	505.937	1.73318e-06	505.937	1.16803e-05	505.937	1.16508e-05	505.937	2.56e-06	505.937	8.31069e-06	505.937	4.1455e-06
	506.437	1.23069e-06	506.437	1.1236e-05	506.437	8.14774e-06	506.437	1.98013e-05	506.437	7.04281e-06	506.437	8.20013e-06
	506.937	4.72144e-06	506.937	1.89329e-05	506.937	2.0574e-05	506.937	1.94753e-05	506.937	3.94079e-06	506.937	1.21165e-05
	507.437	5.78666e-06	507.437	5.6483e-06	507.437	6.23069e-06	507.437	2.12074e-05	507.437	9.68134e-06	507.437	8.17468e-06
	507.936	5.83379e-06	507.936	9.30032e-06	507.936	7.84986e-06	507.937	1.17571e-05	507.937	3.96653e-06	507.936	7.1228e-06
	508.436	1.54094e-06	508.436	3.01007e-05	508.436	5.02971e-06	508.436	8.94824e-06	508.436	3.66544e-06	508.436	1.24259e-05
	508.936	8.26293e-06	508.936	1.35113e-05	508.936	9.53089e-06	508.936	1.26794e-05	508.936	5.6238e-06	508.936	7.80566e-06
	509.436	3.58839e-06	509.436	2.32424e-05	509.436	2.59205e-05	509.436	7.38186e-06	509.436	4.4091e-06	509.436	5.77356e-06
	509.936	2.77106e-06	509.936	2.63109e-05	509.936	2.02665e-05	509.936	1.14414e-05	509.936	3.3746e-06	509.936	1.13075e-05
	510.436	2.76104e-06	510.436	2.81191e-05	510.436	1.81172e-05	510.436	1.20554e-05	510.436	3.48205e-06	510.436	7.48522e-06
	510.936	2.48344e-06	510.936	1.99365e-05	510.936	1.274e-05	510.936	2.06493e-05	510.936	3.57065e-06	510.936	7.58479e-06
	511.436	2.72708e-06	511.436	1.42504e-05	511.436	8.12801e-06	511.436	5.92177e-06	511.436	1.18653e-05	511.436	1.09664e-05
	511.936	8.3518e-06	511.936	9.19517e-06	511.936	1.37391e-05	511.936	1.73159e-05	511.936	4.37114e-06	511.936	1.02004e-05
	512.436	2.47e-06	512.436	2.98702e-05	512.436	1.25309e-05	512.436	9.38395e-06	512.436	8.68171e-06	512.436	1.16367e-05
	512.936	8.9101e-06	512.936	1.70509e-05	512.936	1.19888e-05	512.936	7.07475e-06	512.936	5.40601e-06	512.936	9.25359e-06
	513.436	3.20378e-06	513.436	9.07706e-06	513.436	1.19304e-05	513.436	1.75704e-05	513.436	1.06578e-05	513.436	8.76847e-06
	513.936	5.14854e-06	513.936	1.02811e-05	513.936	7.06637e-06	513.936	1.94539e-05	513.936	6.95823e-06	513.936	1.40534e-05
	514.436	2.74194e-06	514.436	2.15336e-05	514.436	7.56941e-06	514.436	4.34727e-06	514.436	1.35177e-05	514.436	9.62463e-06
	514.936	5.24306e-06	514.936	7.68726e-06	514.936	1.13171e-05	514.936	8.761e-06	514.936	7.50363e-06	514.936	1.2612e-05
	515.436	6.88754e-06	515.436	3.2744e-06	515.436	5.66621e-06	515.436	1.21303e-05	515.436	9.90663e-06	515.436	1.15877e-05
	515.935	4.08927e-06	515.935	1.13407e-05	515.935	7.48548e-06	515.936	4.01586e-06	515.936	7.2104e-06	515.935	1.3063e-05
	516.435	4.50637e-06	516.435	9.8168e-06	516.435	2.00123e-05	516.435	1.48478e-05	516.435	3.84159e-06	516.435	1.12289e-05
	516.935	4.26804e-06	516.935	7.79913e-06	516.935	9.14378e-06	516.935	2.43435e-06	516.935	2.50212e-06	516.935	1.21289e-05
	517.435	9.65731e-06	517.435	1.7172e-05	517.435	1.57371e-05	517.435	3.00646e-05	517.435	7.65981e-06	517.435	1.12148e-05
	517.935	5.02155e-06	517.935	6.4374e-06	517.935	5.0169e-06	517.935	7.8032e-06	517.935	1.10277e-05	517.935	8.28565e-06
	518.435	7.9797e-06	518.435	1.7697e-05	518.435	3.4279e-06	518.435	1.55969e-05	518.435	2.62135e-06	518.435	6.8169e-06
	518.935	3.59565e-06	518.935	1.67848e-05	518.935	6.51551e-06	518.935	1.88355e-05	518.935	6.96918e-06	518.935	8.37048e-06
	519.435	9.89791e-06	519.435	1.67477e-05	519.435	8.67849e-06	519.435	1.44764e-05	519.435	1.57463e-06	519.435	1.08171e-05
	519.935	7.32765e-06	519.935	1.12432e-05	519.935	1.57081e-05	519.935	8.73002e-06	519.935	6.22837e-06	519.935	8.23892e-06
	520.435	5.77175e-06	520.435	1.32899e-05	520.435	1.46538e-05	520.435	6.20205e-06	520.435	5.79793e-06	520.435	1.04204e-05
	520.935	3.89982e-06	520.935	2.30228e-05	520.935	9.2976e-06	520.935	2.9303e-06	520.935	2.47569e-06	520.935	7.5837e-06
	521.435	6.61545e-06	521.435	1.51479e-05	521.435	1.45479e-05	521.435	1.52207e-05	521.435	7.83794e-06	521.435	6.72626e-06
	521.935	7.37252e-06	521.935	4.13571e-06	521.935	7.39078e-06	521.935	2.6067e-05	521.935	8.80655e-06	521.935	9.37584e-06
	522.435	6.04958e-06	522.435	2.33716e-05	522.435	9.3178e-06	522.435	1.41548e-05	522.435	7.08029e-06	522.435	6.20288e-06
	522.935	4.29115e-06	522.935	2.22628e-05	522.935	2.71592e-06	522.935	7.20001e-06	522.935	8.28346e-06	522.935	3.46718e-06
	523.435	6.50511e-06	523.435	2.14454e-05	523.435	9.54403e-06	523.435	1.08877e-05	523.435	7.34031e-06	523.435	5.31072e-06
	523.934	9.64804e-06	523.934	3.45045e-05	523.934	2.30073e-05	523.934	6.82799e-06	523.935	1.06633e-05	523.934	6.23205e-06
	524.434	1.17376e-05	524.434	2.15522e-05	524.434	4.11495e-06	524.434	9.28174e-06	524.434	5.88748e-06	524.434	5.27326e-06
	524.934	8.42081e-06	524.934	1.1775e-05	524.934	7.88571e-06	524.934	1.01164e-05	524.934	6.3451e-06	524.934	7.49531e-06
	525.434	7.5795e-06	525.434	3.66559e-05	525.434	5.8605e-06	525.434	6.25578e-06	525.434	6.403e-06	525.434	2.4113e-06
	525.934	8.57763e-06	525.934	2.22052e-05	525.934	1.34454e-05	525.934	1.30039e-05	525.934	3.64435e-06	525.934	7.19119e-06
	526.434	4.46871e-06	526.434	2.31752e-05	526.434	6.52182e-06	526.434	1.99709e-05	526.434	5.23068e-06	526.434	1.15231e-05
	526.934	1.33447e-05	526.934	1.51319e-05	526.934	4.685e-06	526.934	9.12716e-06	526.934	3.94485e-06	526.934	1.00006e-05
	527.434	1.33879e-05	527.434	1.2492e-05	527.434	5.98668e-06	527.434	7.53182e-06	527.434	3.55585e-06	527.434	7.35774e-06
	527.934	5.09979e-06	527.934	8.19962e-06	527.934	1.64389e-05	527.934	2.74348e-05	527.934	5.57418e-06	527.934	7.47276e-06
	528.434	6.36499e-06	528.434	2.63739e-05	528.434	1.454e-05	528.434	1.98193e-05	528.434	7.13335e-06	528.434	1.30545e-05
	528.934	7.76662e-06	528.934	2.39955e-05	528.934	4.0263e-06	528.934	1.90386e-05	528.934	1.32388e-05	528.934	1.14828e-05
	529.434	1.3611e-05	529.434	4.0057e-06	529.434	1.09584e-05	529.434	7.29083e-06	529.434	1.50703e-05	529.434	1.1263e-05
	529.934	1.25431e-05	529.934	9.12551e-06	529.934	1.46677e-05	529.934	9.12907e-06	529.934	6.78295e-06	529.934	1.44888e-05
	530.434	6.68508e-06	530.434	2.76407e-05	530.434	5.38049e-06	530.434	1.20444e-05	530.434	5.05084e-06	530.434	1.20553e-05
	530.934	6.24509e-06	530.934	3.08222e-06	530.934	6.56807e-06	530.934	1.31616e-05	530.934	3.81536e-06	530.934	1.3574e-05
	531.434	1.0972e-05	531.434	2.57001e-05	531.434	1.44435e-05	531.434	1.49398e-05	531.434	4.05798e-06	531.434	1.13614e-05
	531.933	1.44273e-05	531.933	2.13989e-05	531.933	5.51695e-06	531.933	1.34789e-05	531.934	1.81628e-06	531.933	9.20521e-06
	532.433	5.97927e-06	532.433	1.10268e-05	532.433	8.41193e-06	532.433	1.08517e-05	532.433	1.19674e-05	532.433	7.08451e-06
	532.933	4.92026e-06	532.933	6.88008e-06	532.933	6.97775e-06	532.933	3.68385e-06	532.933	2.80554e-06	532.933	1.3861e-05
	533.433	9.87787e-06	533.433	1.34129e-05	533.433	2.13128e-05	533.433	1.4358e-05	533.433	4.55811e-06	533.433	1.18686e-05
	533.933	6.26077e-06	533.933	1.21733e-05	533.933	4.76736e-06	533.933	5.34719e-06	533.933	1.04707e-05	533.933	5.72135e-06
	534.433	4.05984e-06	534.433	1.34349e-05	534.433	9.06865e-06	534.433	4.17036e-06	534.433	7.48859e-06	534.433	1.07316e-05
	534.933	1.30139e-05	534.933	8.36045e-06	534.933	1.96832e-05	534.933	8.01804e-06	534.933	5.2789e-06	534.933	9.57325e-06
	535.433	1.46114e-05	535.433	6.64596e-06	535.433	1.32219e-05	535.433	4.68529e-06	535.433	4.89105e-06	535.433	6.97375e-06
	535.933	8.6827e-06	535.933	8.53313e-06	535.933	6.60212e-06	535.933	7.03649e-06	535.933	5.15514e-06	535.933	9.63457e-06
	536.433	5.70135e-06	536.433	2.27237e-05	536.433	3.82712e-06	536.433	1.06084e-05	536.433	6.35546e-06	536.433	7.89794e-06
	536.933	1.4833e-05	536.933	1.41096e-05	536.933	8.42034e-06	536.933	1.16229e-05	536.933	5.98475e-06	536.933	1.19358e-05
	537.433	1.71341e-05	537.433	1.40888e-05	537.433	1.24196e-05	537.433	2.83099e-06	537.433	4.60461e-06	537.433	1.13284e-05
	537.933	9.23097e-06	537.933	1.53635e-05	537.933	2.91198e-06	537.933	1.2778e-05	537.933	3.63636e-06	537.933	3.98169e-06
	538.433	1.48164e-05	538.433	3.84757e-06	538.433	8.30982e-06	538.433	3.23023e-06	538.433	5.5983e-06	538.433	1.07305e-05
	538.933	1.10205e-05	538.933	5.42604e-06	538.933	8.23299e-06	538.933	8.32316e-06	538.933	1.67612e-06	538.933	1.31866e-05
	539.433	2.00687e-05	539.433	1.29776e-05	539.433	6.8231e-06	539.433	8.82286e-07	539.433	6.49016e-06	539.433	6.88776e-06
	539.932	1.53224e-05	539.932	7.91806e-06	539.932	8.49621e-06	539.933	9.57199e-06	539.933	4.52532e-06	539.932	4.99228e-06
	540.432	1.40832e-05	540.432	4.79214e-06	540.432	1.89486e-05	540.432	1.27019e-05	540.432	5.93508e-06	540.432	6.75974e-06
	540.932	1.33225e-05	540.932	6.38227e-06	540.932	1.08658e-05	540.932	3.93262e-06	540.932	7.66182e-06	540.932	1.14093e-05
	541.432	1.70977e-05	541.432	1.71297e-05	541.432	2.59613e-06	541.432	7.39688e-06	541.432	2.34509e-06	541.432	8.10913e-06
	541.932	9.06177e-06	541.932	7.40418e-06	541.932	1.00371e-05	541.932	3.49692e-06	541.932	6.16846e-06	541.932	1.16278e-05
	542.432	1.12755e-05	542.432	2.2086e-05	542.432	1.53561e-05	542.432	8.47005e-06	542.432	7.54597e-06	542.432	7.71869e-06
	542.932	1.56671e-05	542.932	2.13607e-05	542.932	1.75427e-05	542.932	1.47796e-05	542.932	6.87827e-06	542.932	1.14188e-05
	543.432	1.39033e-05	543.432	7.58647e-06	543.432	1.91569e-05	543.432	5.86743e-06	543.432	7.60356e-06	543.432	7.64964e-06
	543.932	1.57512e-05	543.932	1.37022e-05	543.932	1.44306e-05	543.932	5.54035e-06	543.932	2.77137e-06	543.932	1.09214e-05
	544.432	1.39712e-05	544.432	2.98926e-06	544.432	1.26954e-05	544.432	7.7886e-06	544.432	2.04425e-06	544.432	8.00782e-06
	544.932	1.10259e-05	544.932	2.14672e-05	544.932	7.63576e-06	544.932	3.04847e-06	544.932	5.21306e-06	544.932	6.54611e-06
	545.432	1.31937e-05	545.432	8.81332e-06	545.432	9.52487e-06	545.432	9.15049e-06	545.432	5.46507e-06	545.432	7.43746e-06
	545.932	1.13391e-05	545.932	8.92273e-06	545.932	4.05957e-06	545.932	9.94965e-06	545.932	2.4502e-06	545.932	9.10381e-06
	546.432	1.14907e-05	546.432	8.15687e-06	546.432	8.35468e-06	546.432	5.93969e-06	546.432	3.80998e-06	546.432	9.29854e-06
	546.932	6.79659e-06	546.932	1.56093e-05	546.932	1.20724e-05	546.932	9.94413e-06	546.932	9.58945e-06	546.932	1.02176e-05
	547.432	1.77709e-05	547.432	1.02963e-05	547.432	5.88931e-06	547.432	1.03899e-05	547.432	9.0842e-06	547.432	1.00724e-05
	547.931	1.94358e-05	547.931	9.7335e-06	547.931	9.94455e-06	547.932	6.95008e-06	547.932	1.08592e-06	547.931	1.30376e-05
	548.431	9.8528e-06	548.431	9.08515e-06	548.431	2.3661e-05	548.431	5.92339e-06	548.431	1.29947e-06	548.431	5.65114e-06
	548.931	1.90359e-05	548.931	1.90314e-05	548.931	5.40382e-06	548.931	1.2633e-05	548.931	4.20998e-06	548.931	1.10806e-05
	549.431	1.15065e-05	549.431	1.20161e-05	549.431	5.54179e-06	549.431	7.46581e-06	549.431	8.49976e-06	549.431	9.4159e-06
	549.931	1.26953e-05	549.931	5.38582e-06	549.931	1.85791e-05	549.931	3.39327e-06	549.931	2.85737e-06	549.931	9.06614e-06
	550.431	1.53976e-05	550.431	1.27513e-05	550.431	1.25992e-05	550.431	4.2456e-06	550.431	6.10498e-06	550.431	5.50994e-06
	550.931	1.10045e-05	550.931	1.20074e-05	550.931	6.32071e-06	550.931	5.71041e-06	550.931	1.17944e-05	550.931	5.73809e-06
	551.431	1.30027e-05	551.431	1.73378e-05	551.431	1.41169e-05	551.431	1.12356e-05	551.431	4.36951e-06	551.431	9.18297e-06
	551.931	1.47968e-05	551.931	3.06769e-06	551.931	6.59476e-06	551.931	7.14512e-06	551.931	7.0299e-06	551.931	1.10274e-05
	552.431	1.07235e-05	552.431	9.42149e-06	552.431	1.18394e-05	552.431	7.35758e-06	552.431	7.50403e-06	552.431	5.54989e-06
	552.931	1.01759e-05	552.931	2.01033e-05	552.931	1.48439e-05	552.931	1.00616e-05	552.931	8.35256e-06	552.931	1.3198e-05
	553.431	8.7355e-06	553.431	4.81759e-06	553.431	2.31586e-05	553.431	1.37756e-05	553.431	7.01385e-06	553.431	1.14819e-05
	553.931	1.15231e-05	553.931	1.18272e-05	553.931	5.36366e-06	553.931	5.8229e-06	553.931	3.56939e-06	553.931	1.05639e-05
	554.431	1.29535e-05	554.431	9.71212e-06	554.431	8.88242e-06	554.431	8.74268e-06	554.431	1.48496e-06	554.431	5.50347e-06
	554.931	9.38076e-06	554.931	1.61056e-05	554.931	1.19964e-05	554.931	2.90606e-06	554.931	5.69364e-07	554.931	6.31863e-06
	555.431	1.34525e-05	555.431	9.85676e-06	555.431	1.37121e-05	555.431	7.03737e-06	555.431	2.36613e-06	555.431	6.17902e-06
	555.93	1.01643e-05	555.93	1.12409e-05	555.93	9.38798e-06	555.931	6.4257e-06	555.931	5.0852e-06	555.93	1.1466e-05
	556.43	9.58944e-06	556.43	6.35831e-06	556.43	7.34577e-06	556.43	1e-05	556.43	7.47898e-06	556.43	4.94508e-06
	556.93	1.04373e-05	556.93	1.38311e-05	556.93	1.62372e-05	556.93	4.70549e-06	556.93	4.22364e-06	556.93	6.7493e-06
	557.43	7.63385e-06	557.43	1.39173e-05	557.43	8.53561e-06	557.43	9.60846e-06	557.43	9.52138e-06	557.43	5.75642e-06
	557.93	1.31559e-05	557.93	1.45156e-05	557.93	7.83564e-06	557.93	7.44941e-06	557.93	9.81399e-06	557.93	9.1635e-06
	558.43	1.28125e-05	558.43	1.40465e-05	558.43	4.56462e-06	558.43	8.84971e-06	558.43	7.23732e-06	558.43	1.01946e-05
	558.93	8.51153e-06	558.93	1.58724e-05	558.93	8.82752e-06	558.93	3.19938e-06	558.93	8.31029e-06	558.93	1.1164e-05
	559.43	1.28646e-05	559.43	1.46008e-06	559.43	6.01865e-06	559.43	1.8587e-06	559.43	3.07997e-06	559.43	6.45114e-06
	559.93	1.44524e-05	559.93	3.83651e-06	559.93	1.2785e-05	559.93	8.83648e-06	559.93	8.28478e-06	559.93	9.11826e-06
	560.43	1.46204e-05	560.43	6.98164e-06	560.43	1.07218e-05	560.43	1.25718e-05	560.43	1.02513e-05	560.43	8.78295e-06
	560.93	1.4824e-05	560.93	5.11541e-06	560.93	1.01736e-05	560.93	7.515e-06	560.93	6.7912e-06	560.93	1.09311e-05
	561.43	8.08813e-06	561.43	5.95278e-06	561.43	1.14715e-05	561.43	5.01114e-06	561.43	2.82954e-06	561.43	8.07065e-06
	561.93	9.35706e-06	561.93	4.59372e-06	561.93	1.03777e-05	561.93	9.77034e-06	561.93	6.41201e-06	561.93	8.3932e-06
	562.43	9.62793e-06	562.43	1.38891e-05	562.43	2.90526e-06	562.43	4.4717e-06	562.43	8.73104e-06	562.43	1.07131e-05
	562.93	1.57689e-05	562.93	8.982e-06	562.93	6.50589e-06	562.93	5.02567e-06	562.93	1.01136e-05	562.93	1.00784e-05
	563.43	1.21485e-05	563.43	9.47338e-07	563.43	7.49242e-06	563.43	5.69078e-06	563.43	6.91514e-06	563.43	8.39753e-06
	563.929	1.35304e-05	563.929	1.67778e-05	563.929	8.62688e-06	563.929	1.03423e-05	563.93	3.60825e-06	563.929	1.12915e-05
	564.429	1.66298e-05	564.429	5.47965e-06	564.429	8.88205e-06	564.429	3.34597e-06	564.429	5.10551e-06	564.429	7.27893e-06
	564.929	1.15729e-05	564.929	5.8408e-06	564.929	6.50758e-06	564.929	1.96902e-06	564.929	6.35852e-06	564.929	8.24766e-06
	565.429	1.68632e-05	565.429	7.2218e-06	565.429	1.25634e-05	565.429	1.12968e-05	565.429	2.44819e-06	565.429	8.40038e-06
	565.929	1.13465e-05	565.929	2.81244e-05	565.929	1.90427e-06	565.929	9.51973e-06	565.929	7.27335e-06	565.929	6.11979e-06
	566.429	1.38862e-05	566.429	6.95967e-06	566.429	1.33711e-05	566.429	7.63358e-06	566.429	6.70143e-06	566.429	8.43723e-06
	566.929	1.67333e-05	566.929	1.32738e-05	566.929	1.2405e-05	566.929	7.09387e-06	566.929	6.30565e-06	566.929	6.65719e-06
	567.429	1.24112e-05	567.429	1.06701e-05	567.429	1.00135e-05	567.429	6.83713e-06	567.429	2.86046e-06	567.429	5.72461e-06
	567.929	1.15156e-05	567.929	6.72197e-06	567.929	4.98799e-06	567.929	7.63031e-06	567.929	6.51229e-06	567.929	9.25349e-06
	568.429	1.10551e-05	568.429	1.82907e-05	568.429	4.96016e-06	568.429	2.05064e-06	568.429	2.61554e-06	568.429	7.52684e-06
	568.929	1.30935e-05	568.929	8.61852e-06	568.929	1.45293e-05	568.929	3.72848e-06	568.929	7.46082e-06	568.929	7.7985e-06
	569.429	1.67483e-05	569.429	4.61967e-06	569.429	1.40647e-05	569.429	3.04629e-06	569.429	6.821e-06	569.429	7.88487e-06
	569.929	1.06931e-05	569.929	1.33793e-05	569.929	1.3551e-05	569.929	1.53321e-05	569.929	6.01827e-06	569.929	8.07718e-06
	570.429	1.29468e-05	570.429	1.40293e-05	570.429	4.15696e-06	570.429	2.12981e-07	570.429	5.49146e-06	570.429	8.46574e-06
	570.929	1.1339e-05	570.929	1.20894e-05	570.929	4.58032e-06	570.929	4.56745e-06	570.929	5.96428e-06	570.929	9.04477e-06
	571.429	1.30796e-05	571.429	7.64012e-06	571.429	7.78227e-06	571.429	8.92063e-06	571.429	4.77267e-06	571.429	5.75484e-06
	571.928	1.38704e-05	571.928	4.52824e-06	571.928	1.34933e-05	571.928	8.16064e-06	571.929	6.90941e-06	571.928	5.93636e-06
	572.428	1.22734e-05	572.428	8.13597e-06	572.428	6.04569e-06	572.428	1.77434e-06	572.428	3.1768e-06	572.428	6.50146e-06
	572.928	1.22833e-05	572.928	2.70663e-05	572.928	1.49678e-05	572.928	7.64712e-06	572.928	6.3363e-06	572.928	8.19211e-06
	573.428	1.22244e-05	573.428	1.12352e-05	573.428	6.53833e-06	573.428	4.75139e-06	573.428	5.95574e-06	573.428	9.34736e-06
	573.928	1.21068e-05	573.928	1.3242e-05	573.928	1.13146e-05	573.928	2.26818e-06	573.928	9.40738e-06	573.928	5.04615e-06
	574.428	1.37896e-05	574.428	1.5559e-05	574.428	2.30839e-06	574.428	2.02707e-06	574.428	1.94835e-06	574.428	8.48069e-06
	574.928	1.4371e-05	574.928	1.46841e-05	574.928	6.02099e-06	574.928	5.46265e-06	574.928	6.93003e-06	574.928	7.34764e-06
	575.428	1.27105e-05	575.428	7.04223e-06	575.428	1.01105e-05	575.428	1.06778e-05	575.428	7.84691e-06	575.428	1.01111e-05
	575.928	1.27434e-05	575.928	9.67765e-06	575.928	1.73169e-05	575.928	5.17273e-06	575.928	9.58158e-06	575.928	5.51196e-06
	576.428	1.28709e-05	576.428	1.15806e-05	576.428	3.61981e-06	576.428	6.10935e-06	576.428	9.4073e-06	576.428	7.53192e-06
	576.928	1.31557e-05	576.928	1.11664e-05	576.928	1.44392e-05	576.928	7.98479e-06	576.928	4.42795e-06	576.928	7.13235e-06
	577.428	1.3406e-05	577.428	2.0174e-05	577.428	1.32536e-05	577.428	5.14208e-06	577.428	6.10986e-06	577.428	1.00671e-05
	577.928	1.55295e-05	577.928	7.30596e-06	577.928	7.12811e-06	577.928	8.32784e-06	577.928	5.08121e-06	577.928	1.21793e-05
	578.428	1.38345e-05	578.428	1.34353e-05	578.428	5.75896e-06	578.428	7.87053e-06	578.428	6.00609e-06	578.428	1.00862e-05
	578.928	1.35618e-05	578.928	9.64202e-06	578.928	8.02315e-06	578.928	5.1172e-06	578.928	6.75579e-06	578.928	8.43679e-06
	579.428	1.3906e-05	579.428	7.32728e-06	579.428	5.39789e-06	579.428	2.13499e-06	579.428	3.18025e-06	579.428	1.09482e-05
	579.927	1.43202e-05	579.927	1.85111e-05	579.927	6.44956e-06	579.928	1.22434e-05	579.928	3.66656e-06	579.927	1.10552e-05
	580.427	1.38153e-05	580.427	1.26073e-05	580.427	4.51263e-06	580.427	4.50632e-06	580.427	3.97786e-06	580.427	1.08138e-05
	580.927	1.41594e-05	580.927	7.58183e-06	580.927	1.46728e-05	580.927	5.25492e-06	580.927	7.9535e-06	580.927	1.04298e-05
	581.427	1.39758e-05	581.427	7.48137e-06	581.427	1.60612e-05	581.427	5.00647e-06	581.427	4.48467e-06	581.427	1.21457e-05
	581.927	1.41805e-05	581.927	1.24676e-05	581.927	8.68328e-06	581.927	4.99125e-07	581.927	4.70342e-06	581.927	7.00792e-06
	582.427	1.43605e-05	582.427	1.0059e-05	582.427	1.1505e-05	582.427	3.23931e-06	582.427	6.40061e-06	582.427	1.06228e-05
	582.927	1.61425e-05	582.927	4.33097e-06	582.927	1.21249e-05	582.927	5.28794e-06	582.927	4.85967e-06	582.927	7.4157e-06
	583.427	1.4184e-05	583.427	6.11465e-06	583.427	9.71065e-06	583.427	6.90783e-06	583.427	3.91139e-06	583.427	1.13245e-05
	583.927	1.46716e-05	583.927	4.76638e-06	583.927	3.16968e-06	583.927	1.86115e-06	583.927	2.20256e-06	583.927	6.98652e-06
	584.427	1.51322e-05	584.427	8.9009e-06	584.427	7.50449e-06	584.427	5.50576e-07	584.427	5.38096e-06	584.427	8.8902e-06
	584.927	1.42747e-05	584.927	9.89893e-06	584.927	9.48369e-06	584.927	7.62275e-06	584.927	2.75536e-06	584.927	6.18509e-06
	585.427	1.57414e-05	585.427	5.42736e-06	585.427	4.92776e-06	585.427	6.30016e-06	585.427	4.34573e-06	585.427	1.08357e-05
	585.927	1.43603e-05	585.927	4.83148e-06	585.927	3.29508e-06	585.927	1.06445e-05	585.927	1.33158e-06	585.927	7.07854e-06
	586.427	1.59747e-05	586.427	2.027e-06	586.427	1.51231e-05	586.427	3.26416e-06	586.427	6.70677e-06	586.427	5.11529e-06
	586.927	1.69999e-05	586.927	1.58615e-05	586.927	7.03511e-06	586.927	7.66596e-06	586.927	2.0222e-06	586.927	5.64034e-06
	587.427	1.59416e-05	587.427	6.24294e-06	587.427	1.32821e-05	587.427	5.0384e-06	587.427	3.76025e-06	587.427	8.43447e-06
	587.926	1.64194e-05	587.926	9.777e-06	587.926	4.61831e-06	587.927	7.89675e-06	587.927	5.09548e-06	587.926	8.08772e-06
	588.426	1.48669e-05	588.426	5.77659e-06	588.426	4.4717e-06	588.426	7.26874e-06	588.426	5.62634e-06	588.426	9.16419e-06
	588.926	1.49647e-05	588.926	1.33288e-05	588.926	7.15593e-06	588.926	8.14332e-06	588.926	8.37543e-06	588.926	5.03154e-06
	589.426	1.59377e-05	589.426	9.16199e-06	589.426	9.41507e-06	589.426	1.65912e-06	589.426	7.203e-06	589.426	9.67594e-06
	589.926	1.83195e-05	589.926	8.79117e-06	589.926	1.131e-05	589.926	1.19481e-06	589.926	4.7093e-06	589.926	6.69225e-06
	590.426	1.41108e-05	590.426	6.19339e-06	590.426	1.29552e-05	590.426	1.56296e-06	590.426	4.36425e-06	590.426	6.10966e-06
	590.926	1.56323e-05	590.926	9.21504e-07	590.926	2.6483e-06	590.926	4.87726e-06	590.926	1.88185e-06	590.926	7.14057e-06
	591.426	1.60019e-05	591.426	1.04952e-05	591.426	3.97281e-06	591.426	4.31992e-06	591.426	2.86911e-06	591.426	7.03022e-06
	591.926	1.6393e-05	591.926	8.32397e-06	591.926	4.89257e-06	591.926	1.17765e-05	591.926	4.18022e-06	591.926	9.53021e-06
	592.426	1.90327e-05	592.426	8.77016e-06	592.426	3.9169e-06	592.426	7.67301e-06	592.426	4.10196e-06	592.426	7.69833e-06
	592.926	1.50978e-05	592.926	2.22282e-06	592.926	8.78061e-06	592.926	4.62184e-06	592.926	5.78346e-06	592.926	5.87897e-06
	593.426	1.58367e-05	593.426	1.32704e-05	593.426	1.13381e-05	593.426	4.34815e-06	593.426	7.37352e-06	593.426	7.85637e-06
	593.926	1.55657e-05	593.926	1.13322e-05	593.926	5.20965e-06	593.926	5.89684e-06	593.926	5.73311e-06	593.926	8.27998e-06
	594.426	1.40302e-05	594.426	2.24214e-05	594.426	3.91562e-06	594.426	2.9896e-06	594.426	8.59653e-06	594.426	5.40692e-06
	594.926	1.68895e-05	594.926	4.51399e-06	594.926	1.03734e-05	594.926	5.76759e-06	594.926	3.91069e-06	594.926	8.99925e-06
	595.426	1.43527e-05	595.426	1.36372e-05	595.426	8.63864e-06	595.426	4.93351e-06	595.426	3.82717e-06	595.426	9.0054e-06
	595.925	1.42462e-05	595.925	4.97187e-06	595.925	1.58276e-05	595.926	1.49765e-06	595.926	3.02639e-06	595.925	7.99138e-06
	596.425	2.10363e-05	596.425	1.08743e-05	596.425	8.88446e-06	596.425	5.08362e-06	596.425	3.36953e-06	596.425	9.62996e-06
	596.925	1.30338e-05	596.925	5.91465e-06	596.925	4.90049e-06	596.925	9.38987e-06	596.925	4.87005e-06	596.925	9.47468e-06
	597.425	1.486e-05	597.425	1.35352e-05	597.425	9.26103e-06	597.425	2.5353e-06	597.425	3.75762e-06	597.425	7.6699e-06
	597.925	1.39751e-05	597.925	6.66546e-06	597.925	9.17606e-06	597.925	7.30178e-07	597.925	1.68612e-06	597.925	1.2976e-05
	598.425	1.52759e-05	598.425	6.00925e-06	598.425	5.22696e-06	598.425	9.89366e-07	598.425	5.01599e-06	598.425	9.53949e-06
	598.925	1.70405e-05	598.925	4.5517e-06	598.925	3.85584e-06	598.925	1.71244e-06	598.925	3.92902e-06	598.925	1.06349e-05
	599.425	1.38993e-05	599.425	7.8124e-06	599.425	7.18864e-06	599.425	2.41284e-06	599.425	7.01024e-06	599.425	8.50371e-06
	599.925	1.93349e-05	599.925	3.30215e-06	599.925	4.5243e-06	599.925	4.25379e-06	599.925	7.77676e-06	599.925	8.59018e-06
	600.425	1.79687e-05	600.425	2.99151e-06	600.425	1.33431e-06	600.425	2.15688e-06	600.425	3.37469e-06	600.425	9.4682e-06
	600.925	1.58188e-05	600.925	2.62779e-06	600.925	9.43652e-06	600.925	1.35827e-06	600.925	7.32677e-06	600.925	8.24159e-06
	601.425	2.03595e-05	601.425	5.45131e-06	601.425	6.6809e-06	601.425	5.5047e-06	601.425	2.77879e-06	601.425	9.42535e-06
	601.925	1.3007e-05	601.925	4.66235e-06	601.925	4.7528e-06	601.925	2.75337e-06	601.925	7.20156e-06	601.925	9.79235e-06
	602.425	1.7558e-05	602.425	1.07294e-05	602.425	1.13487e-05	602.425	8.32856e-06	602.425	6.6984e-06	602.425	9.66822e-06
	602.925	1.61916e-05	602.925	1.63542e-05	602.925	6.26688e-06	602.925	6.32913e-06	602.925	5.55452e-06	602.925	8.6854e-06
	603.425	1.42661e-05	603.425	5.19636e-06	603.425	6.43201e-06	603.425	7.28002e-06	603.425	6.04993e-06	603.425	6.4977e-06
	603.924	1.36512e-05	603.924	1.06586e-05	603.924	5.18306e-06	603.924	4.88307e-06	603.925	5.43073e-06	603.924	8.17199e-06
	604.424	2.14033e-05	604.424	1.24212e-05	604.424	5.78597e-06	604.424	2.91302e-06	604.424	4.94062e-06	604.424	8.24208e-06
	604.924	1.66867e-05	604.924	5.43555e-06	604.924	9.44372e-06	604.924	4.7744e-06	604.924	7.76525e-06	604.924	6.30875e-06
	605.424	1.40256e-05	605.424	4.88717e-06	605.424	6.23913e-06	605.424	8.73174e-06	605.424	7.26425e-06	605.424	6.21697e-06
	605.924	1.55007e-05	605.924	7.2129e-06	605.924	5.5503e-06	605.924	6.30059e-06	605.924	8.15023e-06	605.924	5.49246e-06
	606.424	1.4777e-05	606.424	1.40462e-05	606.424	7.8502e-06	606.424	1.83261e-06	606.424	3.63803e-06	606.424	6.6311e-06
	606.924	1.43729e-05	606.924	3.19322e-06	606.924	7.43777e-06	606.924	4.8597e-06	606.924	4.79232e-06	606.924	9.11777e-06
	607.424	1.19575e-05	607.424	2.22518e-06	607.424	6.51496e-06	607.424	9.47264e-06	607.424	3.9816e-06	607.424	8.11176e-06
	607.924	1.21436e-05	607.924	2.11636e-06	607.924	1.35836e-05	607.924	2.76141e-06	607.924	1.49366e-06	607.924	7.04872e-06
	608.424	1.54414e-05	608.424	9.31178e-06	608.424	6.32934e-06	608.424	6.25213e-06	608.424	6.2398e-06	608.424	5.41455e-06
	608.924	1.51779e-05	608.924	1.03341e-05	608.924	8.30952e-06	608.924	3.32914e-06	608.924	3.86431e-06	608.924	1.07482e-05
	609.424	1.34997e-05	609.424	1.36189e-05	609.424	1.01553e-05	609.424	4.51009e-06	609.424	6.28745e-06	609.424	6.58132e-06
	609.924	1.89715e-05	609.924	7.75055e-06	609.924	5.25898e-06	609.924	3.76201e-06	609.924	3.12668e-06	609.924	7.75928e-06
	610.424	1.59948e-05	610.424	2.04179e-06	610.424	7.13673e-06	610.424	4.31465e-06	610.424	8.52479e-06	610.424	6.91048e-06
	610.924	1.54919e-05	610.924	1.24392e-05	610.924	7.44931e-06	610.924	3.22067e-06	610.924	1.75339e-06	610.924	6.17742e-06
	611.424	1.62795e-05	611.424	3.39745e-06	611.424	2.93102e-06	611.424	5.68515e-06	611.424	5.22457e-06	611.424	9.15723e-06
	611.923	1.94778e-05	611.923	8.30976e-06	611.923	9.15429e-06	611.923	1.11637e-05	611.924	1.99706e-06	611.923	6.70448e-06
	612.423	2.20007e-05	612.423	1.12093e-05	612.423	1.2689e-05	612.423	6.18274e-06	612.423	2.6513e-06	612.423	7.51689e-06
	612.923	1.79571e-05	612.923	3.90351e-06	612.923	8.76634e-06	612.923	5.00021e-06	612.923	3.16571e-06	612.923	7.59747e-06
	613.423	1.40619e-05	613.423	5.59195e-06	613.423	9.91214e-06	613.423	2.35143e-06	613.423	2.92834e-06	613.423	7.72072e-06
	613.923	1.00827e-05	613.923	7.76686e-06	613.923	7.82831e-06	613.923	4.79949e-06	613.923	4.98602e-06	613.923	6.43196e-06
	614.423	1.29246e-05	614.423	1.08255e-05	614.423	7.25169e-06	614.423	4.08275e-06	614.423	5.74185e-06	614.423	6.05134e-06
	614.923	1.7822e-05	614.923	3.15499e-06	614.923	1.12659e-05	614.923	4.86595e-06	614.923	4.50124e-06	614.923	7.66111e-06
	615.423	1.75604e-05	615.423	4.62257e-06	615.423	1.89332e-06	615.423	1.17632e-06	615.423	4.34077e-06	615.423	8.25673e-06
	615.923	1.17341e-05	615.923	2.9198e-06	615.923	1.27648e-05	615.923	1.79357e-06	615.923	6.87405e-06	615.923	8.5168e-06
	616.423	1.5887e-05	616.423	9.80225e-06	616.423	1.54964e-05	616.423	4.33792e-06	616.423	2.64972e-06	616.423	9.093e-06
	616.923	1.01974e-05	616.923	4.81517e-06	616.923	1.31627e-05	616.923	4.57395e-06	616.923	6.56956e-06	616.923	7.02091e-06
	617.423	1.05829e-05	617.423	4.30053e-06	617.423	9.20755e-07	617.423	8.5336e-07	617.423	5.0249e-06	617.423	9.3737e-06
	617.923	1.23694e-05	617.923	1.83036e-06	617.923	1.06999e-05	617.923	2.38098e-06	617.923	6.62552e-06	617.923	1.02559e-05
	618.423	1.14494e-05	618.423	8.79332e-06	618.423	2.52128e-06	618.423	3.75475e-06	618.423	4.01994e-06	618.423	6.41055e-06
	618.923	1.0689e-05	618.923	2.53875e-06	618.923	5.61055e-06	618.923	1.51808e-06	618.923	4.87456e-06	618.923	7.16955e-06
	619.423	1.10947e-05	619.423	7.74139e-06	619.423	1.16903e-05	619.423	3.05716e-06	619.423	7.43343e-06	619.423	8.93763e-06
	619.922	9.59745e-06	619.922	2.49853e-06	619.922	5.2486e-06	619.923	1.92158e-06	619.923	4.41202e-06	619.922	6.1841e-06
	620.422	1.02338e-05	620.422	1.56034e-05	620.422	8.45012e-06	620.422	4.30516e-06	620.422	4.50828e-06	620.422	9.95467e-06
	620.922	1.25811e-05	620.922	1.88683e-06	620.922	8.77989e-06	620.922	4.81007e-06	620.922	4.93549e-06	620.922	8.9937e-06
	621.422	1.21607e-05	621.422	4.11875e-06	621.422	1.27637e-05	621.422	4.42812e-06	621.422	3.40033e-06	621.422	8.93579e-06
	621.922	1.14931e-05	621.922	8.21259e-06	621.922	1.39099e-05	621.922	3.71843e-06	621.922	6.81256e-06	621.922	9.99198e-06
	622.422	1.28985e-05	622.422	7.43829e-06	622.422	1.10815e-05	622.422	2.04476e-06	622.422	4.89241e-06	622.422	7.81456e-06
	622.922	1.47158e-05	622.922	1.47325e-06	622.922	1.07524e-05	622.922	2.09543e-06	622.922	4.30527e-06	622.922	6.69571e-06
	623.422	1.05641e-05	623.422	3.53216e-06	623.422	1.26443e-06	623.422	2.01205e-06	623.422	3.31056e-06	623.422	1.00512e-05
	623.922	8.39481e-06	623.922	4.52571e-06	623.922	6.78791e-06	623.922	4.53231e-06	623.922	5.6487e-06	623.922	7.8453e-06
	624.422	8.8832e-06	624.422	6.64712e-06	624.422	6.33799e-06	624.422	5.63361e-06	624.422	1.76606e-06	624.422	7.03887e-06
	624.922	1.46257e-05	624.922	6.01151e-06	624.922	1.34756e-05	624.922	4.95278e-06	624.922	6.67469e-06	624.922	8.03035e-06
	625.422	1.16421e-05	625.422	1.11218e-05	625.422	7.67653e-06	625.422	5.31578e-06	625.422	6.371e-06	625.422	6.73987e-06
	625.922	8.83823e-06	625.922	1.18123e-05	625.922	7.55078e-06	625.922	2.79412e-06	625.922	4.49715e-06	625.922	7.79265e-06
	626.422	9.44899e-06	626.422	7.56148e-06	626.422	1.10287e-05	626.422	5.01971e-06	626.422	6.33037e-06	626.422	6.84358e-06
	626.922	1.11665e-05	626.922	1.00526e-05	626.922	8.61796e-06	626.922	5.63878e-06	626.922	4.95577e-06	626.922	6.30586e-06
	627.422	1.07399e-05	627.422	9.57097e-06	627.422	5.3312e-06	627.422	4.81093e-06	627.422	7.7362e-06	627.422	7.91637e-06
	627.921	1.39316e-05	627.921	4.86723e-06	627.921	8.76894e-06	627.922	4.57774e-06	627.922	3.53026e-06	627.921	8.33905e-06
	628.421	1.34056e-05	628.421	4.015e-06	628.421	5.8365e-06	628.421	1.07532e-06	628.421	5.33634e-06	628.421	5.80187e-06
	628.921	1.06977e-05	628.921	1.45e-05	628.921	8.56033e-07	628.921	2.91204e-06	628.921	3.54238e-06	628.921	7.66006e-06
	629.421	8.57155e-06	629.421	4.41202e-06	629.421	1.45001e-05	629.421	1.22183e-06	629.421	6.11454e-06	629.421	5.23963e-06
	629.921	1.44918e-05	629.921	9.2724e-06	629.921	1.25856e-05	629.921	5.1465e-06	629.921	4.53086e-06	629.921	7.83651e-06
	630.421	1.03588e-05	630.421	7.4561e-06	630.421	1.24978e-05	630.421	2.34517e-06	630.421	4.14964e-06	630.421	7.65824e-06
	630.921	9.90921e-06	630.921	1.12992e-05	630.921	4.5106e-06	630.921	7.4457e-06	630.921	3.20631e-06	630.921	5.71682e-06
	631.421	6.62308e-06	631.421	9.71298e-06	631.421	1.44311e-05	631.421	4.72237e-06	631.421	7.01775e-06	631.421	5.64805e-06
	631.921	9.36746e-06	631.921	9.53376e-06	631.921	1.08701e-05	631.921	4.18138e-06	631.921	6.22364e-06	631.921	8.00263e-06
	632.421	1.23122e-05	632.421	4.59104e-06	632.421	7.46476e-06	632.421	3.72328e-06	632.421	7.53487e-06	632.421	1.0041e-05
	632.921	6.40789e-06	632.921	6.58441e-06	632.921	9.79032e-06	632.921	1.95027e-06	632.921	3.08547e-06	632.921	5.57485e-06
	633.421	6.53956e-06	633.421	4.60341e-06	633.421	9.97724e-06	633.421	1.81599e-06	633.421	3.67246e-06	633.421	6.44445e-06
	633.921	9.12258e-06	633.921	3.77488e-06	633.921	3.84147e-06	633.921	4.24131e-06	633.921	5.56708e-06	633.921	8.75381e-06
	634.421	6.89128e-06	634.421	4.63381e-06	634.421	9.19433e-06	634.421	2.8496e-06	634.421	2.825e-06	634.421	5.31336e-06
	634.921	7.3976e-06	634.921	7.29712e-06	634.921	5.0703e-06	634.921	3.7317e-06	634.921	7.13782e-06	634.921	7.48995e-06
	635.421	8.49259e-06	635.421	1.32986e-05	635.421	7.61369e-06	635.421	5.87345e-06	635.421	3.67455e-06	635.421	6.62449e-06
	635.92	7.266e-06	635.92	6.99882e-06	635.92	1.68381e-06	635.92	3.55064e-06	635.921	3.78193e-06	635.92	3.6244e-06
	636.42	7.5832e-06	636.42	8.94462e-06	636.42	8.58307e-06	636.42	3.96525e-06	636.42	4.16324e-06	636.42	8.19105e-06
	636.92	9.7796e-06	636.92	1.73551e-05	636.92	6.01339e-06	636.92	4.86205e-06	636.92	2.75731e-06	636.92	8.12707e-06
	637.42	6.50212e-06	637.42	1.10579e-05	637.42	1.2927e-05	637.42	5.06553e-06	637.42	3.11775e-06	637.42	5.92979e-06
	637.92	1.50589e-05	637.92	6.68002e-06	637.92	9.86962e-06	637.92	4.79612e-06	637.92	5.21441e-06	637.92	7.3204e-06
	638.42	7.13437e-06	638.42	1.01222e-05	638.42	5.42054e-06	638.42	4.80719e-06	638.42	3.39505e-06	638.42	8.16252e-06
	638.92	9.96428e-06	638.92	7.89417e-06	638.92	2.3342e-06	638.92	3.13983e-06	638.92	6.68583e-06	638.92	9.61948e-06
	639.42	6.3859e-06	639.42	1.07832e-05	639.42	8.51847e-06	639.42	4.24975e-06	639.42	2.10374e-06	639.42	8.9978e-06
	639.92	9.50789e-06	639.92	3.65232e-06	639.92	5.93095e-06	639.92	4.672e-06	639.92	3.98567e-06	639.92	5.95357e-06
	640.42	6.10489e-06	640.42	9.35346e-06	640.42	1.96379e-06	640.42	1.63647e-06	640.42	3.52239e-06	640.42	8.02062e-06
	640.92	7.8272e-06	640.92	4.68321e-06	640.92	3.57274e-06	640.92	2.85574e-06	640.92	1.9867e-06	640.92	6.82543e-06
	641.42	9.19085e-06	641.42	1.77514e-05	641.42	3.16172e-06	641.42	2.93752e-06	641.42	6.09327e-06	641.42	6.05066e-06
	641.92	6.29167e-06	641.92	1.04788e-05	641.92	5.24973e-06	641.92	1.61853e-06	641.92	5.80417e-06	641.92	5.85844e-06
	642.42	6.38347e-06	642.42	4.27156e-06	642.42	4.95581e-06	642.42	4.31102e-06	642.42	4.41371e-06	642.42	6.19251e-06
	642.92	6.51369e-06	642.92	6.56125e-06	642.92	1.14169e-06	642.92	1.27903e-06	642.92	5.67194e-06	642.92	5.5668e-06
	643.42	8.4095e-06	643.42	9.00652e-06	643.42	1.42747e-05	643.42	2.98745e-06	643.42	3.51909e-06	643.42	9.27087e-06
	643.919	7.31435e-06	643.919	4.66907e-06	643.919	9.53678e-06	643.919	3.86458e-06	643.92	2.10518e-06	643.919	7.99009e-06
	644.419	8.89741e-06	644.419	1.13184e-05	644.419	1.04971e-05	644.419	6.4186e-07	644.419	5.60965e-06	644.419	8.17646e-06
	644.919	8.35399e-06	644.919	8.56359e-06	644.919	2.30161e-06	644.919	1.82802e-06	644.919	6.02715e-06	644.919	9.53313e-06
	645.419	6.56075e-06	645.419	1.76646e-06	645.419	7.36911e-06	645.419	9.00908e-07	645.419	5.95573e-06	645.419	8.25853e-06
	645.919	6.55481e-06	645.919	6.60572e-06	645.919	9.33588e-06	645.919	4.92533e-06	645.919	2.87676e-06	645.919	8.14221e-06
	646.419	7.61654e-06	646.419	1.04936e-05	646.419	5.63392e-06	646.419	4.19927e-06	646.419	3.92376e-06	646.419	6.32494e-06
	646.919	6.66329e-06	646.919	5.30416e-06	646.919	2.81813e-06	646.919	6.50175e-06	646.919	4.70892e-06	646.919	7.57468e-06
	647.419	6.51388e-06	647.419	7.72959e-06	647.419	8.34813e-06	647.419	6.17889e-06	647.419	4.44985e-06	647.419	6.44464e-06
	647.919	7.31366e-06	647.919	2.92322e-06	647.919	7.51025e-06	647.919	3.97897e-06	647.919	5.05355e-06	647.919	7.83152e-06
	648.419	1.00954e-05	648.419	7.93301e-06	648.419	1.08663e-05	648.419	4.06789e-06	648.419	5.45211e-06	648.419	7.49737e-06
	648.919	7.66302e-06	648.919	1.1866e-05	648.919	8.55462e-06	648.919	3.5121e-06	648.919	6.87224e-06	648.919	7.66063e-06
	649.419	6.45174e-06	649.419	1.91696e-06	649.419	6.12008e-06	649.419	2.16188e-06	649.419	3.76074e-06	649.419	9.28981e-06
	649.919	6.53135e-06	649.919	4.88533e-06	649.919	2.6667e-06	649.919	1.79688e-06	649.919	4.47535e-06	649.919	7.96479e-06
	650.419	6.45499e-06	650.419	3.82866e-06	650.419	8.28122e-06	650.419	1.5461e-06	650.419	5.08212e-06	650.419	9.60498e-06
	650.919	6.68824e-06	650.919	7.79011e-06	650.919	7.20007e-06	650.919	4.53911e-06	650.919	1.03093e-06	650.919	9.43296e-06
	651.419	6.45493e-06	651.419	6.45286e-06	651.419	6.54653e-06	651.419	4.32373e-06	651.419	2.69258e-06	651.419	1.04383e-05
	651.918	6.48072e-06	651.918	6.17585e-06	651.918	1.18777e-05	651.918	1.63165e-06	651.919	6.10648e-06	651.918	1.05347e-05
	652.418	6.43926e-06	652.418	3.05231e-06	652.418	5.12792e-06	652.418	3.62961e-06	652.418	4.37819e-06	652.418	8.59738e-06
	652.918	6.07964e-06	652.918	5.55132e-06	652.918	2.66682e-06	652.918	1.24214e-06	652.918	3.85176e-06	652.918	7.0948e-06
	653.418	6.69023e-06	653.418	1.16734e-06	653.418	7.98129e-06	653.418	4.857e-06	653.418	3.44375e-06	653.418	7.54316e-06
	653.918	6.58897e-06	653.918	4.47029e-06	653.918	9.91104e-06	653.918	5.55391e-06	653.918	4.10278e-06	653.918	7.85531e-06
	654.418	5.88835e-06	654.418	4.3906e-06	654.418	2.44564e-06	654.418	1.92314e-06	654.418	5.537e-06	654.418	7.84936e-06
	654.918	5.87905e-06	654.918	1.88156e-06	654.918	4.07523e-06	654.918	3.44175e-06	654.918	1.22564e-06	654.918	7.08852e-06
	655.418	5.73289e-06	655.418	1.01768e-05	655.418	2.46622e-06	655.418	7.893e-06	655.418	5.96983e-06	655.418	7.35876e-06
	655.918	6.87172e-06	655.918	9.15964e-06	655.918	4.7892e-06	655.918	5.9464e-06	655.918	4.64616e-06	655.918	7.05421e-06
	656.418	6.34672e-06	656.418	6.37664e-06	656.418	2.44622e-06	656.418	4.823e-06	656.418	3.16664e-06	656.418	5.78281e-06
	656.918	5.49729e-06	656.918	5.72434e-06	656.918	9.84615e-06	656.918	5.03186e-06	656.918	2.60318e-06	656.918	5.92345e-06
	657.418	6.69326e-06	657.418	4.32091e-06	657.418	7.81425e-06	657.418	8.60957e-07	657.418	4.8e-06	657.418	7.0236e-06
	657.918	5.37539e-06	657.918	3.90305e-06	657.918	4.34855e-06	657.918	3.4368e-06	657.918	2.94955e-06	657.918	9.01902e-06
	658.418	6.78449e-06	658.418	1.49419e-06	658.418	5.13714e-06	658.418	7.43027e-06	658.418	5.92244e-06	658.418	6.17358e-06
	658.918	5.13141e-06	658.918	8.6406e-06	658.918	6.25675e-06	658.918	4.84251e-06	658.918	3.88471e-06	658.918	7.94073e-06
	659.418	4.98008e-06	659.418	1.1462e-05	659.418	3.42413e-06	659.418	3.58826e-06	659.418	6.07257e-06	659.418	5.54273e-06
	659.917	6.67037e-06	659.917	3.18324e-06	659.917	4.95513e-06	659.918	2.06339e-06	659.918	5.63481e-06	659.917	7.41206e-06
	660.417	4.7602e-06	660.417	2.22908e-06	660.417	6.67968e-06	660.417	3.88488e-06	660.417	2.5452e-06	660.417	8.28111e-06
	660.917	6.64782e-06	660.917	4.65943e-06	660.917	1.25332e-05	660.917	4.50248e-06	660.917	5.26698e-06	660.917	7.4386e-06
	661.417	6.04679e-06	661.417	6.19477e-06	661.417	2.95937e-06	661.417	3.85365e-06	661.417	7.16093e-06	661.417	6.97426e-06
	661.917	4.62784e-06	661.917	4.03864e-06	661.917	5.85895e-06	661.917	2.94812e-06	661.917	5.93903e-06	661.917	7.67305e-06
	662.417	5.35967e-06	662.417	5.71042e-06	662.417	5.5478e-06	662.417	4.06764e-06	662.417	6.38514e-06	662.417	8.96482e-06
	662.917	5.37847e-06	662.917	2.73789e-06	662.917	2.47417e-06	662.917	1.71857e-06	662.917	3.49746e-06	662.917	7.51912e-06
	663.417	4.27522e-06	663.417	9.15293e-06	663.417	8.84772e-06	663.417	4.64307e-06	663.417	5.7224e-06	663.417	6.48453e-06
	663.917	4.16696e-06	663.917	4.15721e-06	663.917	1.75453e-06	663.917	1.98216e-06	663.917	3.25863e-06	663.917	7.5286e-06
	664.417	3.8892e-06	664.417	1.05145e-05	664.417	1.05687e-05	664.417	2.73978e-06	664.417	8.27891e-06	664.417	6.62252e-06
	664.917	3.73371e-06	664.917	1.03176e-05	664.917	1.6199e-06	664.917	5.72508e-07	664.917	3.73605e-06	664.917	7.32125e-06
	665.417	5.4216e-06	665.417	4.14653e-06	665.417	6.31036e-06	665.417	3.583e-06	665.417	4.90042e-06	665.417	9.55868e-06
	665.917	4.09821e-06	665.917	5.01767e-06	665.917	6.30579e-06	665.917	7.21453e-06	665.917	1.76532e-06	665.917	8.73868e-06
	666.417	3.72817e-06	666.417	8.56085e-06	666.417	1.04028e-05	666.417	8.95564e-07	666.417	1.73205e-06	666.417	8.90849e-06
	666.917	4.05872e-06	666.917	3.48102e-06	666.917	1.37421e-05	666.917	2.01831e-06	666.917	4.10064e-06	666.917	7.33975e-06
	667.417	4.68753e-06	667.417	8.43183e-06	667.417	7.39973e-06	667.417	3.32701e-06	667.417	4.14752e-06	667.417	8.01087e-06
	667.916	3.82835e-06	667.916	7.84895e-06	667.916	6.54839e-06	667.917	3.92495e-06	667.917	1.35394e-06	667.916	8.64215e-06
	668.416	2.91684e-06	668.416	8.34619e-06	668.416	5.88387e-06	668.416	1.84514e-06	668.416	3.01075e-06	668.416	7.29645e-06
	668.916	3.95024e-06	668.916	3.60209e-06	668.916	4.09497e-06	668.916	1.79833e-06	668.916	3.98915e-06	668.916	6.78481e-06
	669.416	2.84598e-06	669.416	3.35848e-06	669.416	4.08141e-06	669.416	4.39848e-06	669.416	3.78809e-06	669.416	9.07844e-06
	669.916	3.33798e-06	669.916	4.31938e-06	669.916	4.73039e-06	669.916	2.79957e-06	669.916	4.35451e-06	669.916	6.88119e-06
	670.416	5.00771e-06	670.416	1.66554e-06	670.416	8.63459e-06	670.416	6.55748e-06	670.416	2.22508e-06	670.416	6.77221e-06
	670.916	2.68914e-06	670.916	3.88176e-06	670.916	2.69717e-06	670.916	7.10294e-07	670.916	5.16752e-06	670.916	7.42989e-06
	671.416	3.80645e-06	671.416	6.94742e-06	671.416	5.56394e-07	671.416	1.17066e-06	671.416	6.09205e-06	671.416	5.14872e-06
	671.916	3.90594e-06	671.916	1.08228e-05	671.916	9.11535e-06	671.916	1.3046e-06	671.916	3.59853e-06	671.916	6.18081e-06
	672.416	2.27018e-06	672.416	4.19205e-06	672.416	1.73032e-06	672.416	4.4542e-06	672.416	4.80703e-06	672.416	5.23011e-06
	672.916	2.20747e-06	672.916	3.81923e-06	672.916	5.7736e-06	672.916	4.42464e-06	672.916	5.04823e-06	672.916	5.8173e-06
	673.416	2.69599e-06	673.416	4.63722e-06	673.416	1.44556e-05	673.416	2.66482e-06	673.416	2.92873e-06	673.416	5.81216e-06
	673.916	2.3764e-06	673.916	9.23031e-06	673.916	7.37098e-06	673.916	2.08726e-06	673.916	5.37716e-06	673.916	4.51121e-06
	674.416	1.98316e-06	674.416	4.10013e-06	674.416	6.50594e-06	674.416	2.5661e-06	674.416	6.51497e-06	674.416	5.09649e-06
	674.916	2.08767e-06	674.916	3.14197e-06	674.916	6.87364e-06	674.916	4.77874e-06	674.916	4.06534e-06	674.916	6.55961e-06
	675.416	1.38655e-06	675.416	7.54637e-06	675.416	1.12195e-05	675.416	6.23126e-07	675.416	6.92021e-06	675.416	4.93788e-06
	675.915	4.82649e-06	675.915	3.2658e-06	675.915	2.70129e-06	675.915	5.34695e-06	675.916	3.25482e-06	675.915	5.12385e-06
	676.415	1.28513e-06	676.415	3.38141e-06	676.415	7.58248e-06	676.415	1.07682e-06	676.415	3.84521e-06	676.415	6.12276e-06
	676.915	5.00658e-06	676.915	5.98781e-06	676.915	3.30041e-06	676.915	2.44665e-06	676.915	6.68126e-06	676.915	5.56845e-06
	677.415	1.59586e-06	677.415	4.95117e-06	677.415	6.11005e-06	677.415	4.03251e-06	677.415	4.37698e-06	677.415	7.04073e-06
	677.915	9.55912e-07	677.915	1.26745e-05	677.915	5.32115e-06	677.915	3.87205e-06	677.915	4.8951e-06	677.915	6.94476e-06
	678.415	3.92357e-06	678.415	5.08467e-06	678.415	1.17488e-05	678.415	3.72676e-06	678.415	3.31911e-06	678.415	8.22325e-06
	678.915	3.74903e-06	678.915	5.21077e-06	678.915	1.39989e-05	678.915	6.2534e-06	678.915	4.40894e-06	678.915	6.63788e-06
	679.415	2.87513e-06	679.415	4.2647e-06	679.415	6.82143e-06	679.415	5.48635e-06	679.415	5.70556e-06	679.415	8.12735e-06
	679.915	6.61366e-07	679.915	6.59255e-06	679.915	5.11763e-06	679.915	1.94335e-06	679.915	4.15577e-06	679.915	6.57766e-06
	680.415	1.08557e-06	680.415	3.87686e-06	680.415	5.20734e-06	680.415	2.18993e-06	680.415	2.04093e-06	680.415	7.04664e-06
	680.915	1.80978e-06	680.915	3.67484e-06	680.915	6.24074e-06	680.915	1.55252e-06	680.915	6.49917e-06	680.915	6.71232e-06
	681.415	1.98913e-06	681.415	2.45156e-06	681.415	2.40945e-06	681.415	1.69005e-06	681.415	4.2676e-06	681.415	7.64361e-06
	681.915	2.88267e-06	681.915	3.18115e-06	681.915	9.97983e-06	681.915	4.83553e-06	681.915	4.38328e-06	681.915	8.77246e-06
	682.415	2.23814e-06	682.415	6.51495e-06	682.415	3.62475e-06	682.415	2.10765e-06	682.415	4.20143e-06	682.415	6.0118e-06
	682.915	2.97491e-06	682.915	1.34759e-05	682.915	3.11878e-06	682.915	4.56459e-06	682.915	5.57674e-06	682.915	7.4596e-06
	683.415	8.80573e-07	683.415	8.63098e-06	683.415	9.74315e-06	683.415	3.03397e-06	683.415	4.44105e-06	683.415	5.8167e-06
	683.914	3.5368e-06	683.914	7.22759e-06	683.914	8.1274e-07	683.914	2.78894e-06	683.915	3.20623e-06	683.914	8.71028e-06
	684.414	3.19881e-06	684.414	2.56815e-06	684.414	4.72538e-06	684.414	5.38359e-06	684.414	2.0437e-06	684.414	8.02486e-06
	684.914	6.63432e-08	684.914	4.00996e-06	684.914	1.33883e-06	684.914	2.07436e-06	684.914	7.68059e-06	684.914	5.7913e-06
	685.414	1.16028e-06	685.414	3.5204e-06	685.414	1.77451e-06	685.414	4.53154e-06	685.414	4.06451e-06	685.414	6.88789e-06
	685.914	1.47659e-06	685.914	2.80782e-06	685.914	2.12001e-06	685.914	2.15082e-06	685.914	3.86069e-06	685.914	6.03302e-06
	686.414	4.98933e-07	686.414	2.64184e-06	686.414	3.73048e-06	686.414	2.0045e-06	686.414	7.35406e-06	686.414	6.69376e-06
	686.914	1.53588e-06	686.914	5.64885e-06	686.914	2.05296e-06	686.914	1.1345e-06	686.914	3.95159e-06	686.914	8.74571e-06
	687.414	2.19322e-06	687.414	4.58594e-06	687.414	5.26447e-06	687.414	3.83409e-06	687.414	6.16879e-06	687.414	6.30386e-06
	687.914	1.16528e-07	687.914	8.52493e-06	687.914	9.21777e-06	687.914	7.53012e-06	687.914	3.65727e-06	687.914	5.57026e-06
	688.414	4.07419e-06	688.414	8.71444e-06	688.414	8.27871e-06	688.414	1.83509e-06	688.414	3.58955e-06	688.414	6.40785e-06
	688.914	1.4326e-06	688.914	6.54569e-06	688.914	3.5888e-06	688.914	5.60111e-06	688.914	4.40196e-06	688.914	3.8497e-06
	689.414	2.58296e-06	689.414	1.18885e-06	689.414	4.61018e-06	689.414	2.5732e-06	689.414	4.20147e-06	689.414	7.79962e-06
	689.914	2.71961e-06	689.914	4.71663e-06	689.914	1.27693e-06	689.914	3.7787e-06	689.914	6.22797e-06	689.914	6.52428e-06
	690.414	4.68779e-07	690.414	1.05256e-05	690.414	2.90418e-06	690.414	1.29133e-06	690.414	6.31447e-06	690.414	6.04581e-06
	690.914	6.0884e-06	690.914	2.93573e-06	690.914	1.49444e-05	690.914	8.44439e-07	690.914	3.022e-07	690.914	5.70147e-06
	691.414	5.86888e-07	691.414	9.43071e-06	691.414	8.98784e-06	691.414	1.39772e-06	691.414	1.4355e-06	691.414	6.21123e-06
	691.913	1.94885e-07	691.913	1.15128e-06	691.913	1.70496e-06	691.913	7.23463e-07	691.914	2.23169e-06	691.913	6.05029e-06
	692.413	1.32333e-06	692.413	5.59363e-06	692.413	8.63268e-06	692.413	1.35186e-06	692.413	5.55662e-06	692.413	7.53641e-06
	692.913	1.69648e-06	692.913	2.62275e-06	692.913	7.25107e-06	692.913	2.41566e-06	692.913	4.832e-06	692.913	6.61674e-06
	693.413	5.4084e-07	693.413	1.41357e-06	693.413	8.86561e-06	693.413	5.52673e-06	693.413	5.35146e-06	693.413	4.67656e-06
	693.913	1.9289e-06	693.913	5.27039e-06	693.913	1.0612e-06	693.913	3.99314e-06	693.913	5.0833e-06	693.913	7.33618e-06
	694.413	1.93443e-07	694.413	6.31944e-06	694.413	2.40065e-06	694.413	3.86477e-06	694.413	5.01209e-06	694.413	5.74474e-06
	694.913	1.9728e-06	694.913	3.98509e-06	694.913	3.00704e-06	694.913	4.06309e-06	694.913	3.25784e-06	694.913	5.95143e-06
	695.413	5.95441e-07	695.413	1.15926e-05	695.413	8.95243e-06	695.413	4.11556e-06	695.413	5.27223e-06	695.413	7.21811e-06
	695.913	7.46391e-07	695.913	9.94423e-06	695.913	4.07206e-06	695.913	2.48923e-06	695.913	5.99332e-06	695.913	6.36308e-06
	696.413	3.5728e-06	696.413	3.72552e-06	696.413	1.9287e-06	696.413	7.04158e-06	696.413	4.96153e-06	696.413	8.23559e-06
	696.913	1.75806e-06	696.913	6.96499e-06	696.913	4.73594e-06	696.913	3.37982e-06	696.913	5.24126e-06	696.913	8.4221e-06
	697.413	3.4807e-07	697.413	8.08882e-06	697.413	1.91566e-06	697.413	3.14129e-06	697.413	3.72549e-06	697.413	7.32593e-06
	697.913	2.12796e-06	697.913	3.82985e-07	697.913	5.95296e-06	697.913	5.33903e-06	697.913	2.17777e-06	697.913	7.47857e-06
	698.413	2.1088e-06	698.413	1.01849e-05	698.413	6.25175e-06	698.413	8.6802e-07	698.413	4.66468e-06	698.413	6.3035e-06
	698.913	9.58537e-07	698.913	4.09267e-06	698.913	7.76808e-07	698.913	4.78844e-06	698.913	2.66838e-06	698.913	6.89173e-06
	699.413	2.1743e-06	699.413	2.86858e-06	699.413	5.47605e-06	699.413	2.4059e-06	699.413	3.96626e-06	699.413	7.96872e-06
	699.912	3.93107e-06	699.912	7.0564e-06	699.912	7.82253e-06	699.913	3.47608e-06	699.913	7.23938e-06	699.912	6.71852e-06
	700.412	1.83227e-06	700.412	2.0853e-06	700.412	7.80613e-06	700.412	3.349e-06	700.412	4.03016e-06	700.412	7.79058e-06
	700.912	1.14713e-06	700.912	9.08947e-06	700.912	1.27165e-06	700.912	2.84196e-06	700.912	2.89796e-06	700.912	6.0004e-06
	701.412	8.09224e-07	701.412	2.82179e-06	701.412	7.08795e-06	701.412	4.00256e-06	701.412	3.26771e-06	701.412	6.63162e-06
	701.912	1.82413e-06	701.912	2.56031e-06	701.912	2.76254e-06	701.912	1.71439e-06	701.912	3.42445e-06	701.912	6.81068e-06
	702.412	3.21315e-06	702.412	8.59306e-06	702.412	3.82897e-06	702.412	1.32205e-06	702.412	5.74936e-06	702.412	7.82607e-06
	702.912	1.961e-06	702.912	3.83941e-06	702.912	2.89935e-06	702.912	5.73029e-06	702.912	5.26889e-06	702.912	5.92487e-06
	703.412	3.40869e-06	703.412	6.80798e-06	703.412	5.66163e-06	703.412	3.86554e-06	703.412	5.35561e-06	703.412	6.81222e-06
	703.912	1.72984e-06	703.912	1.93021e-06	703.912	7.84756e-06	703.912	5.75506e-06	703.912	5.83262e-06	703.912	6.12478e-06
	704.412	1.48094e-06	704.412	6.453e-06	704.412	4.84237e-06	704.412	7.14335e-06	704.412	4.18238e-06	704.412	5.29613e-06
	704.912	2.37073e-06	704.912	9.74507e-06	704.912	4.11232e-06	704.912	3.79629e-06	704.912	2.57372e-06	704.912	6.4829e-06
	705.412	1.51374e-06	705.412	1.10829e-06	705.412	4.31536e-06	705.412	3.39983e-06	705.412	5.61208e-06	705.412	6.8333e-06
	705.912	4.00663e-06	705.912	1.27266e-06	705.912	4.87278e-06	705.912	2.38663e-06	705.912	3.35911e-06	705.912	6.46545e-06
	706.412	1.72884e-06	706.412	2.72695e-06	706.412	4.84952e-07	706.412	2.74678e-06	706.412	3.69689e-06	706.412	6.06595e-06
	706.912	3.62986e-06	706.912	3.04396e-06	706.912	1.18216e-05	706.912	2.81567e-06	706.912	3.54662e-06	706.912	8.13855e-06
	707.412	1.88349e-06	707.412	3.8823e-06	707.412	6.95967e-06	707.412	3.99125e-06	707.412	2.85684e-06	707.412	7.07709e-06
	707.911	4.88091e-06	707.911	2.55281e-06	707.911	8.69615e-06	707.912	1.41669e-06	707.912	2.51419e-06	707.911	8.60484e-06
	708.411	3.18033e-06	708.411	9.37358e-06	708.411	2.52805e-06	708.411	5.56908e-06	708.411	2.84404e-06	708.411	7.45799e-06
	708.911	2.11562e-06	708.911	9.19145e-06	708.911	3.53923e-06	708.911	2.03466e-06	708.911	4.70118e-06	708.911	6.86025e-06
	709.411	2.66652e-06	709.411	6.03747e-06	709.411	5.86469e-06	709.411	4.48053e-06	709.411	3.39559e-06	709.411	5.50139e-06
	709.911	3.62244e-06	709.911	5.48667e-06	709.911	6.71065e-06	709.911	3.76324e-06	709.911	4.68693e-06	709.911	6.70033e-06
	710.411	5.40196e-06	710.411	2.81346e-06	710.411	1.03026e-05	710.411	3.65473e-06	710.411	2.93207e-06	710.411	6.23981e-06
	710.911	2.71358e-06	710.911	1.51528e-06	710.911	1.97624e-06	710.911	1.48862e-06	710.911	3.69823e-06	710.911	6.66987e-06
	711.411	4.27824e-06	711.411	3.39057e-06	711.411	8.69157e-06	711.411	5.67251e-06	711.411	3.25386e-06	711.411	5.13014e-06
	711.911	4.41309e-06	711.911	1.97666e-06	711.911	3.55806e-06	711.911	3.41498e-07	711.911	4.03262e-06	711.911	6.75434e-06
	712.411	3.10134e-06	712.411	6.14685e-06	712.411	2.16117e-06	712.411	5.16641e-06	712.411	2.90215e-06	712.411	7.18889e-06
	712.911	3.05191e-06	712.911	5.32452e-06	712.911	5.63721e-06	712.911	1.42751e-06	712.911	4.57043e-06	712.911	6.32462e-06
	713.411	3.04452e-06	713.411	6.22526e-06	713.411	4.04543e-06	713.411	2.52964e-06	713.411	3.71325e-06	713.411	5.92642e-06
	713.911	5.61869e-06	713.911	3.71311e-06	713.911	2.12505e-06	713.911	3.22758e-06	713.911	3.83583e-06	713.911	7.39243e-06
	714.411	4.65049e-06	714.411	2.57555e-06	714.411	2.47526e-06	714.411	4.22193e-06	714.411	4.26842e-06	714.411	5.67263e-06
	714.911	5.45846e-06	714.911	5.99646e-06	714.911	1.11354e-05	714.911	1.65525e-06	714.911	3.4265e-06	714.911	6.21527e-06
	715.411	6.41676e-06	715.411	3.77698e-06	715.411	2.56365e-06	715.411	4.0563e-06	715.411	1.10983e-06	715.411	6.84299e-06
	715.91	5.76789e-06	715.91	8.74926e-07	715.91	6.81919e-07	715.91	5.85944e-06	715.911	4.20104e-06	715.91	5.99807e-06
	716.41	7.69337e-06	716.41	4.71065e-06	716.41	3.3106e-06	716.41	3.65562e-06	716.41	3.07123e-06	716.41	6.17041e-06
	716.91	6.2694e-06	716.91	5.62255e-06	716.91	5.31736e-06	716.91	1.46553e-06	716.91	4.40332e-06	716.91	6.48522e-06
	717.41	4.80945e-06	717.41	1.89522e-06	717.41	3.8985e-06	717.41	1.01533e-06	717.41	3.96286e-06	717.41	5.12425e-06
	717.91	4.95579e-06	717.91	3.25738e-06	717.91	8.69186e-07	717.91	2.44786e-06	717.91	1.66085e-06	717.91	6.76743e-06
	718.41	6.2406e-06	718.41	6.58122e-06	718.41	3.56011e-06	718.41	2.38418e-06	718.41	5.67253e-06	718.41	6.46345e-06
	718.91	5.34417e-06	718.91	2.88257e-06	718.91	4.42583e-06	718.91	1.46968e-06	718.91	5.53031e-06	718.91	6.93125e-06
	719.41	4.98956e-06	719.41	6.51895e-06	719.41	6.36786e-06	719.41	2.00368e-06	719.41	3.66246e-06	719.41	8.19849e-06
	719.91	4.65321e-06	719.91	1.87538e-06	719.91	1.87337e-06	719.91	4.6668e-06	719.91	4.53355e-06	719.91	5.58548e-06
	720.41	5.90336e-06	720.41	4.20754e-06	720.41	4.04547e-06	720.41	5.63021e-06	720.41	2.90459e-06	720.41	7.06445e-06
	720.91	6.47205e-06	720.91	5.34393e-06	720.91	4.16441e-06	720.91	2.83526e-06	720.91	4.95369e-06	720.91	7.94591e-06
	721.41	6.35863e-06	721.41	1.27492e-06	721.41	7.03349e-06	721.41	4.1471e-06	721.41	3.42589e-06	721.41	5.6035e-06
	721.91	8.83131e-06	721.91	3.23921e-06	721.91	2.65209e-06	721.91	2.75227e-06	721.91	2.95529e-06	721.91	7.04376e-06
	722.41	7.65973e-06	722.41	1.80071e-06	722.41	4.02258e-06	722.41	5.57701e-06	722.41	3.93009e-06	722.41	6.68836e-06
	722.91	8.23845e-06	722.91	2.10189e-06	722.91	5.35962e-06	722.91	6.5892e-06	722.91	4.93361e-06	722.91	6.08109e-06
	723.41	8.57463e-06	723.41	7.44311e-06	723.41	2.30191e-06	723.41	5.01457e-07	723.41	4.7803e-06	723.41	6.32222e-06
	723.909	6.63612e-06	723.909	3.77146e-06	723.909	1.23845e-06	723.909	3.12908e-06	723.91	1.77455e-06	723.909	5.86769e-06
	724.409	9.73656e-06	724.409	5.9685e-06	724.409	2.352e-06	724.409	3.06926e-06	724.409	5.12023e-06	724.409	6.01631e-06
	724.909	8.17319e-06	724.909	8.1411e-06	724.909	4.41126e-06	724.909	2.02337e-06	724.909	6.46005e-06	724.909	6.23615e-06
	725.409	8.39523e-06	725.409	2.20113e-06	725.409	4.58343e-06	725.409	3.44634e-06	725.409	4.89295e-06	725.409	6.17545e-06
	725.909	7.57549e-06	725.909	4.40767e-06	725.909	3.7854e-06	725.909	7.50524e-06	725.909	2.68274e-06	725.909	6.27465e-06
	726.409	7.66254e-06	726.409	2.98337e-06	726.409	8.14676e-06	726.409	1.95944e-06	726.409	3.31967e-06	726.409	6.4929e-06
	726.909	8.57694e-06	726.909	3.46051e-06	726.909	4.9937e-06	726.909	3.67327e-06	726.909	1.32343e-06	726.909	6.3173e-06
	727.409	1.02924e-05	727.409	2.86798e-06	727.409	5.28809e-06	727.409	2.38854e-06	727.409	3.61908e-06	727.409	5.69873e-06
	727.909	1.03977e-05	727.909	5.65888e-06	727.909	1.45284e-06	727.909	5.21515e-06	727.909	4.78405e-06	727.909	6.04193e-06
	728.409	9.09648e-06	728.409	8.30306e-06	728.409	2.11277e-06	728.409	1.39394e-06	728.409	4.63399e-06	728.409	6.23102e-06
	728.909	8.60929e-06	728.909	6.77396e-06	728.909	5.65884e-06	728.909	3.68235e-06	728.909	4.16172e-06	728.909	6.20887e-06
	729.409	8.20299e-06	729.409	2.31292e-06	729.409	2.87493e-06	729.409	1.95024e-06	729.409	3.95102e-06	729.409	6.70026e-06
	729.909	9.16559e-06	729.909	5.09467e-06	729.909	1.8608e-06	729.909	2.47632e-06	729.909	4.60531e-06	729.909	5.66652e-06
	730.409	8.27619e-06	730.409	3.93522e-06	730.409	6.77037e-06	730.409	4.49006e-06	730.409	3.35881e-06	730.409	7.26995e-06
	730.909	1.05002e-05	730.909	4.10988e-06	730.909	4.65994e-06	730.909	4.87254e-06	730.909	3.38342e-06	730.909	5.66149e-06
	731.409	9.17653e-06	731.409	9.73135e-07	731.409	3.27808e-06	731.409	3.65774e-06	731.409	5.62013e-06	731.409	5.3631e-06
	731.908	1.02387e-05	731.908	9.58623e-06	731.908	4.41337e-06	731.909	3.90334e-06	731.909	2.72392e-06	731.908	7.25839e-06
	732.408	8.52902e-06	732.408	2.79797e-06	732.408	2.34865e-06	732.408	4.62007e-06	732.408	1.73395e-06	732.408	4.89356e-06
	732.908	1.03045e-05	732.908	7.80552e-06	732.908	2.33608e-06	732.908	1.94479e-06	732.908	3.85596e-06	732.908	6.97077e-06
	733.408	8.85442e-06	733.408	2.61254e-06	733.408	3.12512e-06	733.408	7.15851e-07	733.408	2.20151e-06	733.408	6.9195e-06
	733.908	1.15442e-05	733.908	9.92999e-06	733.908	3.53956e-06	733.908	2.40279e-06	733.908	5.15347e-06	733.908	6.47142e-06
	734.408	1.06541e-05	734.408	7.02166e-06	734.408	8.94577e-06	734.408	3.3574e-06	734.408	4.22737e-06	734.408	5.9117e-06
	734.908	1.152e-05	734.908	9.59196e-06	734.908	7.03791e-06	734.908	3.12815e-06	734.908	5.15093e-06	734.908	6.41827e-06
	735.408	1.10816e-05	735.408	4.9118e-06	735.408	4.95714e-06	735.408	4.57746e-06	735.408	2.81206e-06	735.408	7.55896e-06
	735.908	1.04024e-05	735.908	7.98036e-06	735.908	6.88537e-07	735.908	1.64977e-06	735.908	1.97728e-06	735.908	6.30796e-06
	736.408	1.25849e-05	736.408	2.79526e-06	736.408	3.02989e-06	736.408	4.47252e-06	736.408	3.34726e-06	736.408	6.50049e-06
	736.908	1.021e-05	736.908	1.34725e-06	736.908	5.16949e-06	736.908	4.15508e-07	736.908	4.27651e-06	736.908	7.6832e-06
	737.408	1.04178e-05	737.408	3.3029e-06	737.408	3.00309e-06	737.408	7.40097e-06	737.408	4.94178e-06	737.408	6.85819e-06
	737.908	1.01221e-05	737.908	5.03e-06	737.908	3.43436e-06	737.908	5.05174e-06	737.908	4.15617e-06	737.908	8.69512e-06
	738.408	1.01561e-05	738.408	4.83469e-07	738.408	5.16145e-06	738.408	2.09379e-06	738.408	4.85931e-06	738.408	6.00241e-06
	738.908	1.2762e-05	738.908	2.84426e-06	738.908	5.11129e-06	738.908	3.6713e-06	738.908	5.39282e-06	738.908	8.00935e-06
	739.408	8.26254e-06	739.408	1.73021e-06	739.408	4.2181e-06	739.408	5.01789e-06	739.408	2.40816e-06	739.408	6.53866e-06
	739.907	9.13986e-06	739.907	2.53687e-06	739.907	3.71105e-06	739.908	3.72611e-06	739.908	3.47065e-06	739.907	5.05497e-06
	740.407	9.95011e-06	740.407	4.32196e-06	740.407	4.45759e-06	740.407	7.29939e-06	740.407	5.31679e-06	740.407	7.32893e-06
	740.907	1.0155e-05	740.907	6.24227e-06	740.907	7.27149e-06	740.907	5.53991e-06	740.907	4.83533e-06	740.907	5.82833e-06
	741.407	1.10587e-05	741.407	3.71741e-06	741.407	3.90346e-06	741.407	8.32052e-06	741.407	3.03194e-06	741.407	6.30603e-06
	741.907	1.25418e-05	741.907	5.15981e-06	741.907	1.8811e-06	741.907	3.70146e-06	741.907	3.97618e-06	741.907	7.43209e-06
	742.407	8.45471e-06	742.407	2.49912e-06	742.407	1.01655e-05	742.407	6.26292e-06	742.407	4.79785e-06	742.407	6.24324e-06
	742.907	1.0351e-05	742.907	6.30575e-06	742.907	1.42423e-06	742.907	3.64628e-06	742.907	4.42439e-06	742.907	5.35161e-06
	743.407	8.34985e-06	743.407	4.24346e-06	743.407	4.66253e-06	743.407	3.02374e-06	743.407	3.79001e-06	743.407	5.48716e-06
	743.907	1.0004e-05	743.907	6.12108e-06	743.907	3.09962e-06	743.907	3.81227e-06	743.907	2.66975e-06	743.907	6.38611e-06
	744.407	9.52339e-06	744.407	5.91149e-06	744.407	3.3063e-06	744.407	8.82186e-07	744.407	5.3277e-06	744.407	6.46152e-06
	744.907	8.96454e-06	744.907	4.7505e-06	744.907	4.50189e-06	744.907	4.92534e-06	744.907	5.3414e-06	744.907	5.68374e-06
	745.407	1.20607e-05	745.407	5.70461e-06	745.407	8.60931e-06	745.407	5.82143e-06	745.407	3.0303e-06	745.407	6.40983e-06
	745.907	1.02819e-05	745.907	9.14917e-07	745.907	8.43799e-06	745.907	3.05727e-06	745.907	2.95237e-06	745.907	5.95351e-06
	746.407	1.11425e-05	746.407	5.07798e-06	746.407	5.44357e-06	746.407	5.34314e-06	746.407	3.54318e-06	746.407	6.25928e-06
	746.907	9.20642e-06	746.907	6.62445e-06	746.907	7.00873e-06	746.907	1.28231e-06	746.907	2.41657e-06	746.907	7.04918e-06
	747.407	1.1843e-05	747.407	6.91965e-06	747.407	2.22891e-06	747.407	4.33219e-06	747.407	2.78663e-06	747.407	6.69095e-06
	747.906	1.12574e-05	747.906	4.24715e-06	747.906	5.22371e-06	747.907	5.72832e-06	747.907	3.28218e-06	747.906	6.17604e-06
	748.406	9.51013e-06	748.406	1.76315e-06	748.406	9.44109e-06	748.406	4.31868e-06	748.406	5.46884e-06	748.406	6.07744e-06
	748.906	9.51068e-06	748.906	2.34162e-06	748.906	5.72416e-06	748.906	4.48812e-07	748.906	2.6549e-06	748.906	6.47511e-06
	749.406	9.92615e-06	749.406	1.86923e-06	749.406	1.82341e-06	749.406	5.90312e-06	749.406	4.11878e-06	749.406	5.68073e-06
	749.906	1.11114e-05	749.906	3.64115e-06	749.906	3.35876e-06	749.906	4.58541e-06	749.906	2.52395e-06	749.906	7.21256e-06
	750.406	1.05856e-05	750.406	4.91283e-06	750.406	3.32384e-06	750.406	5.48196e-06	750.406	4.42369e-06	750.406	8.07849e-06
	750.906	9.26738e-06	750.906	4.01188e-06	750.906	7.88469e-06	750.906	5.10845e-06	750.906	4.90465e-06	750.906	6.2826e-06
	751.406	1.13824e-05	751.406	5.44519e-06	751.406	5.86153e-06	751.406	4.5849e-06	751.406	2.70822e-06	751.406	6.67084e-06
	751.906	8.85775e-06	751.906	5.57138e-06	751.906	2.46939e-06	751.906	3.12342e-06	751.906	1.79478e-06	751.906	4.66108e-06
	752.406	9.17925e-06	752.406	4.98298e-06	752.406	2.5559e-06	752.406	7.9863e-06	752.406	2.99057e-06	752.406	6.13831e-06
	752.906	1.07924e-05	752.906	2.22823e-06	752.906	4.56358e-06	752.906	2.94325e-06	752.906	4.34379e-06	752.906	5.26066e-06
	753.406	9.31043e-06	753.406	2.89607e-06	753.406	3.01298e-06	753.406	2.14612e-06	753.406	4.59541e-06	753.406	5.33444e-06
	753.906	8.80646e-06	753.906	1.08528e-05	753.906	3.08651e-06	753.906	1.8661e-06	753.906	2.77964e-06	753.906	5.92881e-06
	754.406	7.66128e-06	754.406	7.6386e-07	754.406	8.80817e-07	754.406	8.04844e-06	754.406	3.21519e-06	754.406	5.27582e-06
	754.906	8.14533e-06	754.906	2.50479e-06	754.906	5.11772e-06	754.906	1.37288e-06	754.906	3.19117e-06	754.906	6.64706e-06
	755.405	9.91132e-06	755.405	1.90757e-06	755.405	4.26795e-06	755.406	5.28046e-06	755.406	4.15054e-06	755.405	4.77227e-06
	755.905	9.91853e-06	755.905	2.76248e-06	755.905	4.6353e-06	755.905	4.23597e-06	755.906	3.5088e-06	755.905	6.35049e-06
	756.405	1.09058e-05	756.405	4.80653e-06	756.405	2.36846e-06	756.405	1.65447e-06	756.405	3.08172e-06	756.405	6.39385e-06
	756.905	7.08994e-06	756.905	3.04261e-06	756.905	3.4921e-06	756.905	4.79376e-06	756.905	5.28256e-06	756.905	6.84314e-06
	757.405	7.65167e-06	757.405	4.45758e-06	757.405	3.99414e-06	757.405	2.79563e-06	757.405	4.13369e-06	757.405	5.9907e-06
	757.905	9.13544e-06	757.905	9.63536e-07	757.905	3.07822e-06	757.905	3.93544e-06	757.905	4.58162e-06	757.905	5.98712e-06
	758.405	7.22705e-06	758.405	1.95979e-06	758.405	4.57766e-06	758.405	1.67781e-06	758.405	4.11733e-06	758.405	7.17032e-06
	758.905	6.75374e-06	758.905	2.87842e-06	758.905	4.35903e-06	758.905	5.39394e-06	758.905	4.8294e-06	758.905	6.17831e-06
	759.405	7.89829e-06	759.405	1.97092e-06	759.405	3.62673e-06	759.405	5.35148e-06	759.405	3.75859e-06	759.405	7.74061e-06
	759.905	9.27362e-06	759.905	2.52678e-06	759.905	3.83903e-06	759.905	3.64009e-06	759.905	3.82569e-06	759.905	6.76154e-06
	760.405	6.96323e-06	760.405	6.94232e-06	760.405	5.25006e-06	760.405	2.1217e-06	760.405	3.20802e-06	760.405	5.78202e-06
	760.905	6.61558e-06	760.905	3.00248e-06	760.905	7.17007e-06	760.905	3.70417e-06	760.905	4.04693e-06	760.905	6.5033e-06
	761.405	7.33699e-06	761.405	3.08287e-06	761.405	1.61942e-06	761.405	3.54666e-06	761.405	3.65458e-06	761.405	5.86976e-06
	761.905	8.02181e-06	761.905	2.99852e-06	761.905	4.01343e-06	761.905	3.0299e-06	761.905	2.96947e-06	761.905	4.88e-06
	762.405	6.16174e-06	762.405	9.05954e-07	762.405	2.32285e-06	762.405	2.96814e-06	762.405	4.57041e-06	762.405	5.44121e-06
	762.905	6.47236e-06	762.905	7.24123e-06	762.905	3.08706e-06	762.905	2.10187e-06	762.905	3.16264e-06	762.905	6.4312e-06
	763.404	6.10283e-06	763.404	4.32355e-06	763.404	5.71557e-06	763.405	6.8362e-06	763.405	3.64726e-06	763.404	5.4808e-06
	763.904	6.46731e-06	763.904	5.69776e-06	763.904	4.5734e-06	763.904	4.1427e-06	763.905	3.62957e-06	763.904	5.38479e-06
	764.404	6.89388e-06	764.404	6.63673e-06	764.404	2.30937e-06	764.404	1.56445e-06	764.404	4.98523e-06	764.404	6.86131e-06
	764.904	5.9694e-06	764.904	3.05404e-06	764.904	3.17798e-06	764.904	7.79807e-07	764.904	3.87441e-06	764.904	5.60403e-06
	765.404	5.57205e-06	765.404	6.79027e-06	765.404	7.34009e-06	765.404	3.72697e-07	765.404	4.51148e-06	765.404	7.18111e-06
	765.904	5.29029e-06	765.904	1.26461e-06	765.904	2.45384e-06	765.904	6.06316e-06	765.904	2.95625e-06	765.904	5.79292e-06
	766.404	4.43494e-06	766.404	2.78044e-06	766.404	2.5999e-06	766.404	2.34477e-06	766.404	5.39456e-06	766.404	5.86908e-06
	766.904	6.98736e-06	766.904	8.17909e-06	766.904	6.48548e-06	766.904	5.02799e-06	766.904	2.90311e-06	766.904	6.44839e-06
	767.404	6.43546e-06	767.404	1.88544e-06	767.404	4.57976e-06	767.404	6.31941e-06	767.404	3.67756e-06	767.404	6.3244e-06
	767.904	6.46859e-06	767.904	4.4108e-06	767.904	3.05089e-06	767.904	1.38301e-06	767.904	2.44477e-06	767.904	5.67711e-06
	768.404	4.03211e-06	768.404	4.2321e-06	768.404	4.14416e-06	768.404	5.16375e-06	768.404	4.18711e-06	768.404	4.32984e-06
	768.904	4.14766e-06	768.904	4.0256e-06	768.904	4.5249e-06	768.904	4.48079e-06	768.904	6.61254e-06	768.904	5.71511e-06
	769.404	6.39991e-06	769.404	3.32537e-06	769.404	4.4013e-06	769.404	2.32954e-06	769.404	2.57564e-06	769.404	6.47862e-06
	769.904	7.11287e-06	769.904	5.94372e-06	769.904	3.20228e-06	769.904	3.07993e-06	769.904	5.73785e-06	769.904	5.78781e-06
	770.404	5.49121e-06	770.404	6.64727e-06	770.404	2.76681e-06	770.404	3.89122e-06	770.404	3.70064e-06	770.404	5.29154e-06
	770.904	4.68553e-06	770.904	3.68118e-06	770.904	3.05908e-06	770.904	6.97676e-06	770.904	4.50909e-06	770.904	4.52664e-06
	771.404	5.13228e-06	771.404	9.11378e-07	771.404	2.95473e-06	771.404	3.00803e-06	771.404	3.4399e-06	771.404	4.73e-06
	771.903	5.70277e-06	771.903	3.81234e-06	771.903	1.73674e-06	771.904	2.30365e-06	771.904	3.46175e-06	771.903	6.30158e-06
	772.403	5.33841e-06	772.403	5.27864e-06	772.403	3.08402e-06	772.403	5.05767e-06	772.403	5.97422e-06	772.403	5.98723e-06
	772.903	5.19699e-06	772.903	4.68612e-06	772.903	1.79152e-06	772.903	5.51253e-06	772.903	4.03637e-06	772.903	6.31167e-06
	773.403	4.32525e-06	773.403	3.16571e-06	773.403	7.20329e-06	773.403	3.08328e-06	773.403	4.93841e-06	773.403	7.12443e-06
	773.903	5.63152e-06	773.903	4.49422e-06	773.903	5.21737e-06	773.903	2.12578e-06	773.903	5.35156e-06	773.903	6.80829e-06
	774.403	1.13903e-06	774.403	2.5212e-06	774.403	3.33447e-06	774.403	3.22876e-06	774.403	4.0011e-06	774.403	6.57123e-06
	774.903	2.75392e-06	774.903	6.17161e-06	774.903	3.28407e-06	774.903	2.24692e-06	774.903	3.25695e-06	774.903	6.80621e-06
	775.403	1.82368e-06	775.403	3.74017e-06	775.403	5.2987e-06	775.403	2.34934e-06	775.403	1.21362e-06	775.403	7.92232e-06
	775.903	3.21415e-06	775.903	3.56902e-06	775.903	7.65828e-07	775.903	4.14757e-06	775.903	4.11025e-06	775.903	7.65345e-06
	776.403	4.38863e-06	776.403	9.66713e-06	776.403	3.74183e-06	776.403	1.37852e-06	776.403	2.81958e-06	776.403	6.82633e-06
	776.903	2.91389e-06	776.903	3.45533e-06	776.903	2.08057e-06	776.903	1.98769e-06	776.903	5.47528e-06	776.903	7.91953e-06
	777.403	3.06264e-06	777.403	5.70604e-06	777.403	3.65373e-06	777.403	1.38818e-06	777.403	3.74581e-06	777.403	5.08044e-06
	777.903	3.28983e-06	777.903	1.94876e-06	777.903	5.69216e-06	777.903	5.71291e-06	777.903	4.63431e-06	777.903	6.95127e-06
	778.403	3.11051e-06	778.403	5.19104e-06	778.403	1.04195e-05	778.403	5.13958e-06	778.403	4.33708e-06	778.403	6.44033e-06
	778.903	1.47321e-06	778.903	3.64675e-06	778.903	6.18282e-06	778.903	2.60445e-06	778.903	5.77313e-06	778.903	5.1155e-06
	779.403	2.05909e-06	779.403	1.83298e-06	779.403	1.84199e-06	779.403	3.7325e-06	779.403	2.78814e-06	779.403	5.47758e-06
	779.902	2.8741e-06	779.902	6.15379e-06	779.902	3.888e-06	779.903	6.08661e-06	779.903	3.68256e-06	779.902	6.65964e-06
	780.402	2.04806e-06	780.402	4.00287e-06	780.402	9.2553e-06	780.402	1.07117e-06	780.402	3.83828e-06	780.402	5.01081e-06
	780.902	2.69522e-06	780.902	4.1149e-06	780.902	5.45211e-06	780.902	4.5496e-06	780.902	4.27939e-06	780.902	5.38699e-06
	781.402	3.10603e-06	781.402	1.18347e-06	781.402	4.76235e-06	781.402	2.66468e-06	781.402	2.04646e-06	781.402	5.61991e-06
	781.902	2.49302e-06	781.902	2.01071e-06	781.902	4.40078e-06	781.902	8.934e-07	781.902	3.6575e-06	781.902	5.22946e-06
	782.402	2.00563e-06	782.402	2.88836e-06	782.402	3.94561e-06	782.402	3.18466e-06	782.402	5.83905e-06	782.402	6.2245e-06
	782.902	3.2618e-06	782.902	4.80915e-06	782.902	3.28286e-06	782.902	4.57173e-06	782.902	3.39983e-06	782.902	6.61916e-06
	783.402	2.01119e-06	783.402	9.77762e-06	783.402	6.0308e-07	783.402	2.97568e-06	783.402	4.981e-06	783.402	4.4589e-06
	783.902	3.25395e-06	783.902	2.00298e-06	783.902	4.78581e-06	783.902	2.44495e-06	783.902	2.86343e-06	783.902	6.75072e-06
	784.402	2.18654e-06	784.402	1.71969e-06	784.402	2.05974e-06	784.402	3.19769e-06	784.402	4.49859e-06	784.402	6.18646e-06
	784.902	2.86502e-06	784.902	1.88854e-06	784.902	3.67523e-06	784.902	2.46234e-06	784.902	1.62263e-06	784.902	6.28861e-06
	785.402	1.71541e-06	785.402	2.35332e-06	785.402	2.926e-06	785.402	2.29148e-06	785.402	2.35527e-06	785.402	5.55475e-06
	785.902	1.61904e-06	785.902	3.93071e-06	785.902	4.89262e-06	785.902	5.13012e-06	785.902	1.01696e-06	785.902	5.68543e-06
	786.402	2.8443e-06	786.402	3.34122e-06	786.402	2.73323e-06	786.402	1.01635e-06	786.402	4.3326e-06	786.402	6.66471e-06
	786.902	1.55697e-06	786.902	1.40594e-06	786.902	5.21762e-06	786.902	7.86693e-07	786.902	3.45745e-06	786.902	8.12565e-06
	787.402	2.50152e-06	787.402	6.60937e-06	787.402	5.19576e-06	787.402	6.54956e-06	787.402	3.23891e-06	787.402	5.86475e-06
	787.901	2.40676e-06	787.901	5.5825e-06	787.901	5.32767e-06	787.902	6.01365e-06	787.902	2.70613e-06	787.901	5.90571e-06
	788.401	2.23281e-06	788.401	2.25588e-06	788.401	1.50251e-06	788.401	2.97818e-06	788.401	4.48342e-06	788.401	6.15419e-06
	788.901	1.44509e-06	788.901	3.36166e-06	788.901	5.00104e-06	788.901	3.47954e-06	788.901	4.03327e-06	788.901	5.90283e-06
	789.401	2.01617e-06	789.401	2.66705e-06	789.401	3.34262e-06	789.401	3.49848e-06	789.401	2.79234e-06	789.401	5.53609e-06
	789.901	2.43331e-06	789.901	7.84435e-06	789.901	6.79899e-07	789.901	2.55333e-06	789.901	2.94002e-06	789.901	5.89818e-06
	790.401	1.92326e-06	790.401	1.63674e-06	790.401	2.28677e-06	790.401	2.06218e-06	790.401	4.57779e-06	790.401	6.29778e-06
	790.901	1.30997e-06	790.901	3.99184e-06	790.901	3.4106e-06	790.901	3.58731e-06	790.901	4.7119e-06	790.901	5.78084e-06
	791.401	2.31541e-06	791.401	4.04493e-06	791.401	1.4537e-06	791.401	4.81695e-06	791.401	2.66441e-06	791.401	6.64214e-06
	791.901	1.25199e-06	791.901	1.77704e-06	791.901	4.0244e-06	791.901	4.13902e-06	791.901	3.16161e-06	791.901	5.75936e-06
	792.401	2.87363e-06	792.401	4.50219e-06	792.401	6.05055e-06	792.401	3.14041e-06	792.401	1.23528e-06	792.401	6.18462e-06
	792.901	1.11367e-06	792.901	3.25366e-06	792.901	1.75937e-06	792.901	3.66675e-06	792.901	3.90727e-06	792.901	4.81026e-06
	793.401	1.678e-06	793.401	1.82043e-06	793.401	2.6725e-06	793.401	3.57792e-06	793.401	1.97456e-06	793.401	6.06063e-06
	793.901	1.18754e-06	793.901	4.30423e-06	793.901	2.85536e-06	793.901	6.11459e-06	793.901	3.63253e-06	793.901	5.69193e-06
	794.401	1.49647e-06	794.401	3.73253e-06	794.401	4.45149e-06	794.401	6.22246e-06	794.401	3.80976e-06	794.401	4.90134e-06
	794.901	9.39541e-07	794.901	4.54399e-06	794.901	2.56306e-06	794.901	3.0035e-06	794.901	3.38962e-06	794.901	5.41747e-06
	795.4	1.15126e-06	795.4	3.79096e-06	795.4	2.34334e-06	795.401	3.67034e-06	795.401	3.14393e-06	795.4	6.09958e-06
	795.9	9.10174e-07	795.9	1.62993e-06	795.9	3.08344e-06	795.9	1.43082e-06	795.901	3.98458e-06	795.9	6.0406e-06
	796.4	2.73565e-06	796.4	2.01183e-06	796.4	4.12084e-06	796.4	3.51485e-06	796.4	3.84513e-06	796.4	5.80565e-06
	796.9	8.14554e-07	796.9	6.62158e-06	796.9	4.91618e-06	796.9	1.63962e-06	796.9	4.84239e-06	796.9	6.53289e-06
	797.4	1.38172e-06	797.4	1.41906e-06	797.4	1.71853e-06	797.4	3.06955e-06	797.4	4.63796e-06	797.4	5.48762e-06
	797.9	2.33351e-06	797.9	3.36276e-06	797.9	4.15336e-06	797.9	2.43701e-06	797.9	2.68278e-06	797.9	5.15228e-06
	798.4	7.48535e-07	798.4	7.19908e-06	798.4	2.2072e-06	798.4	1.47341e-06	798.4	3.78299e-06	798.4	7.20171e-06
	798.9	1.35676e-06	798.9	1.37501e-06	798.9	5.8036e-06	798.9	2.85433e-06	798.9	3.30786e-06	798.9	5.82942e-06
	799.4	3.47922e-07	799.4	4.86279e-06	799.4	2.22196e-06	799.4	3.74227e-06	799.4	2.98886e-06	799.4	6.50017e-06
	799.9	5.5383e-07	799.9	3.88115e-06	799.9	2.66523e-06	799.9	1.95739e-06	799.9	2.22807e-06	799.9	5.1511e-06
	800.4	3.38095e-07	800.4	5.39748e-06	800.4	2.35553e-06	800.4	2.10777e-06	800.4	3.50228e-06	800.4	5.60926e-06
	800.9	3.4281e-06	800.9	1.53761e-06	800.9	4.56225e-06	800.9	2.27789e-06	800.9	2.07574e-06	800.9	6.09435e-06
	801.4	2.55142e-06	801.4	5.06899e-06	801.4	4.33198e-06	801.4	2.43177e-06	801.4	3.96098e-06	801.4	6.07925e-06
	801.9	1.6074e-06	801.9	3.21647e-06	801.9	2.19959e-06	801.9	3.84538e-06	801.9	3.73334e-06	801.9	5.4899e-06
	802.4	2.87809e-06	802.4	5.38025e-06	802.4	2.17078e-06	802.4	3.69535e-06	802.4	3.83445e-06	802.4	6.76358e-06
	802.9	2.27293e-06	802.9	1.48872e-06	802.9	3.48967e-06	802.9	3.29319e-06	802.9	2.42059e-06	802.9	6.35173e-06
	803.399	2.77722e-07	803.399	1.31959e-06	803.399	2.7204e-06	803.4	1.79466e-06	803.4	2.59877e-06	803.399	6.55019e-06
	803.899	2.28312e-06	803.899	2.56892e-06	803.899	5.69228e-06	803.899	2.59596e-06	803.9	2.74799e-06	803.899	6.05222e-06
	804.399	3.78133e-07	804.399	7.3803e-06	804.399	2.72535e-06	804.399	2.72359e-06	804.399	3.67731e-06	804.399	6.09155e-06
	804.899	1.03268e-06	804.899	3.86169e-06	804.899	2.79458e-06	804.899	6.71665e-06	804.899	3.19904e-06	804.899	4.69379e-06
	805.399	5.95725e-07	805.399	1.04611e-06	805.399	2.87568e-06	805.399	8.82463e-07	805.399	4.80839e-06	805.399	6.92142e-06
	805.899	1.92842e-06	805.899	1.56354e-06	805.899	2.44309e-06	805.899	3.54638e-06	805.899	4.24282e-06	805.899	6.01063e-06
	806.399	1.33039e-06	806.399	5.48892e-06	806.399	3.09068e-06	806.399	4.49967e-06	806.399	2.69806e-06	806.399	5.29581e-06
	806.899	7.68205e-07	806.899	2.83045e-06	806.899	1.66193e-06	806.899	2.93858e-06	806.899	3.11557e-06	806.899	5.51999e-06
	807.399	8.69739e-07	807.399	4.31339e-06	807.399	2.19578e-06	807.399	3.36379e-06	807.399	1.96528e-06	807.399	5.59683e-06
	807.899	1.04795e-06	807.899	3.59007e-06	807.899	4.77284e-06	807.899	4.04875e-06	807.899	2.88494e-06	807.899	5.43232e-06
	808.399	9.32921e-07	808.399	1.85171e-06	808.399	1.33772e-06	808.399	2.59096e-06	808.399	2.47257e-06	808.399	5.76292e-06
	808.899	1.46991e-06	808.899	5.54656e-06	808.899	1.4963e-06	808.899	2.75654e-06	808.899	2.88113e-06	808.899	5.39004e-06
	809.399	1.61678e-06	809.399	1.39966e-06	809.399	3.47671e-06	809.399	2.06756e-06	809.399	3.00928e-06	809.399	5.42641e-06
	809.899	1.18793e-06	809.899	5.50012e-06	809.899	3.54988e-06	809.899	4.60855e-06	809.899	1.876e-06	809.899	5.41798e-06
	810.399	1.28628e-06	810.399	1.33422e-06	810.399	2.91855e-06	810.399	5.59335e-07	810.399	2.49391e-06	810.399	5.69399e-06
	810.899	1.3128e-06	810.899	1.42743e-06	810.899	2.98882e-06	810.899	2.29976e-06	810.899	3.95384e-06	810.899	5.4162e-06
	811.399	1.36103e-06	811.399	3.75514e-06	811.399	3.74572e-06	811.399	2.19499e-06	811.399	5.99954e-06	811.399	5.37642e-06
	811.898	1.38693e-06	811.898	2.34861e-06	811.898	6.45607e-07	811.899	5.33899e-06	811.899	4.20667e-06	811.898	4.94716e-06
	812.398	1.44663e-06	812.398	1.98597e-06	812.398	3.5298e-06	812.398	2.15102e-06	812.398	3.82983e-06	812.398	6.03744e-06
	812.898	1.58505e-06	812.898	4.63227e-06	812.898	3.94812e-06	812.898	2.0028e-06	812.898	3.81833e-06	812.898	5.36607e-06
	813.398	1.56614e-06	813.398	4.86992e-06	813.398	4.04818e-06	813.398	3.18917e-06	813.398	4.20491e-06	813.398	6.11777e-06
	813.898	1.91952e-06	813.898	3.50181e-06	813.898	1.55494e-06	813.898	2.4401e-06	813.898	3.26558e-06	813.898	5.82129e-06
	814.398	1.96513e-06	814.398	3.79394e-07	814.398	3.10247e-06	814.398	3.08362e-06	814.398	2.11113e-06	814.398	6.03518e-06
	814.898	2.24086e-06	814.898	2.969e-06	814.898	2.88988e-06	814.898	3.4235e-06	814.898	4.09932e-06	814.898	6.5198e-06
	815.398	1.78031e-06	815.398	3.09947e-06	815.398	3.04031e-06	815.398	5.97915e-07	815.398	3.03903e-06	815.398	5.62174e-06
	815.898	2.40341e-06	815.898	2.14892e-06	815.898	2.70348e-06	815.898	2.56717e-06	815.898	4.11934e-06	815.898	6.73721e-06
	816.398	2.05086e-06	816.398	3.72191e-06	816.398	3.12579e-06	816.398	2.47216e-06	816.398	2.85375e-06	816.398	5.7875e-06
	816.898	1.89643e-06	816.898	4.21378e-06	816.898	1.30842e-06	816.898	4.02667e-06	816.898	4.13305e-06	816.898	5.085e-06
	817.398	2.06082e-06	817.398	3.86057e-06	817.398	5.45949e-06	817.398	2.03291e-06	817.398	2.56749e-06	817.398	5.93273e-06
	817.898	2.00762e-06	817.898	7.96697e-07	817.898	4.93297e-06	817.898	1.17572e-06	817.898	2.13925e-06	817.898	5.77707e-06
	818.398	2.67747e-06	818.398	4.17972e-06	818.398	4.13221e-06	818.398	8.3822e-07	818.398	2.90211e-06	818.398	5.40321e-06
	818.898	2.16338e-06	818.898	4.29016e-06	818.898	4.06219e-06	818.898	2.88106e-06	818.898	4.03564e-06	818.898	5.37567e-06
	819.398	2.09576e-06	819.398	6.34801e-06	819.398	5.11023e-07	819.398	3.68181e-06	819.398	3.49282e-06	819.398	5.55851e-06
	819.897	2.58368e-06	819.897	2.84532e-06	819.897	5.0383e-06	819.898	1.80346e-06	819.898	2.76195e-06	819.897	4.81395e-06
	820.397	2.40057e-06	820.397	5.45331e-06	820.397	2.4296e-06	820.397	1.37306e-06	820.397	3.56731e-06	820.397	5.43637e-06
	820.897	2.19361e-06	820.897	2.45826e-06	820.897	4.99787e-06	820.897	1.8734e-06	820.897	3.02865e-06	820.897	5.57469e-06
	821.397	2.85826e-06	821.397	2.7549e-06	821.397	3.02227e-06	821.397	1.17039e-06	821.397	3.96278e-06	821.397	4.95791e-06
	821.897	2.14976e-06	821.897	3.02738e-06	821.897	2.14404e-06	821.897	2.64801e-06	821.897	2.63571e-06	821.897	5.56194e-06
	822.397	2.86314e-06	822.397	2.1118e-06	822.397	4.44241e-06	822.397	2.28723e-06	822.397	2.86654e-06	822.397	5.66927e-06
	822.897	2.2069e-06	822.897	5.37586e-06	822.897	3.55768e-06	822.897	1.1156e-06	822.897	3.17725e-06	822.897	5.52024e-06
	823.397	2.87791e-06	823.397	3.23594e-06	823.397	3.51184e-06	823.397	7.87971e-07	823.397	2.68662e-06	823.397	5.73028e-06
	823.897	2.5279e-06	823.897	2.57676e-06	823.897	1.63968e-06	823.897	3.40381e-06	823.897	3.56614e-06	823.897	5.3643e-06
	824.397	2.49985e-06	824.397	2.6663e-06	824.397	1.26981e-06	824.397	2.26176e-06	824.397	3.3235e-06	824.397	6.41383e-06
	824.897	2.17591e-06	824.897	1.65148e-06	824.897	2.41502e-06	824.897	2.71499e-06	824.897	3.65607e-06	824.897	5.3193e-06
	825.397	3.08448e-06	825.397	1.15192e-06	825.397	2.41507e-06	825.397	4.85681e-07	825.397	2.68931e-06	825.397	6.15231e-06
	825.897	2.22409e-06	825.897	1.6473e-06	825.897	5.05467e-06	825.897	1.19009e-06	825.897	3.95941e-06	825.897	6.17917e-06
	826.397	2.72518e-06	826.397	5.26727e-06	826.397	2.8373e-06	826.397	3.71905e-06	826.397	3.55823e-06	826.397	6.00559e-06
	826.897	3.67525e-06	826.897	2.90484e-06	826.897	5.14792e-06	826.897	2.09837e-06	826.897	4.12894e-06	826.897	5.64056e-06
	827.396	2.98094e-06	827.396	3.70995e-06	827.396	3.06919e-06	827.397	3.9309e-06	827.397	2.59265e-06	827.396	5.02601e-06
	827.896	2.14225e-06	827.896	5.40165e-06	827.896	4.22963e-06	827.896	1.36925e-06	827.897	3.6343e-06	827.896	5.53107e-06
	828.396	2.13459e-06	828.396	3.76072e-06	828.396	2.44192e-06	828.396	3.23795e-06	828.396	2.89741e-06	828.396	5.62299e-06
	828.896	2.74908e-06	828.896	4.1317e-06	828.896	2.38847e-06	828.896	1.08376e-06	828.896	4.21262e-06	828.896	5.48836e-06
	829.396	2.75731e-06	829.396	2.93603e-06	829.396	3.90613e-06	829.396	3.59441e-06	829.396	3.61176e-06	829.396	4.87072e-06
	829.896	1.92156e-06	829.896	1.85756e-06	829.896	4.49711e-06	829.896	2.70493e-06	829.896	3.08624e-06	829.896	5.75528e-06
	830.396	2.32708e-06	830.396	2.05538e-06	830.396	3.06169e-06	830.396	2.12007e-06	830.396	3.16774e-06	830.396	5.52499e-06
	830.896	3.15915e-06	830.896	1.76004e-06	830.896	5.49468e-06	830.896	2.89042e-06	830.896	3.01804e-06	830.896	5.5171e-06
	831.396	2.81756e-06	831.396	2.59642e-06	831.396	5.088e-06	831.396	2.11733e-06	831.396	3.46683e-06	831.396	5.45659e-06
	831.896	2.55276e-06	831.896	3.61432e-06	831.896	2.34553e-06	831.896	2.23223e-06	831.896	2.33187e-06	831.896	5.15929e-06
	832.396	2.81437e-06	832.396	2.15366e-06	832.396	3.90138e-06	832.396	1.94641e-06	832.396	3.29885e-06	832.396	5.60562e-06
	832.896	2.28118e-06	832.896	4.50094e-06	832.896	2.90084e-06	832.896	2.02651e-06	832.896	2.99943e-06	832.896	6.13737e-06
	833.396	3.18733e-06	833.396	5.01434e-06	833.396	1.52191e-06	833.396	1.3583e-06	833.396	3.23119e-06	833.396	4.96145e-06
	833.896	2.04444e-06	833.896	7.74874e-07	833.896	3.31754e-06	833.896	2.42462e-06	833.896	1.42417e-06	833.896	4.94038e-06
	834.396	3.45915e-06	834.396	1.97052e-06	834.396	5.69847e-06	834.396	4.06829e-06	834.396	4.28842e-06	834.396	5.52973e-06
	834.896	2.26342e-06	834.896	1.20122e-06	834.896	4.08789e-06	834.896	8.86366e-07	834.896	3.61579e-06	834.896	5.51652e-06
	835.395	3.04399e-06	835.395	1.53268e-06	835.395	2.61965e-06	835.396	2.58517e-06	835.396	3.98703e-06	835.395	5.41684e-06
	835.895	2.18818e-06	835.895	2.87576e-06	835.895	2.10783e-06	835.895	1.2233e-06	835.896	3.2328e-06	835.895	5.45925e-06
	836.395	4.1104e-06	836.395	5.05993e-06	836.395	1.73035e-06	836.395	2.31101e-06	836.395	3.52377e-06	836.395	5.63793e-06
	836.895	1.09564e-06	836.895	1.74696e-06	836.895	3.96028e-06	836.895	2.12496e-06	836.895	2.67311e-06	836.895	5.30843e-06
	837.395	9.57525e-07	837.395	1.56321e-06	837.395	3.74511e-06	837.395	2.93916e-06	837.395	4.78345e-06	837.395	6.41065e-06
	837.895	1.53664e-06	837.895	1.64775e-06	837.895	4.76715e-06	837.895	1.68876e-06	837.895	4.14449e-06	837.895	4.89994e-06
	838.395	8.20294e-07	838.395	9.44968e-07	838.395	4.24593e-07	838.395	1.68273e-06	838.395	3.67263e-06	838.395	5.3215e-06
	838.895	2.73826e-06	838.895	2.09843e-06	838.895	2.31519e-06	838.895	3.34897e-06	838.895	4.21582e-06	838.895	5.8576e-06
	839.395	5.88796e-07	839.395	3.32777e-06	839.395	3.04636e-06	839.395	4.07776e-06	839.395	3.28868e-06	839.395	5.2581e-06
	839.895	1.0695e-06	839.895	5.13604e-07	839.895	6.73915e-06	839.895	1.17716e-06	839.895	4.07828e-06	839.895	5.38031e-06
	840.395	1.31557e-06	840.395	2.93099e-06	840.395	2.23207e-06	840.395	2.54302e-06	840.395	3.58766e-06	840.395	4.36816e-06
	840.895	1.74776e-06	840.895	2.32589e-06	840.895	2.41628e-06	840.895	1.84519e-06	840.895	4.16006e-06	840.895	6.12337e-06
	841.395	1.36692e-06	841.395	9.80709e-07	841.395	7.9113e-07	841.395	2.0084e-06	841.395	3.70377e-06	841.395	5.21401e-06
	841.895	2.04837e-06	841.895	1.44282e-06	841.895	2.38735e-06	841.895	3.2231e-06	841.895	3.92968e-06	841.895	6.01436e-06
	842.395	2.91054e-06	842.395	1.86012e-06	842.395	1.01733e-06	842.395	1.91339e-06	842.395	2.05433e-06	842.395	5.66932e-06
	842.895	2.32997e-06	842.895	2.25669e-06	842.895	5.21965e-06	842.895	1.69241e-06	842.895	4.35456e-06	842.895	5.43108e-06
	843.394	2.85337e-06	843.394	2.84074e-06	843.394	4.64489e-06	843.395	2.81719e-06	843.395	2.44848e-06	843.394	5.66319e-06
	843.894	2.1054e-06	843.894	3.29104e-06	843.894	7.06848e-06	843.894	1.59192e-06	843.895	3.39731e-06	843.894	5.40694e-06
	844.394	1.82944e-06	844.394	2.21688e-06	844.394	8.95109e-06	844.394	3.51551e-06	844.394	1.75895e-06	844.394	4.80104e-06
	844.894	2.141e-06	844.894	1.4969e-06	844.894	2.04771e-06	844.894	6.59267e-07	844.894	3.8735e-06	844.894	4.53986e-06
	845.394	1.24905e-06	845.394	1.55789e-06	845.394	2.61306e-06	845.394	2.91811e-06	845.394	4.01597e-06	845.394	5.74717e-06
	845.894	2.7817e-06	845.894	1.4179e-06	845.894	1.44907e-06	845.894	7.65983e-07	845.894	3.14928e-06	845.894	4.93909e-06
	846.394	2.15448e-06	846.394	9.68805e-07	846.394	2.36736e-06	846.394	4.24936e-06	846.394	3.46011e-06	846.394	4.52317e-06
	846.894	1.32326e-06	846.894	3.66893e-06	846.894	1.18373e-06	846.894	1.94646e-06	846.894	2.8808e-06	846.894	5.46764e-06
	847.394	3.34872e-06	847.394	4.37133e-06	847.394	3.7346e-06	847.394	1.91442e-06	847.394	4.49228e-06	847.394	4.8166e-06
	847.894	1.38614e-06	847.894	2.23953e-06	847.894	5.57943e-06	847.894	6.42722e-07	847.894	3.53021e-06	847.894	5.59857e-06
	848.394	1.66636e-06	848.394	5.14241e-07	848.394	3.46103e-06	848.394	7.30261e-07	848.394	3.04687e-06	848.394	5.95785e-06
	848.894	2.73022e-06	848.894	2.08194e-06	848.894	4.3364e-06	848.894	1.44472e-06	848.894	3.29213e-06	848.894	4.82047e-06
	849.394	1.95479e-06	849.394	2.47513e-06	849.394	2.47568e-06	849.394	2.58647e-06	849.394	4.79497e-06	849.394	5.29222e-06
	849.894	1.94756e-06	849.894	2.5194e-06	849.894	4.04127e-06	849.894	3.29959e-06	849.894	3.48044e-06	849.894	6.58007e-06
	850.394	2.0837e-06	850.394	3.91295e-06	850.394	3.55574e-06	850.394	1.49313e-06	850.394	3.54468e-06	850.394	4.59121e-06
	850.894	2.32438e-06	850.894	1.94912e-06	850.894	6.45569e-07	850.894	1.64822e-06	850.894	2.95306e-06	850.894	5.38154e-06
	851.394	2.42124e-06	851.394	1.46023e-06	851.394	4.27824e-06	851.394	2.51329e-06	851.394	4.12057e-06	851.394	5.54393e-06
	851.893	2.82452e-06	851.893	2.31107e-06	851.893	4.46086e-06	851.894	1.85136e-06	851.894	3.16808e-06	851.893	6.60781e-06
	852.393	2.56062e-06	852.393	1.88982e-06	852.393	1.43359e-06	852.393	2.00197e-06	852.393	1.8754e-06	852.393	5.56179e-06
	852.893	2.84298e-06	852.893	1.39363e-06	852.893	2.54983e-06	852.893	1.98592e-06	852.893	3.26924e-06	852.893	6.39652e-06
	853.393	2.83065e-06	853.393	2.57163e-06	853.393	4.57026e-06	853.393	1.7609e-06	853.393	2.65497e-06	853.393	6.02483e-06
	853.893	3.05773e-06	853.893	3.59855e-06	853.893	2.83026e-06	853.893	1.24667e-06	853.893	3.16233e-06	853.893	6.39342e-06
	854.393	3.0978e-06	854.393	1.8675e-06	854.393	3.65504e-06	854.393	1.53e-06	854.393	3.07074e-06	854.393	6.27324e-06
	854.893	3.24949e-06	854.893	1.3323e-06	854.893	3.06258e-06	854.893	3.29647e-06	854.893	3.43296e-06	854.893	5.86926e-06
	855.393	3.38855e-06	855.393	1.15752e-06	855.393	4.71822e-06	855.393	3.43944e-06	855.393	3.33478e-06	855.393	6.2872e-06
	855.893	3.51791e-06	855.893	2.03742e-06	855.893	2.27242e-06	855.893	1.58182e-06	855.893	3.55332e-06	855.893	4.98896e-06
	856.393	3.68622e-06	856.393	2.26645e-06	856.393	1.27613e-06	856.393	3.0626e-06	856.393	2.93727e-06	856.393	4.543e-06
	856.893	3.77197e-06	856.893	1.48095e-06	856.893	3.21905e-06	856.893	2.03409e-06	856.893	2.38363e-06	856.893	5.72578e-06
	857.393	3.9144e-06	857.393	1.57035e-06	857.393	2.47363e-06	857.393	3.03668e-06	857.393	2.94136e-06	857.393	4.35083e-06
	857.893	4.25963e-06	857.893	2.43034e-06	857.893	2.40205e-06	857.893	3.11261e-06	857.893	3.05767e-06	857.893	5.44672e-06
	858.393	4.18906e-06	858.393	1.84849e-06	858.393	3.63884e-06	858.393	1.14395e-06	858.393	3.46182e-06	858.393	5.28197e-06
	858.893	4.53556e-06	858.893	1.89987e-06	858.893	3.13702e-06	858.893	7.78741e-07	858.893	3.02058e-06	858.893	5.15446e-06
	859.393	4.55315e-06	859.393	4.19839e-06	859.393	1.16491e-06	859.393	1.97439e-06	859.393	2.81934e-06	859.393	4.63139e-06
	859.892	4.54004e-06	859.892	2.10941e-06	859.892	2.03361e-06	859.893	2.01771e-06	859.893	4.58709e-06	859.892	5.64139e-06
	860.392	4.67752e-06	860.392	3.53187e-06	860.392	1.92572e-06	860.392	2.70965e-06	860.392	2.84069e-06	860.392	5.50047e-06
	860.892	4.79069e-06	860.892	2.66057e-06	860.892	3.94972e-06	860.892	1.53748e-06	860.892	3.77212e-06	860.892	4.65178e-06
	861.392	5.1245e-06	861.392	1.63794e-06	861.392	4.40342e-06	861.392	4.76168e-07	861.392	4.19348e-06	861.392	3.86798e-06
	861.892	5.55016e-06	861.892	3.23025e-06	861.892	4.08481e-06	861.892	2.02726e-06	861.892	3.58748e-06	861.892	4.76755e-06
	862.392	5.51416e-06	862.392	3.11391e-06	862.392	2.5748e-06	862.392	4.57924e-07	862.392	3.77224e-06	862.392	6.02898e-06
	862.892	5.2957e-06	862.892	1.90431e-06	862.892	3.26602e-06	862.892	1.31139e-06	862.892	2.18732e-06	862.892	6.11839e-06
	863.392	5.7792e-06	863.392	2.55477e-06	863.392	1.44306e-06	863.392	3.96529e-06	863.392	3.02265e-06	863.392	5.40774e-06
	863.892	6.05984e-06	863.892	4.88148e-06	863.892	4.18651e-06	863.892	1.79609e-06	863.892	3.84889e-06	863.892	5.73365e-06
	864.392	6.06681e-06	864.392	1.42228e-06	864.392	1.46184e-06	864.392	1.75088e-06	864.392	3.15668e-06	864.392	5.86091e-06
	864.892	6.25165e-06	864.892	9.05698e-07	864.892	7.39565e-07	864.892	1.68809e-06	864.892	3.15822e-06	864.892	5.98082e-06
	865.392	6.34327e-06	865.392	2.01778e-06	865.392	1.56387e-06	865.392	2.12765e-06	865.392	3.53468e-06	865.392	5.64444e-06
	865.892	6.33628e-06	865.892	1.03229e-06	865.892	3.52829e-06	865.892	2.04738e-06	865.892	3.74413e-06	865.892	5.12595e-06
	866.392	6.69898e-06	866.392	1.40364e-06	866.392	8.82887e-07	866.392	3.59156e-06	866.392	3.45376e-06	866.392	5.30749e-06
	866.892	6.39843e-06	866.892	1.93757e-07	866.892	3.15549e-06	866.892	2.7311e-06	866.892	2.74844e-06	866.892	5.64149e-06
	867.391	6.72741e-06	867.391	3.28255e-06	867.391	3.07503e-06	867.392	3.36339e-06	867.392	3.77707e-06	867.391	5.14059e-06
	867.891	7.11334e-06	867.891	2.19414e-06	867.891	2.72576e-06	867.891	1.79322e-06	867.892	4.03221e-06	867.891	5.4328e-06
	868.391	7.06033e-06	868.391	2.53264e-06	868.391	2.57168e-06	868.391	1.75908e-06	868.391	2.86251e-06	868.391	5.308e-06
	868.891	7.05078e-06	868.891	9.9522e-07	868.891	3.93521e-06	868.891	1.97353e-06	868.891	3.13394e-06	868.891	5.46048e-06
	869.391	7.22821e-06	869.391	2.76581e-06	869.391	6.41208e-06	869.391	3.80133e-06	869.391	3.08254e-06	869.391	5.09893e-06
	869.891	7.36347e-06	869.891	2.89193e-06	869.891	3.46079e-06	869.891	3.485e-06	869.891	3.94555e-06	869.891	5.11997e-06
	870.391	7.50065e-06	870.391	2.82776e-06	870.391	1.95741e-06	870.391	2.9672e-06	870.391	3.77775e-06	870.391	4.65722e-06
	870.891	7.39925e-06	870.891	3.5835e-06	870.891	2.5617e-06	870.891	1.95905e-06	870.891	3.38059e-06	870.891	4.66378e-06
	871.391	7.49261e-06	871.391	7.77791e-07	871.391	2.87157e-06	871.391	1.66081e-06	871.391	3.54004e-06	871.391	5.61287e-06
	871.891	8.48605e-06	871.891	4.08655e-06	871.891	3.09673e-06	871.891	2.56813e-06	871.891	4.06294e-06	871.891	4.61557e-06
	872.391	7.55783e-06	872.391	1.55931e-06	872.391	1.30555e-06	872.391	1.52366e-06	872.391	2.94212e-06	872.391	4.18017e-06
	872.891	7.98108e-06	872.891	8.29319e-07	872.891	8.94201e-07	872.891	2.35752e-06	872.891	3.90013e-06	872.891	5.43871e-06
	873.391	8.64618e-06	873.391	1.79032e-06	873.391	2.43164e-06	873.391	3.05063e-06	873.391	3.91982e-06	873.391	4.8046e-06
	873.891	8.66234e-06	873.891	1.67351e-06	873.891	2.69959e-06	873.891	2.48325e-06	873.891	4.15494e-06	873.891	4.44788e-06
	874.391	8.49585e-06	874.391	1.46236e-06	874.391	2.52941e-06	874.391	2.43473e-06	874.391	4.5883e-06	874.391	5.60635e-06
	874.891	8.16485e-06	874.891	1.24753e-06	874.891	1.86351e-06	874.891	2.91165e-06	874.891	2.68028e-06	874.891	5.36138e-06
	875.39	8.01664e-06	875.39	1.43271e-06	875.39	3.38205e-06	875.391	2.55064e-06	875.391	2.90506e-06	875.39	5.45406e-06
	875.89	8.42576e-06	875.89	4.23952e-06	875.89	3.50839e-06	875.89	2.1507e-06	875.891	3.00015e-06	875.89	5.27154e-06
	876.39	8.10198e-06	876.39	5.14667e-07	876.39	2.23122e-06	876.39	1.17081e-06	876.39	3.14942e-06	876.39	6.03395e-06
	876.89	8.5411e-06	876.89	3.30079e-06	876.89	2.42165e-06	876.89	2.03982e-06	876.89	3.15117e-06	876.89	5.01626e-06
	877.39	8.97431e-06	877.39	2.22232e-06	877.39	2.03484e-06	877.39	2.40924e-06	877.39	2.35914e-06	877.39	5.14871e-06
	877.89	8.3962e-06	877.89	3.5294e-06	877.89	2.21026e-06	877.89	1.83403e-06	877.89	2.86765e-06	877.89	5.12148e-06
	878.39	8.62712e-06	878.39	3.98489e-06	878.39	2.1276e-06	878.39	2.88075e-06	878.39	4.01015e-06	878.39	4.69393e-06
	878.89	8.41832e-06	878.89	2.46173e-06	878.89	1.02006e-06	878.89	2.45801e-06	878.89	3.04438e-06	878.89	5.82329e-06
	879.39	9.2595e-06	879.39	3.82645e-06	879.39	2.05064e-06	879.39	3.3823e-06	879.39	3.7746e-06	879.39	5.38826e-06
	879.89	1.02733e-05	879.89	1.13602e-06	879.89	1.58841e-06	879.89	3.2146e-06	879.89	3.70874e-06	879.89	4.86028e-06
	880.39	9.7761e-06	880.39	1.31702e-06	880.39	2.5624e-06	880.39	4.58066e-07	880.39	3.69873e-06	880.39	4.571e-06
	880.89	8.83887e-06	880.89	2.61055e-06	880.89	8.60743e-07	880.89	1.48728e-06	880.89	2.80158e-06	880.89	5.03769e-06
	881.39	9.13713e-06	881.39	5.06022e-06	881.39	1.20488e-06	881.39	2.17644e-06	881.39	2.74281e-06	881.39	5.7748e-06
	881.89	9.26564e-06	881.89	3.24707e-06	881.89	2.99387e-06	881.89	2.11462e-06	881.89	2.86406e-06	881.89	5.61937e-06
	882.39	1.00332e-05	882.39	3.22481e-06	882.39	3.60766e-06	882.39	2.05262e-06	882.39	4.75444e-06	882.39	5.29512e-06
	882.89	9.90834e-06	882.89	1.85158e-06	882.89	1.00422e-06	882.89	1.64063e-06	882.89	4.07001e-06	882.89	4.94156e-06
	883.389	9.5515e-06	883.389	7.09904e-07	883.389	1.25911e-06	883.39	2.00856e-06	883.39	2.881e-06	883.389	5.25251e-06
	883.889	9.16214e-06	883.889	1.86991e-06	883.889	2.35203e-06	883.889	1.97705e-06	883.89	4.3551e-06	883.889	4.61706e-06
	884.389	9.5517e-06	884.389	3.34577e-06	884.389	2.08559e-06	884.389	2.28922e-06	884.389	3.4696e-06	884.389	5.27983e-06
	884.889	9.50503e-06	884.889	1.76161e-06	884.889	2.99067e-06	884.889	2.15443e-06	884.889	3.32434e-06	884.889	4.54164e-06
	885.389	9.78146e-06	885.389	4.72948e-06	885.389	2.64787e-06	885.389	1.94934e-06	885.389	2.79373e-06	885.389	5.064e-06
	885.889	9.1727e-06	885.889	7.26221e-07	885.889	1.74896e-06	885.889	2.04895e-06	885.889	2.84734e-06	885.889	5.04376e-06
	886.389	9.5165e-06	886.389	1.86757e-06	886.389	3.34781e-06	886.389	1.67535e-06	886.389	3.32123e-06	886.389	4.26298e-06
	886.889	9.59264e-06	886.889	2.40862e-06	886.889	2.78157e-06	886.889	1.6262e-06	886.889	2.90482e-06	886.889	4.62667e-06
	887.389	9.57858e-06	887.389	3.72788e-06	887.389	3.74264e-07	887.389	2.77564e-06	887.389	3.99441e-06	887.389	4.84516e-06
	887.889	9.48267e-06	887.889	9.74889e-07	887.889	1.56772e-06	887.889	2.58941e-06	887.889	2.60151e-06	887.889	5.08316e-06
	888.389	9.0062e-06	888.389	2.21152e-06	888.389	1.99243e-06	888.389	1.67765e-06	888.389	3.83916e-06	888.389	4.61237e-06
	888.889	9.4364e-06	888.889	1.29453e-06	888.889	1.00786e-06	888.889	1.03235e-06	888.889	3.66903e-06	888.889	3.46894e-06
	889.389	9.4693e-06	889.389	2.79152e-06	889.389	4.63299e-06	889.389	9.6573e-07	889.389	3.73495e-06	889.389	4.49444e-06
	889.889	1.00871e-05	889.889	2.6383e-06	889.889	1.27989e-06	889.889	2.29848e-06	889.889	4.13722e-06	889.889	5.78161e-06
	890.389	9.11099e-06	890.389	2.72522e-06	890.389	3.43548e-06	890.389	1.69875e-06	890.389	3.15699e-06	890.389	4.65128e-06
	890.889	9.36522e-06	890.889	7.35302e-07	890.889	2.39265e-06	890.889	1.66655e-06	890.889	3.66076e-06	890.889	4.79995e-06
	891.388	9.54014e-06	891.388	2.87109e-06	891.388	3.63101e-06	891.389	3.03794e-06	891.389	3.25612e-06	891.388	5.61472e-06
	891.888	9.34184e-06	891.888	3.17457e-06	891.888	1.4861e-06	891.889	2.82804e-06	891.889	4.02061e-06	891.888	5.72299e-06
	892.388	9.41597e-06	892.388	2.04779e-06	892.388	3.46511e-06	892.388	1.58775e-06	892.388	2.82002e-06	892.388	5.35533e-06
	892.888	9.14354e-06	892.888	2.1523e-06	892.888	2.56949e-06	892.888	2.55453e-06	892.888	3.40988e-06	892.888	6.12024e-06
	893.388	9.62946e-06	893.388	1.7936e-06	893.388	2.29528e-06	893.388	1.55252e-06	893.388	3.40681e-06	893.388	4.97018e-06
	893.888	9.38145e-06	893.888	2.86148e-06	893.888	1.99081e-06	893.888	2.81128e-06	893.888	3.47435e-06	893.888	5.6436e-06
	894.388	9.4613e-06	894.388	1.18233e-06	894.388	2.19181e-06	894.388	3.12397e-06	894.388	3.18084e-06	894.388	5.95457e-06
	894.888	8.80813e-06	894.888	3.56857e-06	894.888	2.08126e-06	894.888	2.92499e-06	894.888	3.10172e-06	894.888	4.96908e-06
	895.388	9.37693e-06	895.388	1.5664e-06	895.388	2.07061e-06	895.388	1.17264e-06	895.388	2.87696e-06	895.388	5.19493e-06
	895.888	9.3878e-06	895.888	3.22964e-07	895.888	1.6488e-06	895.888	1.5322e-06	895.888	2.94975e-06	895.888	5.2321e-06
	896.388	8.60785e-06	896.388	6.12028e-07	896.388	4.91707e-07	896.388	2.61795e-06	896.388	3.0809e-06	896.388	5.03692e-06
	896.888	8.60428e-06	896.888	2.83594e-06	896.888	3.10089e-06	896.888	1.20413e-06	896.888	3.03279e-06	896.888	5.41435e-06
	897.388	8.6892e-06	897.388	1.94395e-06	897.388	3.6767e-06	897.388	2.66408e-06	897.388	2.64299e-06	897.388	4.38525e-06
	897.888	9.27819e-06	897.888	6.03268e-06	897.888	1.02542e-06	897.888	1.29716e-06	897.888	3.27878e-06	897.888	5.56127e-06
	898.388	9.31623e-06	898.388	2.19373e-06	898.388	2.38918e-06	898.388	2.22555e-06	898.388	3.27151e-06	898.388	5.49805e-06
	898.888	8.54516e-06	898.888	2.86057e-06	898.888	2.62584e-06	898.888	3.75329e-06	898.888	3.11833e-06	898.888	5.36932e-06
	899.387	8.5015e-06	899.387	1.04048e-06	899.387	2.42108e-06	899.388	6.98936e-07	899.388	3.69339e-06	899.387	4.57185e-06
	899.887	8.84133e-06	899.887	2.15927e-06	899.887	2.56703e-06	899.888	1.7142e-06	899.888	3.55827e-06	899.887	4.21766e-06
	900.387	9.06795e-06	900.387	1.85978e-06	900.387	1.46665e-06	900.387	3.40199e-06	900.387	3.61176e-06	900.387	4.59893e-06
	900.887	8.56791e-06	900.887	1.59773e-06	900.887	3.28565e-06	900.887	2.29532e-06	900.887	2.51103e-06	900.887	4.79107e-06
	901.387	8.6473e-06	901.387	1.90334e-06	901.387	5.01527e-07	901.387	2.2772e-06	901.387	3.77472e-06	901.387	4.60516e-06
	901.887	8.17213e-06	901.887	3.22218e-06	901.887	2.82312e-06	901.887	1.37718e-06	901.887	3.16824e-06	901.887	5.04843e-06
	902.387	8.58796e-06	902.387	3.74136e-06	902.387	3.74563e-06	902.387	2.30618e-06	902.387	3.33521e-06	902.387	5.29984e-06
	902.887	8.54858e-06	902.887	2.21635e-06	902.887	1.41923e-06	902.887	2.9372e-06	902.887	3.09148e-06	902.887	5.27649e-06
	903.387	7.89384e-06	903.387	6.04572e-07	903.387	8.54921e-07	903.387	2.09489e-06	903.387	3.11261e-06	903.387	5.51823e-06
	903.887	8.46607e-06	903.887	2.31333e-06	903.887	8.77006e-07	903.887	1.18768e-06	903.887	4.71453e-06	903.887	5.28237e-06
	904.387	8.40306e-06	904.387	2.71603e-06	904.387	2.02668e-06	904.387	2.69379e-06	904.387	3.70836e-06	904.387	5.59108e-06
	904.887	7.6036e-06	904.887	1.51793e-06	904.887	3.15809e-07	904.887	1.29467e-06	904.887	3.01662e-06	904.887	5.68977e-06
	905.387	7.90148e-06	905.387	2.9565e-07	905.387	3.74706e-06	905.387	1.95858e-06	905.387	2.75353e-06	905.387	4.87037e-06
	905.887	7.64169e-06	905.887	1.85282e-06	905.887	2.67274e-06	905.887	3.48098e-06	905.887	3.58163e-06	905.887	5.46905e-06
	906.387	7.84874e-06	906.387	7.31434e-07	906.387	1.39518e-06	906.387	1.85737e-06	906.387	3.3028e-06	906.387	5.35521e-06
	906.887	7.65153e-06	906.887	2.50754e-06	906.887	2.63229e-06	906.887	3.5225e-06	906.887	2.35131e-06	906.887	4.72533e-06
	907.386	7.43609e-06	907.386	3.6079e-06	907.386	1.60816e-06	907.387	2.72063e-06	907.387	2.40669e-06	907.386	4.80545e-06
	907.886	7.4299e-06	907.886	6.26921e-07	907.886	1.551e-06	907.886	3.68308e-06	907.887	2.49506e-06	907.886	4.51879e-06
	908.386	6.95817e-06	908.386	9.8331e-07	908.386	1.15587e-06	908.386	3.26251e-06	908.386	3.75126e-06	908.386	4.71815e-06
	908.886	7.31329e-06	908.886	1.18955e-06	908.886	1.29233e-06	908.886	2.91442e-06	908.886	2.78181e-06	908.886	5.05872e-06
	909.386	7.12442e-06	909.386	2.53744e-06	909.386	9.76831e-07	909.386	1.02644e-06	909.386	2.21973e-06	909.386	5.0807e-06
	909.886	7.62866e-06	909.886	4.0033e-06	909.886	2.98501e-06	909.886	1.91417e-06	909.886	2.40782e-06	909.886	4.28587e-06
	910.386	7.89848e-06	910.386	2.7077e-06	910.386	3.08822e-06	910.386	2.66961e-06	910.386	2.44443e-06	910.386	4.91494e-06
	910.886	6.93109e-06	910.886	4.26533e-06	910.886	1.22591e-06	910.886	6.46932e-07	910.886	2.9777e-06	910.886	5.19424e-06
	911.386	6.76014e-06	911.386	1.43617e-06	911.386	2.6904e-06	911.386	1.49461e-06	911.386	3.06717e-06	911.386	5.07384e-06
	911.886	7.64457e-06	911.886	3.18269e-06	911.886	2.56186e-06	911.886	2.12982e-06	911.886	3.12217e-06	911.886	4.48347e-06
	912.386	6.84952e-06	912.386	1.02456e-06	912.386	3.13793e-06	912.386	6.43355e-07	912.386	3.27955e-06	912.386	4.69021e-06
	912.886	7.24022e-06	912.886	1.22816e-06	912.886	6.40829e-07	912.886	2.21887e-06	912.886	3.53905e-06	912.886	5.39948e-06
	913.386	7.16383e-06	913.386	2.016e-06	913.386	9.66372e-07	913.386	1.61595e-06	913.386	2.83833e-06	913.386	4.56917e-06
	913.886	7.20062e-06	913.886	1.8632e-06	913.886	1.49762e-06	913.886	3.42683e-06	913.886	3.30505e-06	913.886	4.91218e-06
	914.386	6.93057e-06	914.386	2.93923e-06	914.386	8.89287e-07	914.386	1.40789e-06	914.386	3.35745e-06	914.386	5.25421e-06
	914.886	6.5207e-06	914.886	2.58809e-06	914.886	3.20817e-06	914.886	1.52615e-06	914.886	2.85441e-06	914.886	5.0298e-06
	915.385	6.60991e-06	915.385	3.46495e-06	915.385	4.1437e-06	915.386	1.1823e-06	915.386	2.85705e-06	915.385	5.60414e-06
	915.885	6.52925e-06	915.885	2.58257e-06	915.885	1.28699e-06	915.885	1.9293e-06	915.886	2.25706e-06	915.885	5.01847e-06
	916.385	6.69604e-06	916.385	2.22039e-06	916.385	2.86654e-06	916.385	1.407e-06	916.385	2.90183e-06	916.385	4.36504e-06
	916.885	6.68539e-06	916.885	2.55551e-06	916.885	2.36883e-07	916.885	1.96814e-06	916.885	3.15348e-06	916.885	5.0608e-06
	917.385	6.71063e-06	917.385	9.1031e-07	917.385	1.84239e-06	917.385	2.1572e-06	917.385	2.85408e-06	917.385	4.92498e-06
	917.885	6.93543e-06	917.885	1.87746e-06	917.885	8.79932e-07	917.885	2.76185e-06	917.885	2.59198e-06	917.885	4.00117e-06
	918.385	6.38969e-06	918.385	1.91689e-06	918.385	2.8408e-06	918.385	9.45802e-07	918.385	4.48004e-06	918.385	4.69931e-06
	918.885	6.84575e-06	918.885	7.37671e-07	918.885	9.80793e-07	918.885	2.22139e-07	918.885	2.78116e-06	918.885	4.33885e-06
	919.385	6.55656e-06	919.385	2.11127e-06	919.385	1.68269e-06	919.385	1.68706e-06	919.385	4.23463e-06	919.385	5.11501e-06
	919.885	6.61298e-06	919.885	4.60659e-07	919.885	8.73748e-07	919.885	1.69558e-06	919.885	2.70298e-06	919.885	5.52148e-06
	920.385	6.49635e-06	920.385	1.12941e-06	920.385	2.41633e-06	920.385	2.50305e-06	920.385	2.8445e-06	920.385	4.95299e-06
	920.885	6.5664e-06	920.885	1.7352e-06	920.885	1.09212e-06	920.885	2.92168e-06	920.885	3.94497e-06	920.885	4.7408e-06
	921.385	6.36443e-06	921.385	9.94447e-07	921.385	1.40745e-06	921.385	1.30971e-06	921.385	2.96287e-06	921.385	5.64869e-06
	921.885	6.42723e-06	921.885	1.14006e-06	921.885	1.15299e-06	921.885	1.22118e-06	921.885	4.19225e-06	921.885	4.78622e-06
	922.385	6.54003e-06	922.385	9.85194e-07	922.385	2.34386e-06	922.385	1.9412e-06	922.385	2.83104e-06	922.385	4.90934e-06
	922.885	6.48647e-06	922.885	1.0746e-06	922.885	1.89687e-06	922.885	1.5783e-06	922.885	3.64179e-06	922.885	4.86208e-06
	923.384	6.8898e-06	923.384	1.99231e-06	923.384	2.56499e-06	923.385	1.93756e-06	923.385	3.34311e-06	923.384	4.42585e-06
	923.884	6.54207e-06	923.884	1.78212e-06	923.884	9.18549e-07	923.885	1.89435e-06	923.885	3.35181e-06	923.884	5.34475e-06
	924.384	6.53207e-06	924.384	1.94346e-06	924.384	1.19669e-06	924.384	2.49027e-06	924.384	2.22307e-06	924.384	4.57838e-06
	924.884	6.71663e-06	924.884	1.19654e-06	924.884	1.91561e-06	924.884	2.18492e-06	924.884	3.49279e-06	924.884	4.50167e-06
	925.384	6.63291e-06	925.384	1.55013e-06	925.384	2.8616e-06	925.384	1.45556e-06	925.384	2.60743e-06	925.384	4.94421e-06
	925.884	6.63643e-06	925.884	1.26917e-06	925.884	1.46991e-06	925.884	2.7307e-06	925.884	3.1129e-06	925.884	5.00358e-06
	926.384	6.72584e-06	926.384	5.96257e-07	926.384	4.38569e-06	926.384	1.97358e-06	926.384	2.26863e-06	926.384	4.45122e-06
	926.884	6.68405e-06	926.884	1.92443e-06	926.884	3.03929e-06	926.884	2.94521e-06	926.884	3.19945e-06	926.884	4.47177e-06
	927.384	6.96537e-06	927.384	2.87746e-06	927.384	3.48969e-06	927.384	2.68871e-06	927.384	2.93523e-06	927.384	4.55783e-06
	927.884	6.85788e-06	927.884	1.00208e-06	927.884	2.38035e-06	927.884	1.98433e-06	927.884	2.99275e-06	927.884	4.63093e-06
	928.384	6.84238e-06	928.384	5.60522e-07	928.384	3.74106e-06	928.384	1.65723e-06	928.384	3.15654e-06	928.384	4.94155e-06
	928.884	6.8872e-06	928.884	1.83424e-06	928.884	6.76455e-07	928.884	2.2232e-06	928.884	3.08303e-06	928.884	4.69648e-06
	929.384	7.01152e-06	929.384	2.46012e-06	929.384	2.18862e-06	929.384	2.35969e-06	929.384	2.80287e-06	929.384	5.23829e-06
	929.884	7.17539e-06	929.884	2.37313e-07	929.884	1.68212e-06	929.884	2.08802e-06	929.884	2.51293e-06	929.884	4.87948e-06
	930.384	7.15644e-06	930.384	1.61604e-06	930.384	2.11234e-06	930.384	1.46811e-06	930.384	2.60047e-06	930.384	4.86125e-06
	930.884	7.13543e-06	930.884	1.1723e-06	930.884	2.61051e-06	930.884	2.36462e-06	930.884	2.70093e-06	930.884	5.39869e-06
	931.383	7.19482e-06	931.383	2.58937e-06	931.383	4.76919e-07	931.384	2.59683e-06	931.384	2.1107e-06	931.383	5.0717e-06
	931.883	7.24657e-06	931.883	1.62192e-06	931.883	3.9746e-07	931.884	1.71299e-06	931.884	2.17731e-06	931.883	5.40031e-06
	932.383	7.313e-06	932.383	2.47216e-06	932.383	2.47612e-06	932.383	1.96285e-06	932.383	4.01173e-06	932.383	4.80604e-06
	932.883	7.50572e-06	932.883	2.85699e-06	932.883	1.26416e-06	932.883	4.43238e-07	932.883	3.27534e-06	932.883	4.79756e-06
	933.383	7.52676e-06	933.383	2.52927e-06	933.383	1.49612e-06	933.383	2.61194e-06	933.383	3.43462e-06	933.383	5.2554e-06
	933.883	7.54007e-06	933.883	2.05145e-06	933.883	4.1963e-06	933.883	1.70463e-06	933.883	3.0113e-06	933.883	4.9105e-06
	934.383	7.64805e-06	934.383	1.69763e-06	934.383	1.65819e-06	934.383	1.80953e-06	934.383	2.47997e-06	934.383	5.08551e-06
	934.883	7.66684e-06	934.883	1.7827e-06	934.883	2.69113e-06	934.883	1.90739e-06	934.883	3.08386e-06	934.883	4.51176e-06
	935.383	7.90937e-06	935.383	1.71132e-06	935.383	9.79741e-07	935.383	7.00617e-07	935.383	3.16366e-06	935.383	4.38428e-06
	935.883	7.8414e-06	935.883	2.36526e-06	935.883	1.52137e-06	935.883	1.80595e-06	935.883	2.48991e-06	935.883	5.12108e-06
	936.383	8.0122e-06	936.383	2.84126e-06	936.383	2.8723e-06	936.383	2.59928e-06	936.383	3.19167e-06	936.383	4.72018e-06
	936.883	7.98908e-06	936.883	1.63599e-06	936.883	2.13747e-06	936.883	1.86113e-06	936.883	3.2488e-06	936.883	4.55225e-06
	937.383	8.13439e-06	937.383	7.29714e-07	937.383	4.07405e-06	937.383	1.49e-06	937.383	2.95526e-06	937.383	5.14055e-06
	937.883	8.27786e-06	937.883	1.72601e-06	937.883	1.22899e-06	937.883	1.82914e-06	937.883	2.79107e-06	937.883	4.81414e-06
	938.383	8.22395e-06	938.383	2.25131e-06	938.383	2.11003e-06	938.383	2.14778e-06	938.383	2.92413e-06	938.383	4.71695e-06
	938.883	8.29895e-06	938.883	2.1272e-06	938.883	1.09386e-06	938.883	1.67961e-06	938.883	3.03751e-06	938.883	4.72454e-06
	939.382	8.41522e-06	939.382	2.36208e-06	939.382	1.10745e-06	939.383	1.98428e-06	939.383	3.54629e-06	939.382	4.19471e-06
	939.882	8.57476e-06	939.882	2.73559e-06	939.882	6.49189e-07	939.883	1.8113e-06	939.883	2.95209e-06	939.882	4.77071e-06
	940.382	8.66675e-06	940.382	2.38714e-06	940.382	1.16829e-06	940.382	1.18332e-06	940.382	2.5315e-06	940.382	4.86073e-06
	940.882	8.64657e-06	940.882	1.05926e-06	940.882	6.31612e-07	940.882	1.65331e-06	940.882	2.71696e-06	940.882	4.72083e-06
	941.382	8.82911e-06	941.382	3.12029e-06	941.382	2.43467e-06	941.382	2.52663e-06	941.382	3.17254e-06	941.382	4.77343e-06
	941.882	8.80137e-06	941.882	1.07869e-06	941.882	1.38342e-06	941.882	1.60075e-06	941.882	2.48308e-06	941.882	4.96129e-06
	942.382	8.90854e-06	942.382	1.05562e-06	942.382	8.80944e-07	942.382	1.49628e-06	942.382	3.30499e-06	942.382	4.92172e-06
	942.882	9.14065e-06	942.882	1.00776e-06	942.882	2.17582e-06	942.882	2.33561e-06	942.882	2.20593e-06	942.882	5.5912e-06
	943.382	9.18999e-06	943.382	2.89802e-06	943.382	2.57533e-06	943.382	1.91736e-06	943.382	3.46279e-06	943.382	4.71302e-06
	943.882	9.16157e-06	943.882	2.10451e-06	943.882	3.67783e-06	943.882	3.52323e-06	943.882	2.15944e-06	943.882	4.35364e-06
	944.382	9.26176e-06	944.382	2.72113e-06	944.382	6.09164e-07	944.382	3.30892e-06	944.382	2.07161e-06	944.382	4.84476e-06
	944.882	9.4351e-06	944.882	1.89845e-06	944.882	2.38282e-06	944.882	2.29464e-06	944.882	3.16488e-06	944.882	5.03493e-06
	945.382	9.49007e-06	945.382	1.34594e-06	945.382	1.52128e-06	945.382	2.2738e-06	945.382	2.73313e-06	945.382	4.416e-06
	945.882	9.52205e-06	945.882	2.03309e-06	945.882	1.80644e-06	945.882	4.52107e-07	945.882	2.81442e-06	945.882	4.7288e-06
	946.382	9.60494e-06	946.382	4.60359e-07	946.382	2.16002e-06	946.382	2.70837e-06	946.382	3.38097e-06	946.382	4.49982e-06
	946.882	9.65544e-06	946.882	1.84353e-06	946.882	2.09598e-06	946.882	2.23035e-06	946.882	3.31659e-06	946.882	5.15346e-06
	947.381	1.0114e-05	947.381	1.24956e-06	947.381	1.73792e-06	947.382	1.95694e-06	947.382	3.82329e-06	947.381	4.50102e-06
	947.881	9.91268e-06	947.881	2.72264e-06	947.881	9.11252e-07	947.881	1.71723e-06	947.882	2.88589e-06	947.881	4.56413e-06
	948.381	9.99859e-06	948.381	1.50364e-06	948.381	4.30838e-06	948.381	1.40001e-06	948.381	2.67465e-06	948.381	5.18235e-06
	948.881	9.97825e-06	948.881	4.06271e-07	948.881	2.01193e-06	948.881	1.93989e-06	948.881	2.81215e-06	948.881	5.14736e-06
	949.381	1.00699e-05	949.381	1.58877e-06	949.381	2.02617e-06	949.381	1.81296e-06	949.381	3.71802e-06	949.381	4.6748e-06
	949.881	1.02389e-05	949.881	2.54253e-06	949.881	7.0507e-07	949.881	2.15156e-06	949.881	2.56778e-06	949.881	5.15108e-06
	950.381	1.02126e-05	950.381	4.30292e-06	950.381	3.06907e-06	950.381	1.94086e-06	950.381	3.42599e-06	950.381	4.42444e-06
	950.881	1.04703e-05	950.881	1.49219e-06	950.881	4.45876e-07	950.881	1.22558e-06	950.881	2.9314e-06	950.881	4.65618e-06
	951.381	1.04215e-05	951.381	9.05041e-07	951.381	2.14797e-06	951.381	1.07508e-06	951.381	3.43493e-06	951.381	4.52965e-06
	951.881	1.04696e-05	951.881	1.89723e-06	951.881	1.83005e-06	951.881	1.40671e-06	951.881	2.5667e-06	951.881	4.79124e-06
	952.381	1.07467e-05	952.381	2.1728e-06	952.381	8.40763e-07	952.381	5.10653e-07	952.381	2.8672e-06	952.381	4.55433e-06
	952.881	1.08589e-05	952.881	2.64094e-06	952.881	1.91302e-06	952.881	2.28737e-06	952.881	2.42897e-06	952.881	5.26867e-06
	953.381	1.06785e-05	953.381	2.765e-06	953.381	1.76316e-06	953.381	1.95343e-06	953.381	3.05525e-06	953.381	4.79908e-06
	953.881	1.07834e-05	953.881	1.74583e-06	953.881	1.3964e-06	953.881	2.09865e-06	953.881	2.14146e-06	953.881	4.8767e-06
	954.381	1.08395e-05	954.381	1.32957e-06	954.381	6.17278e-07	954.381	1.89198e-06	954.381	2.74533e-06	954.381	4.45527e-06
	954.881	1.08552e-05	954.881	1.4781e-06	954.881	1.03835e-06	954.881	1.77384e-06	954.881	3.03264e-06	954.881	4.41324e-06
	955.38	1.1038e-05	955.38	2.84767e-06	955.38	1.39443e-06	955.381	2.07935e-06	955.381	2.83214e-06	955.38	4.51196e-06
	955.88	1.0962e-05	955.88	2.03352e-06	955.88	1.02239e-06	955.88	8.14689e-07	955.881	2.72486e-06	955.88	4.78602e-06
	956.38	1.11418e-05	956.38	2.0897e-06	956.38	2.26823e-06	956.38	5.09003e-07	956.38	2.58585e-06	956.38	4.08604e-06
	956.88	1.13111e-05	956.88	2.38946e-06	956.88	2.21092e-06	956.88	2.01118e-06	956.88	2.74244e-06	956.88	4.58911e-06
	957.38	1.12392e-05	957.38	1.3443e-06	957.38	6.84267e-07	957.38	1.92328e-06	957.38	3.0576e-06	957.38	4.65029e-06
	957.88	1.12106e-05	957.88	1.95614e-06	957.88	3.05746e-06	957.88	8.41033e-07	957.88	3.11551e-06	957.88	3.82237e-06
	958.38	1.13511e-05	958.38	2.22464e-06	958.38	1.10018e-06	958.38	1.72457e-06	958.38	2.50782e-06	958.38	4.38269e-06
	958.88	1.13941e-05	958.88	2.88836e-06	958.88	3.44726e-07	958.88	1.99456e-06	958.88	3.52019e-06	958.88	4.86743e-06
	959.38	1.13056e-05	959.38	2.51568e-06	959.38	3.06817e-06	959.38	1.2018e-06	959.38	2.99443e-06	959.38	4.49115e-06
	959.88	1.1352e-05	959.88	4.00297e-07	959.88	1.35516e-06	959.88	6.72908e-07	959.88	2.50848e-06	959.88	5.28193e-06
	960.38	1.13776e-05	960.38	1.24693e-06	960.38	8.86362e-07	960.38	1.83099e-06	960.38	2.2854e-06	960.38	4.92852e-06
	960.88	1.14428e-05	960.88	1.3996e-06	960.88	1.93985e-06	960.88	2.31427e-06	960.88	2.53696e-06	960.88	5.41665e-06
	961.38	1.1742e-05	961.38	2.3605e-06	961.38	7.46851e-07	961.38	1.41134e-06	961.38	2.89363e-06	961.38	5.17669e-06
	961.88	1.14974e-05	961.88	1.88645e-06	961.88	2.13525e-06	961.88	1.44748e-06	961.88	3.78175e-06	961.88	5.02435e-06
	962.38	1.17181e-05	962.38	8.85562e-07	962.38	1.42406e-06	962.38	1.16719e-06	962.38	2.32037e-06	962.38	4.47638e-06
	962.88	1.15119e-05	962.88	7.16461e-07	962.88	1.40888e-06	962.88	1.58901e-06	962.88	2.99021e-06	962.88	5.02241e-06
	963.379	1.157e-05	963.379	1.4717e-06	963.379	1.49044e-06	963.38	1.90818e-06	963.38	3.12965e-06	963.379	5.09306e-06
	963.879	1.17794e-05	963.879	2.46563e-06	963.879	2.56315e-06	963.88	8.1476e-07	963.88	3.13356e-06	963.879	4.83545e-06
	964.379	1.18107e-05	964.379	1.84835e-06	964.379	1.68873e-06	964.379	1.98718e-06	964.379	2.53014e-06	964.379	4.61166e-06
	964.879	1.15613e-05	964.879	1.55468e-06	964.879	1.43854e-06	964.879	1.72151e-06	964.879	2.80881e-06	964.879	4.13556e-06
	965.379	1.16476e-05	965.379	2.78467e-06	965.379	1.83961e-06	965.379	2.09017e-06	965.379	3.49025e-06	965.379	4.27786e-06
	965.879	1.17236e-05	965.879	1.63938e-06	965.879	1.25698e-06	965.879	5.87534e-07	965.879	3.14815e-06	965.879	4.49785e-06
	966.379	1.1958e-05	966.379	1.7861e-06	966.379	3.40136e-06	966.379	2.03744e-06	966.379	2.504e-06	966.379	4.29938e-06
	966.879	1.18732e-05	966.879	1.96898e-06	966.879	6.06776e-07	966.879	8.35561e-07	966.879	1.87272e-06	966.879	3.74031e-06
	967.379	1.16383e-05	967.379	3.52449e-06	967.379	2.07545e-06	967.379	1.59621e-06	967.379	3.15172e-06	967.379	4.23142e-06
	967.879	1.15751e-05	967.879	1.57899e-06	967.879	1.18887e-06	967.879	2.18221e-06	967.879	2.50198e-06	967.879	3.9402e-06
	968.379	1.1543e-05	968.379	2.5118e-06	968.379	4.50086e-07	968.379	8.00091e-07	968.379	4.09325e-06	968.379	4.42016e-06
	968.879	1.14703e-05	968.879	1.60826e-06	968.879	5.48622e-07	968.879	1.14499e-06	968.879	2.80448e-06	968.879	3.96117e-06
	969.379	1.15883e-05	969.379	7.99192e-07	969.379	1.08663e-06	969.379	2.05044e-06	969.379	3.15109e-06	969.379	4.47066e-06
	969.879	1.16028e-05	969.879	6.0537e-07	969.879	1.0531e-06	969.879	1.68767e-06	969.879	3.24206e-06	969.879	4.53301e-06
	970.379	1.17506e-05	970.379	1.4966e-06	970.379	1.06326e-06	970.379	2.98768e-06	970.379	3.12215e-06	970.379	5.11513e-06
	970.879	1.13122e-05	970.879	2.42892e-06	970.879	2.54664e-06	970.879	2.27704e-06	970.879	3.11784e-06	970.879	4.87309e-06
	971.378	1.17759e-05	971.378	1.54469e-06	971.378	5.08246e-07	971.379	1.06305e-06	971.379	2.78186e-06	971.378	5.59422e-06
	971.878	1.17891e-05	971.878	5.51681e-07	971.878	1.08996e-06	971.879	2.80686e-06	971.879	2.80614e-06	971.878	5.53891e-06
	972.378	1.13881e-05	972.378	1.06378e-06	972.378	1.82792e-06	972.378	1.73986e-06	972.378	2.70652e-06	972.378	5.28822e-06
	972.878	1.15433e-05	972.878	2.35155e-06	972.878	1.7618e-06	972.878	1.29448e-06	972.878	3.13486e-06	972.878	4.93488e-06
	973.378	1.13031e-05	973.378	7.4883e-07	973.378	2.20336e-06	973.378	1.61954e-06	973.378	1.99814e-06	973.378	5.05758e-06
	973.878	1.11857e-05	973.878	1.72695e-06	973.878	1.68528e-06	973.878	1.16463e-06	973.878	2.92055e-06	973.878	4.33755e-06
	974.378	1.11844e-05	974.378	1.05561e-06	974.378	1.70993e-06	974.378	2.36505e-06	974.378	3.37174e-06	974.378	4.58815e-06
	974.878	1.09001e-05	974.878	1.20424e-06	974.878	1.57999e-06	974.878	2.28949e-06	974.878	3.44699e-06	974.878	4.2327e-06
	975.378	1.08374e-05	975.378	2.04862e-06	975.378	8.66925e-07	975.378	2.03449e-06	975.378	2.66251e-06	975.378	4.23001e-06
	975.878	1.09517e-05	975.878	2.4646e-06	975.878	3.80331e-07	975.878	5.04255e-07	975.878	2.81668e-06	975.878	4.42456e-06
	976.378	1.07054e-05	976.378	1.92381e-06	976.378	1.64526e-06	976.378	2.38997e-06	976.378	3.50193e-06	976.378	3.80707e-06
	976.878	1.06937e-05	976.878	2.61878e-06	976.878	1.37734e-06	976.878	1.89384e-06	976.878	2.93772e-06	976.878	4.75271e-06
	977.378	1.07082e-05	977.378	1.29343e-06	977.378	8.98994e-08	977.378	1.38648e-06	977.378	2.48564e-06	977.378	4.16199e-06
	977.878	1.05529e-05	977.878	1.82422e-06	977.878	1.50449e-06	977.878	1.70437e-06	977.878	2.37499e-06	977.878	4.04065e-06
	978.378	1.03757e-05	978.378	1.71037e-06	978.378	1.73163e-06	978.378	1.93879e-06	978.378	3.12998e-06	978.378	4.48647e-06
	978.878	1.03081e-05	978.878	8.63602e-07	978.878	2.12519e-06	978.878	1.57429e-06	978.878	3.28469e-06	978.878	4.37017e-06
	979.377	1.01988e-05	979.377	2.99614e-06	979.377	7.50736e-07	979.378	2.38809e-06	979.378	2.64317e-06	979.377	4.3408e-06
	979.877	1.01529e-05	979.877	1.00893e-06	979.877	1.01796e-06	979.878	2.42253e-06	979.878	2.73322e-06	979.877	4.33648e-06
	980.377	1.01011e-05	980.377	1.16507e-06	980.377	9.46444e-07	980.377	1.60485e-06	980.377	2.9361e-06	980.377	4.58172e-06
	980.877	1.0007e-05	980.877	2.73447e-06	980.877	1.16638e-06	980.877	9.55669e-07	980.877	3.17374e-06	980.877	4.40418e-06
	981.377	9.95212e-06	981.377	2.02431e-07	981.377	1.57147e-06	981.377	2.10912e-06	981.377	2.48963e-06	981.377	4.87309e-06
	981.877	9.59624e-06	981.877	8.10048e-07	981.877	1.39544e-06	981.877	2.52403e-06	981.877	2.87164e-06	981.877	4.83678e-06
	982.377	9.48119e-06	982.377	5.21764e-07	982.377	3.22203e-06	982.377	2.0962e-06	982.377	2.3702e-06	982.377	4.74329e-06
	982.877	9.44527e-06	982.877	6.86119e-07	982.877	8.27299e-07	982.877	1.7105e-06	982.877	3.62971e-06	982.877	5.00375e-06
	983.377	9.56977e-06	983.377	1.4016e-06	983.377	6.64151e-07	983.377	1.55542e-06	983.377	2.80845e-06	983.377	4.27799e-06
	983.877	9.1265e-06	983.877	1.45542e-06	983.877	1.48478e-06	983.877	2.19581e-06	983.877	3.41458e-06	983.877	4.75373e-06
	984.377	9.075e-06	984.377	2.28258e-06	984.377	7.7024e-07	984.377	1.28841e-06	984.377	3.33308e-06	984.377	4.73049e-06
	984.877	9.0546e-06	984.877	2.12578e-06	984.877	4.47657e-07	984.877	2.0283e-06	984.877	2.9317e-06	984.877	4.38581e-06
	985.377	8.8974e-06	985.377	2.66478e-06	985.377	1.30048e-06	985.377	1.82806e-06	985.377	3.29647e-06	985.377	4.27922e-06
	985.877	8.70288e-06	985.877	1.23456e-06	985.877	1.67427e-06	985.877	1.71379e-06	985.877	2.69819e-06	985.877	4.68369e-06
	986.377	8.55809e-06	986.377	9.6747e-07	986.377	2.14474e-06	986.377	1.10199e-06	986.377	3.21393e-06	986.377	4.32312e-06
	986.877	8.49493e-06	986.877	3.68021e-07	986.877	6.43251e-07	986.877	1.42544e-06	986.877	3.05216e-06	986.877	4.30106e-06
	987.376	8.39294e-06	987.376	3.18367e-06	987.376	6.38217e-07	987.377	1.19182e-06	987.377	3.03445e-06	987.376	4.55153e-06
	987.876	8.20761e-06	987.876	2.89873e-06	987.876	1.41852e-06	987.876	2.68043e-06	987.877	2.60026e-06	987.876	4.41719e-06
	988.376	8.10753e-06	988.376	8.73938e-07	988.376	2.61178e-07	988.376	2.99914e-06	988.376	2.89749e-06	988.376	4.76214e-06
	988.876	8.08238e-06	988.876	1.5997e-06	988.876	6.45887e-07	988.876	1.6804e-06	988.876	2.7021e-06	988.876	4.54899e-06
	989.376	7.86311e-06	989.376	1.79421e-06	989.376	3.12833e-06	989.376	1.88133e-06	989.376	3.2679e-06	989.376	4.38449e-06
	989.876	7.75582e-06	989.876	3.54308e-06	989.876	9.11105e-07	989.876	9.84357e-07	989.876	2.57762e-06	989.876	4.41498e-06
	990.376	7.65121e-06	990.376	2.92051e-06	990.376	1.13853e-06	990.376	2.93485e-06	990.376	2.84086e-06	990.376	4.80016e-06
	990.876	7.54383e-06	990.876	1.38947e-06	990.876	1.84181e-06	990.876	1.50088e-06	990.876	3.10008e-06	990.876	4.38903e-06
	991.376	7.43463e-06	991.376	1.60112e-06	991.376	5.37535e-07	991.376	9.067e-07	991.376	3.00733e-06	991.376	4.7039e-06
	991.876	7.31388e-06	991.876	8.37645e-07	991.876	3.77803e-07	991.876	8.53788e-07	991.876	3.1078e-06	991.876	4.5027e-06
	992.376	7.20529e-06	992.376	1.00923e-06	992.376	1.64286e-06	992.376	1.41458e-06	992.376	3.11891e-06	992.376	4.25075e-06
	992.876	7.07772e-06	992.876	1.30251e-06	992.876	1.15109e-06	992.876	2.24321e-06	992.876	2.64565e-06	992.876	4.5629e-06
	993.376	7.14293e-06	993.376	1.747e-06	993.376	1.7598e-06	993.376	1.37966e-06	993.376	3.28202e-06	993.376	4.68889e-06
	993.876	6.92073e-06	993.876	1.44459e-06	993.876	2.92199e-07	993.876	3.07432e-06	993.876	3.03256e-06	993.876	4.0539e-06
	994.376	6.85705e-06	994.376	1.42926e-06	994.376	1.39353e-06	994.376	1.16255e-06	994.376	3.02341e-06	994.376	4.31615e-06
	994.876	6.65374e-06	994.876	7.45081e-07	994.876	1.48302e-06	994.876	1.54924e-06	994.876	2.82938e-06	994.876	4.46817e-06
	995.375	6.76441e-06	995.375	7.41658e-07	995.375	1.11278e-06	995.376	9.32048e-07	995.376	3.43712e-06	995.375	4.24534e-06
	995.875	6.7858e-06	995.875	4.10379e-07	995.875	1.81523e-06	995.875	1.394e-06	995.876	3.11214e-06	995.875	4.41547e-06
	996.375	6.87386e-06	996.375	1.72964e-06	996.375	2.27555e-06	996.375	9.35304e-07	996.375	2.92726e-06	996.375	4.11138e-06
	996.875	6.70124e-06	996.875	1.0501e-06	996.875	1.88257e-06	996.875	4.81153e-07	996.875	3.13626e-06	996.875	4.3201e-06
	997.375	6.32778e-06	997.375	1.71959e-06	997.375	2.07219e-06	997.375	2.42249e-06	997.375	2.82527e-06	997.375	4.66603e-06
	997.875	6.4104e-06	997.875	2.88682e-07	997.875	3.0292e-06	997.875	2.62731e-06	997.875	2.92505e-06	997.875	4.50002e-06
	998.375	6.33296e-06	998.375	1.17948e-06	998.375	8.38093e-07	998.375	2.58757e-06	998.375	2.78776e-06	998.375	4.33828e-06
[truncated: 2,003 more rows]
