# Supplementary material for: Evaluation the possibility of vortex-induced resonance for a multistage pressure reducing valve
Source: PLoS One. 2022 Apr 1;17(4):e0266414. doi: 10.1371/journal.pone.0266414 (PMC8975139; doi:10.1371/journal.pone.0266414)
Supplement: S1 File — (ZIP) [file pone.0266414.s001.zip › Support information/Table 1.xlsx]

## Sheet: Sheet1
Number of grid cells	Outlet velocity (m/s)	Outlet flow (m3/h)
3951741	15.698	2772.56
4263695	15.709	2773.95
5177818	15.805	2789.26
6361212	15.811	2788.95
