# Supplementary material for: Evaluation the possibility of vortex-induced resonance for a multistage pressure reducing valve
Source: PLoS One. 2022 Apr 1;17(4):e0266414. doi: 10.1371/journal.pone.0266414 (PMC8975139; doi:10.1371/journal.pone.0266414)
Supplement: S1 File — (ZIP) [file pone.0266414.s001.zip › Support information/Table 4.xlsx]

## Sheet: Sheet1
Parts	Material	Density	Modulus of elasticity	Poisson's ratio	Thermal expansion coefficient
		/kg/m3	/GPa		/×10-6/°C
Valve rod	316SST	7930	179	0.3	17.4
Valve seat
Valve body	WCB	7750	202	0.3	11.55
Valve bonnet
Valve plug	15CrMo	7880	212	0.28	13.37
Multilayer sleeve
Pressure cage
