# Supplementary material for: Evaluation the possibility of vortex-induced resonance for a multistage pressure reducing valve
Source: PLoS One. 2022 Apr 1;17(4):e0266414. doi: 10.1371/journal.pone.0266414 (PMC8975139; doi:10.1371/journal.pone.0266414)
Supplement: S1 File — (ZIP) [file pone.0266414.s001.zip › Support information/Table 5.xlsx]

## Sheet: Sheet1
Opening	1st order/Hz	2nd order/Hz	3rd order/Hz	4th order/Hz	5th order/Hz	6th order/Hz
0.1	257.12	821.57	914.32	962.31	1226.1	1571.2
0.3	257.04	819.2	914.21	962.28	1225.8	1570.2
0.5	256.86	817.89	914.11	962.14	1224.3	1568.4
0.7	256.79	816.23	912.36	958.8	1223.8	1566.4
0.9	256.66	814.23	910.18	956.5	1223.5	1563.4
1	255.96	812.58	908.03	951.95	1223.3	1560.6
